# Supplementary material for: Refined variant calling pipeline on RNA-seq data of breast cancer cell lines without matched-normal samples
Source: BMC Res Notes. 2025 Feb 15;18:67. doi: 10.1186/s13104-025-07140-3 (PMC11829467; doi:10.1186/s13104-025-07140-3)
Supplement: Supplementary file 2 — Supplementary material 2. [file 13104_2025_7140_MOESM2_ESM.xlsx]

## Sheet: cosmic_mut_bc_mut_gatk_hc_dbsnp
Cell_line	Chrom	Pos	symbol	HGVSC	HGVSG	Mutation_AA	Mutation_Description	Depth	RNA-edit	LCR	dbSNP	Coding	Frequency	CGC	Expression
BT-474	chr1	6136615	CHD5	ENST00000262450.7:c.2598C>G	1:g.6136615G>C	p.Y866*	Substitution - Nonsense	<=5	no	out	no	no		no	<=1 tpm
BT-474	chr1	12109644	TNFRSF8	ENST00000263932.6:c.500A>G	1:g.12109644A>G	p.K167R	Substitution - Missense	<=5	no	out	no	no		no	<=1 tpm
BT-474	chr1	51406017	EPS15	ENST00000371733.7:c.1565G>A	1:g.51406017C>T	p.G522E	Substitution - Missense	>5	no	out	no	yes	<20%	no	>1 tpm
BT-474	chr1	91979710	BRDT	ENST00000370389.6:c.1021G>A	1:g.91979710G>A	p.D341N	Substitution - Missense	<=5	no	out	no	no		no	<=1 tpm
BT-474	chr1	94203989	ARHGAP29	ENST00000260526.10:c.703G>C	1:g.94203989C>G	p.E235Q	Substitution - Missense	>5	no	out	no	yes	<20%	no	>1 tpm
BT-474	chr1	154170444	TPM3	ENST00000341485.9:c.575_576del	1:g.154170444_154170445del	p.R192Ifs*10	Deletion - Frameshift	>5	no	out	no	no		no	>1 tpm
BT-474	chr1	205187769	DSTYK	ENST00000367162.7:c.303G>C	1:g.205187769C>G	p.E101D	Substitution - Missense	>5	no	out	no	yes	<20%	no	>1 tpm
BT-474	chr1	229634926	URB2	ENST00000258243.6:c.313G>A	1:g.229634926G>A	p.E105K	Substitution - Missense	>5	no	out	no	yes	<20%	no	>1 tpm
BT-474	chr10	30451683	MAP3K8	ENST00000375321.1:c.812T>A	10:g.30451683T>A	p.F271Y	Substitution - Missense	>5	no	out	no	yes	<20%	no	>1 tpm
BT-474	chr10	49524330	ERCC6	ENST00000355832.9:c.1100C>G	10:g.49524330G>C	p.S367C	Substitution - Missense	>5	no	out	no	yes	<20%	no	>1 tpm
BT-474	chr11	65606079	MAP3K11	ENST00000530153.5:c.835G>C	11:g.65606079C>G	p.E279Q	Substitution - Missense	>5	no	out	no	no		no	>1 tpm
BT-474	chr11	72013068	NUMA1	ENST00000393695.7:c.4435G>C	11:g.72013068C>G	p.E1479Q	Substitution - Missense	>5	no	out	no	yes	<20%	no	>1 tpm
BT-474	chr11	118494303	KMT2A	ENST00000534358.5:c.5194G>A	11:g.118494303G>A	p.D1732N	Substitution - Missense	>5	no	out	no	yes	<20%	no	>1 tpm
BT-474	chr11	121588106	SORL1	ENST00000260197.11:c.3901C>T	11:g.121588106C>T	p.Q1301*	Substitution - Nonsense	>5	no	out	no	yes	<20%	no	>1 tpm
BT-474	chr12	26682663	ITPR2	ENST00000381340.7:c.1159G>A	12:g.26682663C>T	p.V387I	Substitution - Missense	>5	no	out	no	yes	<20%	no	>1 tpm
BT-474	chr12	53033814	EIF4B	ENST00000416762.7:c.871C>G	12:g.53033814C>G	p.Q291E	Substitution - Missense	>5	no	out	no	no		no	>1 tpm
BT-474	chr12	120997647	HNF1A	ENST00000400024.6:c.1483C>T	12:g.120997647C>T	p.Q495*	Substitution - Nonsense	<=5	no	out	no	no		no	<=1 tpm
BT-474	chr14	22950408	HAUS4	ENST00000490506.5:c.99del	14:g.22950408del	p.F33Lfs*4	Deletion - Frameshift	>5	no	out	no	no		no	>1 tpm
BT-474	chr14	44505361	FSCB	ENST00000340446.4:c.1627C>T	14:g.44505361G>A	p.Q543*	Substitution - Nonsense	<=5	no	out	no	no		no	<=1 tpm
BT-474	chr15	40200975	BUB1B	ENST00000287598.10:c.1562C>T	15:g.40200975C>T	p.S521F	Substitution - Missense	>5	no	out	no	yes	<20%	no	>1 tpm
BT-474	chr15	41749545	MGA	ENST00000545763.5:c.5311G>A	15:g.41749545G>A	p.E1771K	Substitution - Missense	>5	no	out	no	no		no	>1 tpm
BT-474	chr15	44615382	SPG11	ENST00000535302.6:c.3019dup	15:g.44615382dup	p.V1007Gfs*4	Insertion - Frameshift	>5	no	out	no	yes	<20%	no	>1 tpm
BT-474	chr15	74044965	PML	ENST00000268058.7:c.2606T>G	15:g.74044965T>G	p.L869R	Substitution - Missense	>5	no	out	no	no		no	>1 tpm
BT-474	chr16	2973024	PKMYT1	ENST00000574730.5:c.1222C>T	16:g.2973024G>A	p.R408W	Substitution - Missense	>5	no	out	no	no		no	>1 tpm
BT-474	chr16	89748667	FANCA	ENST00000568369.5:c.3340del	16:g.89748667del	p.S1114Lfs*3	Deletion - Frameshift	>5	no	out	no	no		no	>1 tpm
BT-474	chr17	39685990	PGAP3	ENST00000300658.8:c.211G>A	17:g.39685990C>T	p.E71K	Substitution - Missense	>5	no	out	no	no		no	>1 tpm
BT-474	chr17	40398937	TOP2A	ENST00000423485.5:c.3289G>C	17:g.40398937C>G	p.V1097L	Substitution - Missense	>5	no	out	no	yes	<20%	no	>1 tpm
BT-474	chr17	42338759	STAT3	ENST00000585517.5:c.522C>G	17:g.42338759G>C	p.F174L	Substitution - Missense	>5	no	out	no	yes	<20%	no	>1 tpm
BT-474	chr17	61808696	BRIP1	ENST00000259008.6:c.689C>T	17:g.61808696G>A	p.S230L	Substitution - Missense	>5	no	out	no	yes	<20%	no	>1 tpm
BT-474	chr18	22993355	RBBP8	ENST00000327155.9:c.1528G>C	18:g.22993355G>C	p.E510Q	Substitution - Missense	>5	no	out	no	yes	<20%	no	>1 tpm
BT-474	chr18	26038558	SS18	ENST00000542420.6:c.808G>A	18:g.26038558C>T	p.D270N	Substitution - Missense	>5	no	out	no	no		no	>1 tpm
BT-474	chr19	4354998	MPND	ENST00000262966.12:c.896dup	19:g.4354998dup	p.R300Pfs*125	Insertion - Frameshift	>5	no	out	no	no		no	>1 tpm
BT-474	chr19	11107420	LDLR	ENST00000535915.5:c.723C>G	19:g.11107420C>G	p.F241L	Substitution - Missense	>5	no	out	no	no		no	>1 tpm
BT-474	chr19	14458123	PKN1	ENST00000342216.8:c.1276A>T	19:g.14458123A>T	p.T426S	Substitution - Missense	>5	no	out	no	no		no	>1 tpm
BT-474	chr19	39177761	PAK4	ENST00000360442.7:c.1572G>C	19:g.39177761G>C	p.M524I	Substitution - Missense	>5	no	out	no	yes	<20%	no	>1 tpm
BT-474	chr19	42294675	CIC	ENST00000160740.7:c.4393C>G	19:g.42294675C>G	p.L1465V	Substitution - Missense	>5	no	out	no	no		no	>1 tpm
BT-474	chr2	99558900	AFF3	ENST00000409579.5:c.3335C>G	2:g.99558900G>C	p.S1112*	Substitution - Nonsense	>5	no	out	no	no		no	>1 tpm
BT-474	chr2	169154531	LRP2	ENST00000263816.7:c.12224C>T	2:g.169154531G>A	p.S4075L	Substitution - Missense	>5	no	out	no	yes	<20%	no	>1 tpm
BT-474	chr2	186677258	ITGAV	ENST00000433736.6:c.2975C>T	2:g.186677258C>T	p.P992L	Substitution - Missense	>5	no	out	no	no		no	>1 tpm
BT-474	chr2	189818065	PMS1	ENST00000409823.7:c.467A>G	2:g.189818065A>G	p.K156R	Substitution - Missense	>5	no	out	no	yes	<20%	no	>1 tpm
BT-474	chr2	207577530	CREB1	ENST00000353267.7:c.714C>A	2:g.207577530C>A	p.Y238*	Substitution - Nonsense	>5	no	out	no	yes	<20%	no	>1 tpm
BT-474	chr2	219484227	SPEG	ENST00000312358.11:c.6764C>G	2:g.219484227C>G	p.S2255*	Substitution - Nonsense	<=5	no	out	no	no		no	<=1 tpm
BT-474	chr2	226795210	IRS1	ENST00000305123.5:c.3529C>T	2:g.226795210G>A	p.L1177F	Substitution - Missense	>5	no	out	no	no		no	>1 tpm
BT-474	chr20	48988496	ARFGEF2	ENST00000371917.4:c.2367_2369del	20:g.48988496_48988498del	p.K789del	Deletion - In frame	>5	no	out	no	yes	<20%	no	>1 tpm
BT-474	chr22	21807783	MAPK1	ENST00000398822.7:c.183C>G	22:g.21807783G>C	p.H61Q	Substitution - Missense	>5	no	out	no	yes	<20%	no	>1 tpm
BT-474	chr3	326015	CHL1	ENST00000256509.6:c.148G>A	3:g.326015G>A	p.D50N	Substitution - Missense	<=5	no	out	no	no		no	<=1 tpm
BT-474	chr3	38479807	ACVR2B	ENST00000352511.4:c.940A>T	3:g.38479807A>T	p.K314*	Substitution - Nonsense	>5	no	out	no	no		no	<=1 tpm
BT-474	chr3	49375540	RHOA	ENST00000418115.5:c.50G>A	3:g.49375540C>T	p.G17E	Substitution - Missense	>5	no	out	no	yes	<20%	no	>1 tpm
BT-474	chr3	124395336	KALRN	ENST00000360013.7:c.2158G>A	3:g.124395336G>A	p.E720K	Substitution - Missense	>5	no	out	no	no		no	>1 tpm
BT-474	chr3	124657461	KALRN	ENST00000291478.9:c.782G>C	3:g.124657461G>C	p.R261T	Substitution - Missense	>5	no	out	no	no		no	>1 tpm
BT-474	chr3	171699759	PLD1	ENST00000356327.9:c.1213C>T	3:g.171699759G>A	p.L405F	Substitution - Missense	>5	no	out	no	yes	<20%	no	<=1 tpm
BT-474	chr3	179199158	PIK3CA	ENST00000643187.1:c.333G>C	3:g.179199158G>C	p.K111N	Substitution - Missense	>5	no	out	no	yes	<20%	yes	>1 tpm
BT-474	chr4	40102968	N4BP2	ENST00000261435.10:c.1123G>T	4:g.40102968G>T	p.G375*	Substitution - Nonsense	>5	no	out	no	yes	<20%	no	>1 tpm
BT-474	chr4	48176084	TEC	ENST00000381501.7:c.241C>G	4:g.48176084G>C	p.Q81E	Substitution - Missense	<=5	no	out	no	no		no	>1 tpm
BT-474	chr4	86107326	MAPK10	ENST00000641020.1:c.86G>A	4:g.86107326C>T	p.R29K	Substitution - Missense	>5	no	out	no	no		no	>1 tpm
BT-474	chr4	98352601	RAP1GDS1	ENST00000339360.9:c.364C>T	4:g.98352601C>T	p.H122Y	Substitution - Missense	>5	no	out	no	no		no	>1 tpm
BT-474	chr4	102578892	NFKB1	ENST00000226574.8:c.583G>C	4:g.102578892G>C	p.E195Q	Substitution - Missense	>5	no	out	no	yes	<20%	no	>1 tpm
BT-474	chr4	106236404	TBCK	ENST00000394706.7:c.1219G>A	4:g.106236404C>T	p.D407N	Substitution - Missense	>5	no	out	no	no		no	>1 tpm
BT-474	chr5	42718052	GHR	ENST00000357703.6:c.810G>T	5:g.42718052G>T	p.R270S	Substitution - Missense	>5	no	out	no	no		no	>1 tpm
BT-474	chr5	97167714	RIOK2	ENST00000283109.7:c.1150G>C	5:g.97167714C>G	p.E384Q	Substitution - Missense	>5	no	out	no	yes	<20%	no	>1 tpm
BT-474	chr6	36139310	MAPK13	ENST00000211287.8:c.1035G>C	6:g.36139310G>C	p.E345D	Substitution - Missense	>5	no	out	no	yes	<20%	no	>1 tpm
BT-474	chr7	27198424	HOXA13	ENST00000222753.5:c.941C>T	7:g.27198424G>A	p.S314L	Substitution - Missense	<=5	no	out	no	no		no	<=1 tpm
BT-474	chr7	143291643	CASP2	ENST00000619992.4:c.178C>G	7:g.143291643C>G	p.L60V	Substitution - Missense	>5	no	out	no	yes	<20%	no	>1 tpm
BT-474	chr8	31116371	WRN	ENST00000298139.5:c.2291A>G	8:g.31116371A>G	p.E764G	Substitution - Missense	>5	no	out	no	yes	<20%	no	>1 tpm
BT-474	chr8	56168230	PLAG1	ENST00000429357.2:c.40G>C	8:g.56168230C>G	p.D14H	Substitution - Missense	<=5	no	out	no	no		no	<=1 tpm
BT-474	chr8	86064423	PSKH2	ENST00000276616.2:c.394C>G	8:g.86064423G>C	p.Q132E	Substitution - Missense	<=5	no	out	no	no		no	<=1 tpm
BT-474	chr8	144512481	RECQL4	ENST00000617875.4:c.2966T>G	8:g.144512481A>C	p.M989R	Substitution - Missense	>5	no	out	no	yes	<20%	no	>1 tpm
BT-474	chrX	20163019	RPS6KA3	ENST00000645270.1:c.1702G>A	X:g.20163019C>T	p.D568N	Substitution - Missense	>5	no	out	no	no		no	>1 tpm
CAL-120	chr1	1704098	CDK11A	ENST00000378633.5:c.1744dup	1:g.1704098dup	p.Y582Lfs*66	Insertion - Frameshift	>5	no	out	no	no		no	>1 tpm
CAL-120	chr1	229645884	URB2	ENST00000258243.6:c.3821T>C	1:g.229645884T>C	p.L1274P	Substitution - Missense	>5	no	out	no	yes	<20%	no	>1 tpm
CAL-120	chr11	33348601	HIPK3	ENST00000303296.8:c.2449G>A	11:g.33348601G>A	p.E817K	Substitution - Missense	>5	no	out	no	yes	<20%	no	>1 tpm
CAL-120	chr12	56128354	ESYT1	ENST00000394048.9:c.35_40del	12:g.56128354_56128359del	p.S12_P13del	Deletion - In frame	>5	no	out	no	yes	<20%	no	>1 tpm
CAL-120	chr14	61050576	SLC38A6	ENST00000354886.6:c.990_991del	14:g.61050576_61050577del	p.M330Ifs*60	Deletion - Frameshift	>5	no	out	no	yes	<20%	no	>1 tpm
CAL-120	chr19	44672926	CEACAM19	ENST00000403660.3:c.386_389del	19:g.44672926_44672929del	p.E129Gfs*3	Deletion - Frameshift	>5	no	out	no	yes	<20%	no	>1 tpm
CAL-120	chr2	140841040	LRP1B	ENST00000389484.7:c.4992C>G	2:g.140841040G>C	p.Y1664*	Substitution - Nonsense	<=5	no	out	no	no		no	<=1 tpm
CAL-120	chr20	41421503	CHD6	ENST00000373233.7:c.5095_5133del	20:g.41421503_41421541del	p.L1699_K1711del	Deletion - In frame	>5	no	out	no	no		no	>1 tpm
CAL-120	chr20	54162718	CYP24A1	ENST00000395954.3:c.563C>T	20:g.54162718G>A	p.T188M	Substitution - Missense	>5	no	out	no	no		no	>1 tpm
CAL-120	chr5	150080327	CSF1R	ENST00000286301.7:c.317G>A	5:g.150080327C>T	p.R106Q	Substitution - Missense	<=5	no	out	no	no		no	<=1 tpm
CAL-120	chr6	30731037	FLOT1	ENST00000376389.7:c.782_790del	6:g.30731037_30731045del	p.R261_Q263del	Deletion - In frame	>5	no	out	no	yes	<20%	no	>1 tpm
CAL-120	chr7	129485781	STRIP2	ENST00000249344.6:c.2456_2457dup	7:g.129485780_129485781dup	p.V820Rfs*18	Insertion - Frameshift	>5	no	out	no	yes	<20%	no	>1 tpm
CAL-120	chr9	35078287	FANCG	ENST00000378643.7:c.364T>C	9:g.35078287A>G	p.W122R	Substitution - Missense	>5	no	out	no	yes	<20%	no	>1 tpm
CAL-120	chr9	113541358	RGS3	ENST00000317613.10:c.1740del	9:g.113541358del	p.P581Rfs*20	Deletion - Frameshift	<=5	no	out	no	no		no	>1 tpm
CAL-120	chrX	50193110	AKAP4	ENST00000376064.7:c.1576G>A	X:g.50193110C>T	p.A526T	Substitution - Missense	<=5	no	out	no	no		no	<=1 tpm
CAL-148	chr1	20645706	PINK1	ENST00000321556.4:c.1106T>C	1:g.20645706T>C	p.L369P	Substitution - Missense	>5	no	out	no	yes	<20%	no	>1 tpm
CAL-148	chr1	110341681	RBM15	ENST00000369784.7:c.2276C>T	1:g.110341681C>T	p.A759V	Substitution - Missense	>5	no	out	no	yes	<20%	no	>1 tpm
CAL-148	chr1	156845698	INSRR	ENST00000368195.3:c.2095C>G	1:g.156845698G>C	p.L699V	Substitution - Missense	<=5	no	out	no	no		no	<=1 tpm
CAL-148	chr1	186676158	PTGS2	ENST00000367468.9:c.997G>A	1:g.186676158C>T	p.D333N	Substitution - Missense	<=5	no	out	no	no		no	<=1 tpm
CAL-148	chr1	198741950	PTPRC	ENST00000348564.11:c.2002C>T	1:g.198741950C>T	p.H668Y	Substitution - Missense	<=5	no	out	no	no		no	<=1 tpm
CAL-148	chr1	205311729	NUAK2	ENST00000367157.4:c.460C>G	1:g.205311729G>C	p.P154A	Substitution - Missense	>5	no	out	no	no		no	>1 tpm
CAL-148	chr1	240123182	FMN2	ENST00000319653.13:c.1619G>A	1:g.240123182G>A	p.R540Q	Substitution - Missense	<=5	no	out	no	no		no	<=1 tpm
CAL-148	chr1	240206841	FMN2	ENST00000319653.13:c.2029C>T	1:g.240206841C>T	p.Q677*	Substitution - Nonsense	<=5	no	out	no	no		no	<=1 tpm
CAL-148	chr10	22328018	COMMD3-BMI1	ENST00000602390.5:c.814G>C	10:g.22328018G>C	p.E272Q	Substitution - Missense	>5	no	out	no	no		no	>1 tpm
CAL-148	chr10	87957976	PTEN	ENST00000371953.7:c.758T>A	10:g.87957976T>A	p.I253N	Substitution - Missense	>5	no	out	no	yes	<20%	yes	>1 tpm
CAL-148	chr10	87960984	PTEN	ENST00000371953.7:c.892C>T	10:g.87960984C>T	p.Q298*	Substitution - Nonsense	>5	no	out	no	yes	<20%	yes	>1 tpm
CAL-148	chr11	72013321	NUMA1	ENST00000358965.10:c.4182del	11:g.72013321del	p.L1395Cfs*15	Deletion - Frameshift	>5	no	out	no	yes	<20%	no	>1 tpm
CAL-148	chr11	128782010	FLI1	ENST00000534087.3:c.543G>C	11:g.128782010G>C	p.L181F	Substitution - Missense	<=5	no	out	no	no		no	<=1 tpm
CAL-148	chr12	57187392	LRP1	ENST00000243077.7:c.6967G>A	12:g.57187392G>A	p.E2323K	Substitution - Missense	>5	no	out	no	yes	<20%	no	>1 tpm
CAL-148	chr14	26595527	NOVA1	ENST00000574031.1:c.163C>T	14:g.26595527G>A	p.L55F	Substitution - Missense	>5	no	out	no	yes	<20%	no	>1 tpm
CAL-148	chr15	66481793	MAP2K1	ENST00000566326.1:c.79G>A	15:g.66481793G>A	p.E27K	Substitution - Missense	>5	no	out	no	no		no	>1 tpm
CAL-148	chr16	3664413	TRAP1	ENST00000575671.5:c.803_805dup	16:g.3664411_3664413dup	p.S268_G269insA	Insertion - In frame	>5	no	out	no	no		no	>1 tpm
CAL-148	chr16	15726947	MYH11	ENST00000576790.6:c.3766_3768del	16:g.15726947_15726949del	p.K1256del	Deletion - In frame	>5	no	out	no	yes	<20%	no	<=1 tpm
CAL-148	chr16	68813379	CDH1	ENST00000621016.4:c.1204G>A	16:g.68813379G>A	p.D402N	Substitution - Missense	>5	no	out	no	yes	<20%	no	>1 tpm
CAL-148	chr16	72787716	ZFHX3	ENST00000268489.9:c.10557_10577del	16:g.72787716_72787736del	p.G3521_G3527del	Deletion - In frame	<=5	no	in	no	no		no	>1 tpm
CAL-148	chr16	77300382	ADAMTS18	ENST00000282849.9:c.2555C>T	16:g.77300382G>A	p.P852L	Substitution - Missense	<=5	no	out	no	no		no	<=1 tpm
CAL-148	chr17	17793815	RAI1	ENST00000640861.1:c.801_806del	17:g.17793815_17793820del	p.Q268_Q269del	Deletion - In frame	>5	no	in	no	no		no	>1 tpm
CAL-148	chr17	40390086	TOP2A	ENST00000423485.5:c.4346C>G	17:g.40390086G>C	p.S1449C	Substitution - Missense	>5	no	out	no	yes	<20%	no	>1 tpm
CAL-148	chr17	68522799	PRKAR1A	ENST00000586397.5:c.221G>A	17:g.68522799G>A	p.R74H	Substitution - Missense	>5	no	out	no	yes	<20%	no	>1 tpm
CAL-148	chr18	6947195	LAMA1	ENST00000389658.3:c.8812G>A	18:g.6947195C>T	p.D2938N	Substitution - Missense	<=5	no	out	no	no		no	<=1 tpm
CAL-148	chr18	25225273	ZNF521	ENST00000361524.7:c.2645C>T	18:g.25225273G>A	p.S882F	Substitution - Missense	<=5	no	out	no	no		no	<=1 tpm
CAL-148	chr2	20290719	PUM2	ENST00000319801.9:c.1056_1057del	2:g.20290719_20290720del	p.L353Cfs*33	Deletion - Frameshift	>5	no	out	no	no		no	>1 tpm
CAL-148	chr2	62858484	EHBP1	ENST00000263991.9:c.713C>T	2:g.62858484C>T	p.S238L	Substitution - Missense	<=5	no	out	no	no		no	>1 tpm
CAL-148	chr2	233953932	TRPM8	ENST00000324695.8:c.1156G>A	2:g.233953932G>A	p.E386K	Substitution - Missense	<=5	no	out	no	no		no	<=1 tpm
CAL-148	chr3	12585785	RAF1	ENST00000442415.6:c.1492G>A	3:g.12585785C>T	p.E498K	Substitution - Missense	>5	no	out	no	yes	<20%	no	>1 tpm
CAL-148	chr3	49375540	RHOA	ENST00000422781.5:c.50G>A	3:g.49375540C>T	p.G17E	Substitution - Missense	>5	no	out	no	yes	<20%	no	>1 tpm
CAL-148	chr3	124385001	KALRN	ENST00000240874.7:c.1921G>A	3:g.124385001G>A	p.D641N	Substitution - Missense	>5	no	out	no	no		no	>1 tpm
CAL-148	chr3	130679332	PIK3R4	ENST00000356763.7:c.4060G>A	3:g.130679332C>T	p.V1354M	Substitution - Missense	>5	no	out	no	yes	<20%	no	>1 tpm
CAL-148	chr3	179203778	PIK3CA	ENST00000263967.3:c.1048G>A	3:g.179203778G>A	p.D350N	Substitution - Missense	>5	no	out	no	yes	<20%	no	>1 tpm
CAL-148	chr3	179234297	PIK3CA	ENST00000263967.3:c.3140A>G	3:g.179234297A>G	p.H1047R	Substitution - Missense	>5	no	out	no	yes	<20%	yes	>1 tpm
CAL-148	chr5	132934443	AFF4	ENST00000378595.7:c.622C>A	5:g.132934443G>T	p.Q208K	Substitution - Missense	>5	no	out	no	yes	<20%	no	>1 tpm
CAL-148	chr6	44429813	CDC5L	ENST00000371477.3:c.1994A>G	6:g.44429813A>G	p.Y665C	Substitution - Missense	>5	no	out	no	yes	<20%	no	>1 tpm
CAL-148	chr6	151349871	AKAP12	ENST00000253332.5:c.1480G>A	6:g.151349871G>A	p.E494K	Substitution - Missense	<=5	no	out	no	no		no	<=1 tpm
CAL-148	chr7	26197840	HNRNPA2B1	ENST00000354667.8:c.33G>C	7:g.26197840C>G	p.E11D	Substitution - Missense	>5	no	out	no	no		no	>1 tpm
CAL-148	chr7	134127617	LRGUK	ENST00000645682.1:c.250G>T	7:g.134127617G>T	p.E84*	Substitution - Nonsense	<=5	no	out	no	no		no	<=1 tpm
CAL-148	chr7	143304763	CASP2	ENST00000310447.9:c.1207G>A	7:g.143304763G>A	p.V403M	Substitution - Missense	>5	no	out	no	yes	<20%	no	>1 tpm
CAL-148	chr7	151050178	ASIC3	ENST00000357922.8:c.607del	7:g.151050178del	p.R203Gfs*70	Deletion - Frameshift	>5	no	out	no	yes	<20%	no	>1 tpm
CAL-148	chr8	61576788	ASPH	ENST00000379454.8:c.1133G>C	8:g.61576788C>G	p.R378T	Substitution - Missense	>5	no	out	no	yes	<20%	no	>1 tpm
CAL-148	chr8	112304780	CSMD3	ENST00000297405.9:c.8207C>T	8:g.112304780G>A	p.S2736F	Substitution - Missense	<=5	no	out	no	no		no	<=1 tpm
CAL-148	chrX	101357551	BTK	ENST00000618050.4:c.1135C>T	X:g.101357551G>A	p.Q379*	Substitution - Nonsense	<=5	no	out	no	no		no	<=1 tpm
CAL-148	chrX	136348117	ADGRG4	ENST00000394143.5:c.4411G>T	X:g.136348117G>T	p.A1471S	Substitution - Missense	<=5	no	out	no	no		no	<=1 tpm
CAL-51	chr1	6197732	RPL22	ENST00000234875.8:c.44del	1:g.6197732del	p.K15Rfs*5	Deletion - Frameshift	>5	no	out	no	yes		no	>1 tpm
CAL-51	chr1	12244558	VPS13D	ENST00000620676.5:c.388dup	1:g.12244558dup	p.E130Gfs*20	Insertion - Frameshift	>5	no	out	no	yes	<20%	no	>1 tpm
CAL-51	chr1	26773456	ARID1A	ENST00000324856.12:c.3826C>T	1:g.26773456C>T	p.R1276*	Substitution - Nonsense	>5	no	out	no	yes	<20%	no	>1 tpm
CAL-51	chr1	38019350	UTP11	ENST00000373014.4:c.534del	1:g.38019350del	p.V179*	Deletion - Frameshift	>5	no	out	no	no		no	>1 tpm
CAL-51	chr1	40285947	ZMPSTE24	ENST00000372759.3:c.977del	1:g.40285947del	p.N326Mfs*8	Deletion - Frameshift	>5	no	out	no	yes	<20%	no	>1 tpm
CAL-51	chr1	43439675	SZT2	ENST00000634258.2:c.6948del	1:g.43439675del	p.S2317Pfs*17	Deletion - Frameshift	>5	no	out	no	yes	<20%	no	>1 tpm
CAL-51	chr1	64839630	JAK1	ENST00000342505.4:c.2815A>G	1:g.64839630T>C	p.K939E	Substitution - Missense	>5	no	out	no	yes	<20%	no	>1 tpm
CAL-51	chr1	64841321	JAK1	ENST00000342505.4:c.2580del	1:g.64841321del	p.K860Nfs*16	Deletion - Frameshift	>5	no	out	no	yes	<20%	no	>1 tpm
CAL-51	chr1	145899318	ITGA10	ENST00000369304.7:c.1946C>A	1:g.145899318G>T	p.T649N	Substitution - Missense	>5	no	out	no	yes	<20%	no	<=1 tpm
CAL-51	chr1	151288609	ZNF687	ENST00000324048.9:c.2197del	1:g.151288609del	p.H733Mfs*30	Deletion - Frameshift	>5	no	out	no	yes	<20%	no	>1 tpm
CAL-51	chr1	152109216	TCHH	ENST00000614923.1:c.4005_4008del	1:g.152109216_152109219del	p.D1335Efs*88	Deletion - Frameshift	>5	no	out	no	yes	<20%	no	<=1 tpm
CAL-51	chr1	155479211	ASH1L	ENST00000368346.7:c.3665del	1:g.155479211del	p.K1222Rfs*11	Deletion - Frameshift	>5	no	out	no	yes	<20%	no	>1 tpm
CAL-51	chr1	162579506	UAP1	ENST00000367924.1:c.564del	1:g.162579506del	p.E189Rfs*3	Deletion - Frameshift	>5	no	out	no	yes	<20%	no	>1 tpm
CAL-51	chr1	212375261	NIBAN2	ENST00000261455.8:c.829del	1:g.212375261del	p.S277Vfs*22	Deletion - Frameshift	>5	no	out	no	yes	<20%	no	>1 tpm
CAL-51	chr1	228411108	TRIM17	ENST00000456946.6:c.597_599del	1:g.228411108_228411110del	p.E200del	Deletion - In frame	>5	no	out	no	yes	<20%	no	>1 tpm
CAL-51	chr10	486495	DIP2C	ENST00000634311.1:c.121T>A	10:g.486495A>T	p.S41T	Substitution - Missense	>5	no	out	no	yes	<20%	no	>1 tpm
CAL-51	chr10	22329264	COMMD3-BMI1	ENST00000602390.5:c.1132A>G	10:g.22329264A>G	p.K378E	Substitution - Missense	>5	no	out	no	no		no	>1 tpm
CAL-51	chr10	26143542	MYO3A	ENST00000265944.10:c.2357T>C	10:g.26143542T>C	p.L786S	Substitution - Missense	<=5	no	out	no	no		no	<=1 tpm
CAL-51	chr10	87960959	PTEN	ENST00000371953.7:c.867del	10:g.87960959del	p.V290*	Deletion - Frameshift	>5	no	out	no	yes	<20%	no	>1 tpm
CAL-51	chr10	87961060	PTEN	ENST00000371953.7:c.968dup	10:g.87961060dup	p.N323Kfs*2	Insertion - Frameshift	>5	no	out	no	yes	<20%	no	>1 tpm
CAL-51	chr10	92534728	IDE	ENST00000265986.10:c.347del	10:g.92534728del	p.L116Wfs*43	Deletion - Frameshift	>5	no	out	no	no		no	>1 tpm
CAL-51	chr11	62518958	AHNAK	ENST00000378024.8:c.15463dup	11:g.62518958dup	p.I5155Nfs*4	Insertion - Frameshift	>5	no	out	no	no		no	>1 tpm
CAL-51	chr11	63909064	MARK2	ENST00000361128.9:c.1987A>G	11:g.63909064A>G	p.M663V	Substitution - Missense	>5	no	out	no	no		no	>1 tpm
CAL-51	chr11	66600530	CCS	ENST00000310190.8:c.413del	11:g.66600530del	p.G138Afs*32	Deletion - Frameshift	>5	no	out	no	no		no	>1 tpm
CAL-51	chr11	69651241	CCND1	ENST00000227507.2:c.847_882del	11:g.69651241_69651276del	p.L283_D294del	Deletion - In frame	>5	no	out	no	no		no	>1 tpm
CAL-51	chr11	72013768	NUMA1	ENST00000620566.4:c.3735G>C	11:g.72013768C>G	p.E1245D	Substitution - Missense	>5	no	out	no	yes	<20%	no	>1 tpm
CAL-51	chr11	118503788	KMT2A	ENST00000534358.5:c.7896dup	11:g.118503788dup	p.G2633Wfs*13	Insertion - Frameshift	>5	no	out	no	no		no	>1 tpm
CAL-51	chr11	125644231	CHEK1	ENST00000427383.6:c.1112del	11:g.125644231del	p.L371*	Deletion - Frameshift	>5	no	out	no	no		no	>1 tpm
CAL-51	chr12	6936031	ATN1	ENST00000356654.8:c.764del	12:g.6936031del	p.P255Hfs*43	Deletion - Frameshift	>5	no	out	no	yes	<20%	no	>1 tpm
CAL-51	chr12	53409472	SP1	ENST00000327443.8:c.1955G>A	12:g.53409472G>A	p.G652D	Substitution - Missense	>5	no	out	no	yes	<20%	no	>1 tpm
CAL-51	chr12	57535066	DCTN2	ENST00000543672.5:c.364del	12:g.57535066del	p.I122Sfs*5	Deletion - Frameshift	>5	no	out	no	no		no	>1 tpm
CAL-51	chr12	96027516	LTA4H	ENST00000413268.6:c.268_270del	12:g.96027516_96027518del	p.S90del	Deletion - In frame	>5	no	out	no	no		no	>1 tpm
CAL-51	chr12	109808428	TRPV4	ENST00000537083.5:c.432dup	12:g.109808428dup	p.I145Hfs*12	Insertion - Frameshift	>5	no	out	no	yes	<20%	no	>1 tpm
CAL-51	chr12	113058343	DTX1	ENST00000257600.3:c.151G>A	12:g.113058343G>A	p.V51M	Substitution - Missense	<=5	no	out	no	no		no	<=1 tpm
CAL-51	chr12	123395266	KMT5A	ENST00000402868.7:c.509del	12:g.123395266del	p.A171Lfs*36	Deletion - Frameshift	>5	no	out	no	no		no	>1 tpm
CAL-51	chr13	21161798	SKA3	ENST00000314759.5:c.826dup	13:g.21161798dup	p.S276Kfs*2	Insertion - Frameshift	>5	no	out	no	no		no	>1 tpm
CAL-51	chr13	23338733	SACS	ENST00000382292.8:c.5151del	13:g.23338733del	p.K1717Nfs*8	Deletion - Frameshift	>5	no	out	no	yes	<20%	no	>1 tpm
CAL-51	chr13	32732147	PDS5B	ENST00000315596.14:c.2170dup	13:g.32732147dup	p.R724Pfs*16	Insertion - Frameshift	>5	no	out	no	yes	<20%	no	>1 tpm
CAL-51	chr13	49921536	SPRYD7	ENST00000378195.6:c.323dup	13:g.49921536dup	p.N108Kfs*20	Insertion - Frameshift	>5	no	out	no	no		no	>1 tpm
CAL-51	chr14	21391477	CHD8	ENST00000643469.1:c.7054del	14:g.21391477del	p.R2352Dfs*3	Deletion - Frameshift	>5	no	out	no	yes	<20%	no	>1 tpm
CAL-51	chr14	39277046	MIA2	ENST00000553728.1:c.1781del	14:g.39277046del	p.L594Cfs*22	Deletion - Frameshift	>5	no	out	no	no		no	>1 tpm
CAL-51	chr14	45242045	MIS18BP1	ENST00000627697.1:c.1139del	14:g.45242045del	p.N380Ifs*3	Deletion - Frameshift	>5	no	out	no	no		no	>1 tpm
CAL-51	chr14	67562177	PLEKHH1	ENST00000329153.9:c.546dup	14:g.67562177dup	p.Y183Lfs*49	Insertion - Frameshift	>5	no	out	no	no		no	>1 tpm
CAL-51	chr14	77822473	ADCK1	ENST00000341211.5:c.174G>C	14:g.77822473G>C	p.K58N	Substitution - Missense	>5	no	out	no	yes	<20%	no	>1 tpm
CAL-51	chr14	105469908	MTA1	ENST00000406191.5:c.1877dup	14:g.105469908dup	p.S627Lfs*18	Insertion - Frameshift	>5	no	out	no	no		no	>1 tpm
CAL-51	chr15	48470687	FBN1	ENST00000316623.9:c.4406G>T	15:g.48470687C>A	p.R1469L	Substitution - Missense	>5	no	out	no	yes	<20%	no	>1 tpm
CAL-51	chr15	75207469	C15orf39	ENST00000394987.4:c.1421del	15:g.75207469del	p.P474Qfs*91	Deletion - Frameshift	>5	no	out	no	yes	<20%	no	>1 tpm
CAL-51	chr15	99130883	SYNM	ENST00000336292.10:c.2523del	15:g.99130883del	p.H842Tfs*47	Deletion - Frameshift	>5	no	out	no	yes	<20%	no	>1 tpm
CAL-51	chr16	4114699	ADCY9	ENST00000294016.7:c.748del	16:g.4114699del	p.V250Wfs*33	Deletion - Frameshift	>5	no	out	no	yes	<20%	no	>1 tpm
CAL-51	chr16	53442796	RBL2	ENST00000262133.10:c.510del	16:g.53442796del	p.Q171Rfs*47	Deletion - Frameshift	>5	no	out	no	yes	<20%	no	>1 tpm
CAL-51	chr16	53692207	RPGRIP1L	ENST00000262135.9:c.392del	16:g.53692207del	p.N131Tfs*3	Deletion - Frameshift	>5	no	out	no	no		no	>1 tpm
CAL-51	chr16	58671211	SLC38A7	ENST00000564010.5:c.802del	16:g.58671211del	p.V268Cfs*38	Deletion - Frameshift	>5	no	out	no	no		no	>1 tpm
CAL-51	chr16	72958055	ZFHX3	ENST00000268489.9:c.2096del	16:g.72958055del	p.G699Afs*125	Deletion - Frameshift	>5	no	out	no	yes	<20%	no	>1 tpm
CAL-51	chr17	8509876	MYH10	ENST00000360416.7:c.3026C>T	17:g.8509876G>A	p.A1009V	Substitution - Missense	>5	no	out	no	yes	<20%	no	>1 tpm
CAL-51	chr17	12113341	MAP2K4	ENST00000415385.7:c.827G>A	17:g.12113341G>A	p.G276D	Substitution - Missense	>5	no	out	no	no		no	>1 tpm
CAL-51	chr17	40456537	IGFBP4	ENST00000269593.4:c.731del	17:g.40456537del	p.K244Rfs*38	Deletion - Frameshift	>5	no	out	no	yes	<20%	no	>1 tpm
CAL-51	chr17	58213034	MKS1	ENST00000537529.6:c.781del	17:g.58213034del	p.H261Tfs*29	Deletion - Frameshift	>5	no	out	no	no		no	>1 tpm
CAL-51	chr17	81683117	ARL16	ENST00000622299.4:c.131dup	17:g.81683117dup	p.N44Kfs*4	Insertion - Frameshift	>5	no	out	no	yes	<20%	no	>1 tpm
CAL-51	chr18	7038863	LAMA1	ENST00000389658.3:c.1510T>C	18:g.7038863A>G	p.F504L	Substitution - Missense	<=5	no	out	no	no		no	<=1 tpm
CAL-51	chr18	12699837	CEP76	ENST00000262127.6:c.295del	18:g.12699837del	p.T99Lfs*90	Deletion - Frameshift	>5	no	out	no	no		no	>1 tpm
CAL-51	chr19	40034535	ZNF780B	ENST00000434248.5:c.2324del	19:g.40034535del	p.H775Lfs*31	Deletion - Frameshift	>5	no	out	no	yes	<20%	no	>1 tpm
CAL-51	chr19	48450517	GRWD1	ENST00000253237.9:c.673del	19:g.48450517del	p.R225Gfs*2	Deletion - Frameshift	>5	no	out	no	no		no	>1 tpm
CAL-51	chr19	50514494	ASPDH	ENST00000376916.7:c.18del	19:g.50514494del	p.G7Vfs*18	Deletion - Frameshift	<=5	no	out	no	no		no	<=1 tpm
CAL-51	chr19	57254406	ZNF805	ENST00000414468.2:c.1587del	19:g.57254406del	p.S530Lfs*40	Deletion - Frameshift	>5	no	out	no	yes	<20%	no	>1 tpm
CAL-51	chr19	57507199	ZNF773	ENST00000598770.5:c.1101del	19:g.57507199del	p.F367Lfs*100	Deletion - Frameshift	>5	no	out	no	no		no	>1 tpm
CAL-51	chr2	1456080	TPO	ENST00000382201.7:c.617G>T	2:g.1456080G>T	p.R206L	Substitution - Missense	<=5	no	out	no	no		no	<=1 tpm
CAL-51	chr2	23642471	KLHL29	ENST00000486442.5:c.561del	2:g.23642471del	p.S188Hfs*12	Deletion - Frameshift	>5	no	out	no	yes	<20%	no	>1 tpm
CAL-51	chr2	27441720	NRBP1	ENST00000379863.7:c.1540C>T	2:g.27441720C>T	p.R514W	Substitution - Missense	>5	no	out	no	no		no	>1 tpm
CAL-51	chr2	29223374	ALK	ENST00000618119.4:c.2196G>T	2:g.29223374C>A	p.K732N	Substitution - Missense	<=5	no	out	no	no		no	<=1 tpm
CAL-51	chr2	63857840	UGP2	ENST00000640075.1:c.126dup	2:g.63857840dup	p.D43Rfs*11	Insertion - Frameshift	>5	no	out	no	no		no	>1 tpm
CAL-51	chr2	67403360	ETAA1	ENST00000272342.5:c.678_679del	2:g.67403360_67403361del	p.E226Dfs*4	Deletion - Frameshift	>5	no	out	no	yes	<20%	no	>1 tpm
CAL-51	chr2	127481106	IWS1	ENST00000295321.8:c.2404del	2:g.127481106del	p.S802Afs*7	Deletion - Frameshift	>5	no	out	no	yes	<20%	no	>1 tpm
CAL-51	chr2	159179135	TANC1	ENST00000263635.7:c.2482del	2:g.159179135del	p.E828Kfs*27	Deletion - Frameshift	>5	no	out	no	yes	<20%	no	>1 tpm
CAL-51	chr2	187496899	TFPI	ENST00000409676.5:c.307dup	2:g.187496899dup	p.M103Nfs*6	Insertion - Frameshift	>5	no	out	no	no		no	>1 tpm
CAL-51	chr2	226796955	IRS1	ENST00000305123.5:c.1791del	2:g.226796955del	p.H598Tfs*38	Deletion - Frameshift	>5	no	out	no	yes	<20%	no	>1 tpm
CAL-51	chr2	227270814	COL4A3	ENST00000396578.7:c.1620del	2:g.227270814del	p.G541Vfs*36	Deletion - Frameshift	>5	no	out	no	yes	<20%	no	<=1 tpm
CAL-51	chr2	239090110	HDAC4	ENST00000345617.7:c.2272A>G	2:g.239090110T>C	p.S758G	Substitution - Missense	>5	no	out	no	no		no	>1 tpm
CAL-51	chr20	3190783	DDRGK1	ENST00000354488.7:c.818del	20:g.3190783del	p.P273Qfs*87	Deletion - Frameshift	>5	no	out	no	yes	<20%	no	>1 tpm
CAL-51	chr20	35940886	PHF20	ENST00000374012.7:c.2735del	20:g.35940886del	p.K912Rfs*21	Deletion - Frameshift	>5	no	out	no	yes	<20%	no	>1 tpm
CAL-51	chr20	50891646	ADNP	ENST00000371602.9:c.3071_3072del	20:g.50891646_50891647del	p.E1024Afs*7	Deletion - Frameshift	>5	no	out	no	yes	<20%	no	>1 tpm
CAL-51	chr20	51542492	NFATC2	ENST00000396009.7:c.12del	20:g.51542492del	p.E5Sfs*35	Deletion - Frameshift	>5	no	out	no	yes	<20%	no	>1 tpm
CAL-51	chr21	42903610	NDUFV3	ENST00000354250.6:c.598del	21:g.42903610del	p.R200Efs*55	Deletion - Frameshift	>5	no	out	yes	yes	<20%	no	>1 tpm
CAL-51	chr22	27796970	MN1	ENST00000302326.4:c.3574G>A	22:g.27796970C>T	p.A1192T	Substitution - Missense	>5	no	out	no	yes	<20%	no	>1 tpm
CAL-51	chr22	30295749	TBC1D10A	ENST00000215790.11:c.518del	22:g.30295749del	p.G173Afs*11	Deletion - Frameshift	>5	no	out	no	no		no	>1 tpm
CAL-51	chr22	36285940	MYH9	ENST00000216181.10:c.5075C>T	22:g.36285940G>A	p.A1692V	Substitution - Missense	>5	no	out	no	yes	<20%	no	>1 tpm
CAL-51	chr3	58637188	FAM3D	ENST00000358781.6:c.416dup	3:g.58637188dup	p.A140Cfs*18	Insertion - Frameshift	<=5	no	out	no	no		no	<=1 tpm
CAL-51	chr3	96987424	EPHA6	ENST00000470610.6:c.545G>A	3:g.96987424G>A	p.R182H	Substitution - Missense	<=5	no	out	no	no		no	<=1 tpm
CAL-51	chr3	179218294	PIK3CA	ENST00000643187.1:c.1624G>A	3:g.179218294G>A	p.E542K	Substitution - Missense	>5	no	out	no	yes	<20%	yes	>1 tpm
CAL-51	chr3	179754829	USP13	ENST00000263966.7:c.1896dup	3:g.179754829dup	p.I633Hfs*5	Insertion - Frameshift	>5	no	out	no	yes	<20%	no	>1 tpm
CAL-51	chr3	186539456	CRYGS	ENST00000392499.6:c.165dup	3:g.186539456dup	p.A56Cfs*14	Insertion - Frameshift	>5	no	out	no	yes	<20%	no	>1 tpm
CAL-51	chr4	17585105	LAP3	ENST00000226299.8:c.673del	4:g.17585105del	p.S225Vfs*78	Deletion - Frameshift	>5	no	out	no	no		no	>1 tpm
CAL-51	chr4	57020953	POLR2B	ENST00000639658.1:c.2153_2154del	4:g.57020953_57020954del	p.S718Cfs*27	Deletion - Frameshift	>5	no	out	no	no		no	>1 tpm
CAL-51	chr4	78317435	FRAS1	ENST00000512123.3:c.1887del	4:g.78317435del	p.K630Rfs*67	Deletion - Frameshift	>5	no	out	no	no		no	>1 tpm
CAL-51	chr4	120060242	MAD2L1	ENST00000296509.10:c.498del	4:g.120060242del	p.K166Nfs*28	Deletion - Frameshift	>5	no	out	no	yes	<20%	no	>1 tpm
CAL-51	chr4	174309964	CEP44	ENST00000296519.6:c.793del	4:g.174309964del	p.M265*	Deletion - Frameshift	>5	no	out	no	yes	<20%	no	>1 tpm
CAL-51	chr5	37213609	CPLANE1	ENST00000508244.5:c.2873del	5:g.37213609del	p.L958Cfs*6	Deletion - Frameshift	>5	no	out	no	yes	<20%	no	>1 tpm
CAL-51	chr5	79642840	TENT2	ENST00000453514.5:c.681dup	5:g.79642840dup	p.Q228Sfs*7	Insertion - Frameshift	>5	no	out	no	no		no	>1 tpm
CAL-51	chr5	134298665	CDKL3	ENST00000265334.8:c.1772dup	5:g.134298665dup	p.W592Lfs*15	Insertion - Frameshift	<=5	no	out	no	no		no	>1 tpm
CAL-51	chr5	140669524	WDR55	ENST00000358337.9:c.1022del	5:g.140669524del	p.K341Rfs*8	Deletion - Frameshift	>5	no	out	no	yes		no	>1 tpm
CAL-51	chr5	149627145	ARHGEF37	ENST00000333677.6:c.1534del	5:g.149627145del	p.Q512Rfs*2	Deletion - Frameshift	<=5	no	out	no	no		no	<=1 tpm
CAL-51	chr5	177211347	NSD1	ENST00000347982.8:c.2141del	5:g.177211347del	p.G714Vfs*57	Deletion - Frameshift	>5	no	out	no	no		no	>1 tpm
CAL-51	chr5	177293963	NSD1	ENST00000347982.8:c.5788C>T	5:g.177293963C>T	p.R1930C	Substitution - Missense	>5	no	out	no	no		no	>1 tpm
CAL-51	chr5	177403928	F12	ENST00000253496.3:c.1182_1183del	5:g.177403928_177403929del	p.H394Qfs*39	Deletion - Frameshift	>5	no	out	no	yes	<20%	no	<=1 tpm
CAL-51	chr6	30577907	ABCF1	ENST00000326195.12:c.210_215del	6:g.30577907_30577912del	p.Q72_Q73del	Deletion - In frame	>5	no	out	no	no		no	>1 tpm
CAL-51	chr6	31892506	EHMT2	ENST00000375530.8:c.768del	6:g.31892506del	p.S258Pfs*37	Deletion - Frameshift	>5	no	out	no	yes	<20%	no	>1 tpm
CAL-51	chr6	41194592	TREML2	ENST00000483722.1:c.621del	6:g.41194592del	p.S208Pfs*4	Deletion - Frameshift	<=5	no	out	no	no		no	<=1 tpm
CAL-51	chr6	42263378	TRERF1	ENST00000541110.5:c.1830del	6:g.42263378del	p.S611Pfs*19	Deletion - Frameshift	>5	no	out	no	no		no	>1 tpm
CAL-51	chr6	56611532	DST	ENST00000370788.6:c.4496del	6:g.56611532del	p.L1499Wfs*8	Deletion - Frameshift	<=5	no	out	no	no		no	>1 tpm
CAL-51	chr6	80042199	TTK	ENST00000369798.6:c.2571del	6:g.80042199del	p.K857Nfs*36	Deletion - Frameshift	>5	no	out	no	no		no	>1 tpm
CAL-51	chr6	151544716	CCDC170	ENST00000239374.7:c.588G>T	6:g.151544716G>T	p.K196N	Substitution - Missense	<=5	no	out	no	no		no	<=1 tpm
CAL-51	chr6	157206612	ARID1B	ENST00000636930.1:c.5591dup	6:g.157206612dup	p.D1865*	Insertion - Frameshift	>5	no	out	no	no		no	>1 tpm
CAL-51	chr7	1092638	GPER1	ENST00000397088.3:c.910del	7:g.1092638del	p.L304Sfs*16	Deletion - Frameshift	>5	no	out	no	yes	<20%	no	<=1 tpm
CAL-51	chr7	90299881	CFAP69	ENST00000389297.8:c.1872del	7:g.90299881del	p.K624Nfs*5	Deletion - Frameshift	>5	no	out	no	yes	<20%	no	>1 tpm
CAL-51	chr8	60865901	CHD7	ENST00000423902.6:c.8962dup	8:g.60865901dup	p.D2988Gfs*2	Insertion - Frameshift	>5	no	out	no	yes	<20%	no	>1 tpm
CAL-51	chr8	118110177	EXT1	ENST00000378204.6:c.870G>T	8:g.118110177C>A	p.E290D	Substitution - Missense	>5	no	out	no	yes	<20%	no	>1 tpm
CAL-51	chr8	144467966	KIFC2	ENST00000645548.1:c.789del	8:g.144467966del	p.I266Sfs*12	Deletion - Frameshift	>5	no	out	no	no		no	>1 tpm
CAL-51	chr9	34257335	KIF24	ENST00000402558.6:c.2272_2274del	9:g.34257335_34257337del	p.K758del	Deletion - In frame	>5	no	out	no	yes	<20%	no	>1 tpm
CAL-51	chr9	91724377	ROR2	ENST00000375715.5:c.1697G>A	9:g.91724377C>T	p.R566Q	Substitution - Missense	<=5	no	out	no	no		no	<=1 tpm
CAL-51	chr9	93660337	PHF2	ENST00000359246.8:c.1475del	9:g.93660337del	p.K492Rfs*6	Deletion - Frameshift	>5	no	out	no	yes	<20%	no	>1 tpm
CAL-51	chr9	121162253	CNTRL	ENST00000238341.9:c.5405del	9:g.121162253del	p.K1802Sfs*9	Deletion - Frameshift	>5	no	out	no	yes	<20%	no	>1 tpm
CAL-51	chr9	127449703	RPL12	ENST00000361436.9:c.123del	9:g.127449703del	p.V42Lfs*15	Deletion - Frameshift	>5	no	out	no	no		no	>1 tpm
CAL-51	chr9	127507294	PACC1	ENST00000373314.7:c.1757del	9:g.127507294del	p.G586Afs*154	Deletion - Frameshift	>5	no	out	no	no		no	>1 tpm
CAL-51	chr9	128970951	NUP188	ENST00000372577.2:c.1106del	9:g.128970951del	p.G369Efs*21	Deletion - Frameshift	>5	no	out	no	no		no	>1 tpm
CAL-51	chr9	134408200	RXRA	ENST00000481739.1:c.331dup	9:g.134408200dup	p.L111Pfs*70	Insertion - Frameshift	>5	no	out	no	yes	<20%	no	>1 tpm
CAL-51	chr9	135487202	PPP1R26	ENST00000604351.5:c.2692del	9:g.135487202del	p.V898Sfs*56	Deletion - Frameshift	>5	no	out	no	yes	<20%	no	>1 tpm
CAL-51	chrX	21857016	YY2	ENST00000429584.2:c.532del	X:g.21857016del	p.T178Rfs*8	Deletion - Frameshift	>5	no	out	no	yes	<20%	no	>1 tpm
CAL-51	chrX	130056042	BCORL1	ENST00000540052.5:c.5042del	X:g.130056042del	p.P1681Qfs*20	Deletion - Frameshift	>5	no	out	no	no		no	>1 tpm
CAL-51	chrX	154361478	FLNA	ENST00000369850.8:c.3037G>T	X:g.154361478C>A	p.G1013C	Substitution - Missense	>5	no	out	no	no		no	>1 tpm
CAL-85-1	chr1	147620242	BCL9	ENST00000234739.7:c.2087G>C	1:g.147620242G>C	p.G696A	Substitution - Missense	>5	no	out	no	yes	<20%	no	>1 tpm
CAL-85-1	chr1	151315980	PI4KB	ENST00000368874.8:c.487_507del	1:g.151315980_151316000del	p.R163_N169del	Deletion - In frame	>5	no	out	no	no		no	>1 tpm
CAL-85-1	chr10	16877082	CUBN	ENST00000377833.8:c.8921C>T	10:g.16877082G>A	p.T2974M	Substitution - Missense	<=5	no	out	no	no		no	<=1 tpm
CAL-85-1	chr11	35176644	CD44	ENST00000433892.6:c.137G>C	11:g.35176644G>C	p.R46P	Substitution - Missense	>5	no	out	no	yes	<20%	no	>1 tpm
CAL-85-1	chr11	35219328	CD44	ENST00000428726.7:c.1886G>T	11:g.35219328G>T	p.G629V	Substitution - Missense	>5	no	out	no	no		no	>1 tpm
CAL-85-1	chr12	71584370	LGR5	ENST00000540815.2:c.2288T>C	12:g.71584370T>C	p.F763S	Substitution - Missense	<=5	no	out	no	no		no	<=1 tpm
CAL-85-1	chr13	32338736	BRCA2	ENST00000380152.7:c.4381del	13:g.32338736del	p.S1461Pfs*2	Deletion - Frameshift	>5	no	out	no	no		no	>1 tpm
CAL-85-1	chr13	112587967	TUBGCP3	ENST00000375669.7:c.14dup	13:g.112587967dup	p.D5Efs*23	Insertion - Frameshift	>5	no	out	no	yes	<20%	no	>1 tpm
CAL-85-1	chr14	92071034	ATXN3	ENST00000393287.9:c.748_762dup	14:g.92071020_92071034dup	p.Q250_Q254dup	Insertion - In frame	>5	no	in	yes	no		no	>1 tpm
CAL-85-1	chr14	92071042	ATXN3	ENST00000558190.6:c.890_891insGCAGCAGCAGCAGCA	14:g.92071042_92071043insGCTGCTGCTGCTGCT	p.Q301_Q305dup	Insertion - In frame	>5	no	in	no	no		no	>1 tpm
CAL-85-1	chr14	102968715	CDC42BPB	ENST00000361246.6:c.1997T>G	14:g.102968715A>C	p.V666G	Substitution - Missense	>5	no	out	no	yes	<20%	no	>1 tpm
CAL-85-1	chr16	71478273	ZNF19	ENST00000565637.5:c.103dup	16:g.71478273dup	p.A35Gfs*4	Insertion - Frameshift	>5	no	out	no	no		no	>1 tpm
CAL-85-1	chr17	58980864	PPM1E	ENST00000308249.3:c.2101G>C	17:g.58980864G>C	p.G701R	Substitution - Missense	>5	no	out	no	yes	<20%	no	<=1 tpm
CAL-85-1	chr19	23920047	ZNF726	ENST00000594466.5:c.191dup	19:g.23920047dup	p.N64Kfs*6	Insertion - Frameshift	>5	no	out	no	yes	<20%	no	>1 tpm
CAL-85-1	chr2	211420526	ERBB4	ENST00000436443.5:c.3050T>C	2:g.211420526A>G	p.M1017T	Substitution - Missense	<=5	no	out	no	no		no	<=1 tpm
CAL-85-1	chr22	37469989	MFNG	ENST00000416983.7:c.898dup	22:g.37469989dup	p.W300Lfs*57	Insertion - Frameshift	>5	no	out	no	no		no	>1 tpm
CAL-85-1	chr22	46328747	GTSE1	ENST00000454366.1:c.1784C>T	22:g.46328747C>T	p.P595L	Substitution - Missense	>5	no	out	no	yes	<20%	no	>1 tpm
CAL-85-1	chr3	121694629	GOLGB1	ENST00000614479.4:c.5618_5656del	3:g.121694629_121694667del	p.Q1873_N1885del	Deletion - In frame	>5	no	out	no	no		no	>1 tpm
CAL-85-1	chr3	179333288	ZNF639	ENST00000484866.5:c.324_330del	3:g.179333288_179333294del	p.I109Mfs*20	Deletion - Frameshift	>5	no	out	no	yes	<20%	no	>1 tpm
CAL-85-1	chr3	184325950	EIF4G1	ENST00000346169.6:c.3221A>C	3:g.184325950A>C	p.K1074T	Substitution - Missense	>5	no	out	no	yes	<20%	no	>1 tpm
CAL-85-1	chr5	65552525	CENPK	ENST00000396679.5:c.134_136del	5:g.65552525_65552527del	p.I45_G46delinsR	Deletion - In frame	>5	no	out	no	yes	<20%	no	>1 tpm
CAL-85-1	chr6	31968719	SKIV2L	ENST00000375394.6:c.3103_3105del	6:g.31968719_31968721del	p.K1035del	Deletion - In frame	>5	no	out	no	yes	<20%	no	>1 tpm
CAL-85-1	chr7	87900765	DBF4	ENST00000265728.5:c.811A>T	7:g.87900765A>T	p.I271F	Substitution - Missense	>5	no	out	no	yes	<20%	no	>1 tpm
CAL-85-1	chr8	99481759	VPS13B	ENST00000357162.6:c.3827C>T	8:g.99481759C>T	p.T1276I	Substitution - Missense	>5	no	out	no	yes	<20%	no	>1 tpm
CAL-85-1	chr8	143921434	PLEC	ENST00000436759.6:c.8427_8469del	8:g.143921434_143921476del	p.G2810Sfs*43	Deletion - Frameshift	>5	no	out	no	no		no	>1 tpm
COLO-824	chr1	173751778	KLHL20	ENST00000209884.4:c.612del	1:g.173751778del	p.E205Sfs*13	Deletion - Frameshift	>5	no	out	no	no		no	>1 tpm
COLO-824	chr11	7668523	CYB5R2	ENST00000524790.5:c.433dup	11:g.7668523dup	p.T145Nfs*31	Insertion - Frameshift	>5	no	out	no	yes	<20%	no	>1 tpm
COLO-824	chr11	61490563	PPP1R32	ENST00000338608.6:c.1271dup	11:g.61490563dup	p.H424Qfs*13	Insertion - Frameshift	>5	no	out	no	yes	<20%	no	<=1 tpm
COLO-824	chr11	130915493	SNX19	ENST00000265909.8:c.443_448del	11:g.130915493_130915498del	p.V148_M149del	Deletion - In frame	>5	no	out	no	yes	<20%	no	>1 tpm
COLO-824	chr12	4543903	RAD51AP1	ENST00000228843.13:c.208del	12:g.4543903del	p.R70Dfs*21	Deletion - Frameshift	>5	no	out	no	no		no	>1 tpm
COLO-824	chr13	48367603	RB1	ENST00000267163.5:c.1049G>T	13:g.48367603G>T	p.S350I	Substitution - Missense	<=5	no	out	no	no		no	<=1 tpm
COLO-824	chr16	66565999	CKLF	ENST00000264001.8:c.447del	16:g.66565999del	p.E150Kfs*?	Deletion - Frameshift	>5	no	out	no	yes	<20%	no	>1 tpm
COLO-824	chr17	74762013	SLC9A3R1	ENST00000262613.9:c.443del	17:g.74762013del	p.R148Pfs*10	Deletion - Frameshift	>5	no	out	no	yes	<20%	no	>1 tpm
COLO-824	chr19	42079820	ZNF574	ENST00000222339.7:c.1484_1490del	19:g.42079820_42079826del	p.K495Ifs*9	Deletion - Frameshift	>5	no	out	no	no		no	>1 tpm
COLO-824	chr2	277068	ACP1	ENST00000272067.10:c.382_384del	2:g.277068_277070del	p.I128del	Deletion - In frame	>5	no	out	no	yes	<20%	no	>1 tpm
COLO-824	chr2	232844221	GIGYF2	ENST00000409547.5:c.3063_3065dup	2:g.232844219_232844221dup	p.Q1022dup	Insertion - In frame	>5	no	out	no	no		no	>1 tpm
COLO-824	chr21	37090252	TTC3	ENST00000399010.5:c.446del	21:g.37090252del	p.G149Efs*4	Deletion - Frameshift	>5	no	out	no	yes	<20%	no	>1 tpm
COLO-824	chr3	196270462	PCYT1A	ENST00000419333.5:c.67_71del	3:g.196270462_196270466del	p.G23Nfs*25	Deletion - Frameshift	>5	no	out	no	yes	<20%	no	>1 tpm
COLO-824	chr4	4240472	TMEM128	ENST00000254742.6:c.177_178del	4:g.4240472_4240473del	p.C60Wfs*29	Deletion - Frameshift	>5	no	out	no	no		no	>1 tpm
COLO-824	chr4	44686652	GUF1	ENST00000281543.5:c.877_878del	4:g.44686652_44686653del	p.K293Dfs*5	Deletion - Frameshift	>5	no	out	no	yes	<20%	no	>1 tpm
COLO-824	chr5	90506557	POLR3G	ENST00000504930.5:c.468del	5:g.90506557del	p.K156Nfs*79	Deletion - Frameshift	>5	no	out	no	yes	<20%	no	>1 tpm
COLO-824	chr6	30602571	PPP1R10	ENST00000376511.6:c.2084del	6:g.30602571del	p.G695Vfs*222	Deletion - Frameshift	>5	no	out	no	yes	<20%	no	>1 tpm
COLO-824	chr7	5528702	ACTB	ENST00000493945.6:c.381del	7:g.5528702del	p.F127Lfs*26	Deletion - Frameshift	>5	no	out	no	no		no	>1 tpm
COLO-824	chr7	91266187	FZD1	ENST00000287934.3:c.1307del	7:g.91266187del	p.G436Afs*38	Deletion - Frameshift	>5	no	out	no	yes	<20%	no	>1 tpm
COLO-824	chr7	144187110	ARHGEF35	ENST00000378115.2:c.1275dup	7:g.144187110dup	p.S426Lfs*17	Insertion - Frameshift	>5	no	out	no	no		no	>1 tpm
DU-4475	chr1	28150748	PTAFR	ENST00000305392.3:c.275_277dup	1:g.28150746_28150748dup	p.V92dup	Insertion - In frame	>5	no	out	no	yes	<20%	no	>1 tpm
DU-4475	chr12	118068548	VSIG10	ENST00000359236.9:c.1419_1421dup	12:g.118068546_118068548dup	p.E474dup	Insertion - In frame	>5	no	in	no	no		no	>1 tpm
DU-4475	chr13	113319653	LAMP1	ENST00000332556.4:c.747C>A	13:g.113319653C>A	p.N249K	Substitution - Missense	>5	no	out	no	no		no	>1 tpm
DU-4475	chr14	32824013	AKAP6	ENST00000280979.8:c.6200C>T	14:g.32824013C>T	p.A2067V	Substitution - Missense	>5	no	out	no	yes	<20%	no	>1 tpm
DU-4475	chr16	49638415	ZNF423	ENST00000567169.5:c.386A>T	16:g.49638415T>A	p.K129M	Substitution - Missense	>5	no	out	no	no		no	>1 tpm
DU-4475	chr2	27242308	CAD	ENST00000264705.8:c.6103G>A	2:g.27242308G>A	p.A2035T	Substitution - Missense	>5	no	out	no	yes	<20%	no	>1 tpm
DU-4475	chr2	201833899	CDK15	ENST00000434439.1:c.658G>C	2:g.201833899G>C	p.V220L	Substitution - Missense	<=5	no	out	no	no		no	<=1 tpm
DU-4475	chr22	50243847	TUBGCP6	ENST00000248846.9:c.374_614del	22:g.50243847_50244087del	p.V125Gfs*62	Deletion - Frameshift	>5	no	out	no	no		no	>1 tpm
DU-4475	chr3	9447122	SETD5	ENST00000406341.5:c.1597del	3:g.9447122del	p.D533Ifs*11	Deletion - Frameshift	>5	no	out	no	no		no	>1 tpm
DU-4475	chr3	27202456	NEK10	ENST00000383771.8:c.128G>A	3:g.27202456C>T	p.S43N	Substitution - Missense	<=5	no	out	no	no		no	<=1 tpm
DU-4475	chr3	53189209	PRKCD	ENST00000330452.7:c.1706G>A	3:g.53189209G>A	p.R569H	Substitution - Missense	>5	no	out	no	yes	<20%	no	>1 tpm
DU-4475	chr3	128638002	RPN1	ENST00000296255.7:c.430A>G	3:g.128638002T>C	p.T144A	Substitution - Missense	>5	no	out	no	yes	<20%	no	>1 tpm
DU-4475	chr5	112840323	APC	ENST00000508376.6:c.4729G>T	5:g.112840323G>T	p.E1577*	Substitution - Nonsense	>5	no	out	no	yes	<20%	yes	>1 tpm
DU-4475	chr5	128336002	FBN2	ENST00000508989.5:c.3611G>A	5:g.128336002C>T	p.R1204H	Substitution - Missense	<=5	no	out	no	no		no	<=1 tpm
DU-4475	chr6	31635643	PRRC2A	ENST00000376007.8:c.5434_5435dup	6:g.31635642_31635643dup	p.Q1812Hfs*85	Insertion - Frameshift	>5	no	out	no	no		no	>1 tpm
DU-4475	chr7	127242883	GRM8	ENST00000339582.6:c.323_326dup	7:g.127242880_127242883dup	p.D109Efs*28	Insertion - Frameshift	>5	no	out	no	no		no	>1 tpm
DU-4475	chr7	140753336	BRAF	ENST00000644969.1:c.1919T>A	7:g.140753336A>T	p.V640E	Substitution - Missense	>5	no	out	no	yes	<20%	no	>1 tpm
DU-4475	chr8	70126828	NCOA2	ENST00000452400.6:c.3901T>G	8:g.70126828A>C	p.F1301V	Substitution - Missense	>5	no	out	no	yes	<20%	no	>1 tpm
DU-4475	chr8	115619977	TRPS1	ENST00000395715.7:c.121A>C	8:g.115619977T>G	p.S41R	Substitution - Missense	<=5	no	out	no	no		no	<=1 tpm
DU-4475	chrX	130385207	GPR119	ENST00000276218.3:c.241C>T	X:g.130385207G>A	p.R81W	Substitution - Missense	<=5	no	out	no	no		no	<=1 tpm
DU-4475	chrX	136350113	ADGRG4	ENST00000394141.1:c.5792C>G	X:g.136350113C>G	p.T1931S	Substitution - Missense	<=5	no	out	no	no		no	<=1 tpm
EFM-19	chr1	27382621	CD164L2	ENST00000374027.7:c.136_137del	1:g.27382621_27382622del	p.I46Lfs*15	Deletion - Frameshift	<=5	no	out	no	no		no	<=1 tpm
EFM-19	chr1	110340693	RBM15	ENST00000487146.6:c.1288G>A	1:g.110340693G>A	p.A430T	Substitution - Missense	>5	no	out	no	yes	<20%	no	>1 tpm
EFM-19	chr1	179846458	TOR1AIP2	ENST00000609928.5:c.1027del	1:g.179846458del	p.V343Sfs*9	Deletion - Frameshift	>5	no	out	no	yes	<20%	no	>1 tpm
EFM-19	chr10	6428220	PRKCQ	ENST00000539722.5:c.1733G>A	10:g.6428220C>T	p.R578Q	Substitution - Missense	<=5	no	out	no	no		no	<=1 tpm
EFM-19	chr10	49459081	ERCC6	ENST00000355832.9:c.4216G>A	10:g.49459081C>T	p.E1406K	Substitution - Missense	>5	no	out	no	yes	<20%	no	>1 tpm
EFM-19	chr11	67250607	KDM2A	ENST00000530342.2:c.1260_1271del	11:g.67250607_67250618del	p.E424_E427del	Deletion - In frame	>5	no	in	no	no		no	>1 tpm
EFM-19	chr11	72015452	NUMA1	ENST00000393695.7:c.2051A>T	11:g.72015452T>A	p.Q684L	Substitution - Missense	>5	no	out	no	yes	<20%	no	>1 tpm
EFM-19	chr12	15890622	STRAP	ENST00000419869.6:c.356del	12:g.15890622del	p.G119Dfs*11	Deletion - Frameshift	>5	no	out	no	no		no	>1 tpm
EFM-19	chr12	112489111	PTPN11	ENST00000635625.1:c.1547G>C	12:g.112489111G>C	p.R516P	Substitution - Missense	>5	no	out	no	no		no	>1 tpm
EFM-19	chr16	68823482	CDH1	ENST00000422392.6:c.1837A>T	16:g.68823482A>T	p.N613Y	Substitution - Missense	>5	no	out	no	no		no	>1 tpm
EFM-19	chr17	59084073	TRIM37	ENST00000262294.11:c.298G>T	17:g.59084073C>A	p.E100*	Substitution - Nonsense	>5	no	out	no	yes	<20%	no	>1 tpm
EFM-19	chr19	5788122	DUS3L	ENST00000320699.12:c.270_271del	19:g.5788122_5788123del	p.C91Wfs*26	Deletion - Frameshift	>5	no	out	no	no		no	>1 tpm
EFM-19	chr20	62661102	SLCO4A1	ENST00000217159.5:c.1048C>T	20:g.62661102C>T	p.H350Y	Substitution - Missense	<=5	no	out	no	no		no	<=1 tpm
EFM-19	chr3	126989607	PLXNA1	ENST00000393409.2:c.1014_1023del	3:g.126989607_126989616del	p.F338Lfs*9	Deletion - Frameshift	>5	no	out	no	no		no	>1 tpm
EFM-19	chr3	155916181	GMPS	ENST00000295920.7:c.904T>G	3:g.155916181T>G	p.L302V	Substitution - Missense	>5	no	out	no	no		no	>1 tpm
EFM-19	chr3	179234297	PIK3CA	ENST00000263967.3:c.3140A>T	3:g.179234297A>T	p.H1047L	Substitution - Missense	>5	no	out	no	yes	<20%	yes	>1 tpm
EFM-19	chr6	116656816	ZUP1	ENST00000368576.7:c.836_838del	6:g.116656816_116656818del	p.Q279del	Deletion - In frame	>5	no	out	no	yes	<20%	no	>1 tpm
EFM-19	chr8	68138499	PREX2	ENST00000288368.4:c.4069G>T	8:g.68138499G>T	p.E1357*	Substitution - Nonsense	<=5	no	out	no	no		no	<=1 tpm
EFM-19	chr8	80038179	TPD52	ENST00000518937.5:c.551_562del	8:g.80038179_80038190del	p.V184_S187del	Deletion - In frame	>5	no	out	no	yes	<20%	no	>1 tpm
EFM-19	chr8	112314450	CSMD3	ENST00000343508.7:c.7408G>T	8:g.112314450C>A	p.D2470Y	Substitution - Missense	<=5	no	out	no	no		no	<=1 tpm
EFM-19	chr8	112503943	CSMD3	ENST00000297405.9:c.4930A>G	8:g.112503943T>C	p.I1644V	Substitution - Missense	<=5	no	out	no	no		no	<=1 tpm
EVSA-T	chr1	15932752	SPEN	ENST00000375759.7:c.6512del	1:g.15932752del	p.L2171Rfs*182	Deletion - Frameshift	>5	no	out	no	yes	<20%	no	>1 tpm
EVSA-T	chr1	47438421	FOXD2	ENST00000334793.5:c.286_327del	1:g.47438421_47438462del	p.S96_G109del	Deletion - In frame	<=5	no	out	no	no		no	<=1 tpm
EVSA-T	chr1	64781477	RAVER2	ENST00000294428.7:c.884_898del	1:g.64781477_64781491del	p.M295_G299del	Deletion - In frame	>5	no	out	no	no		no	>1 tpm
EVSA-T	chr1	94184977	ARHGAP29	ENST00000260526.10:c.2004A>C	1:g.94184977T>G	p.L668F	Substitution - Missense	>5	no	out	no	yes	<20%	no	>1 tpm
EVSA-T	chr1	183880761	RGL1	ENST00000360851.3:c.571C>A	1:g.183880761C>A	p.L191I	Substitution - Missense	>5	no	out	no	yes	<20%	no	>1 tpm
EVSA-T	chr10	60792192	CDK1	ENST00000373809.2:c.527C>A	10:g.60792192C>A	p.S176Y	Substitution - Missense	>5	no	out	no	no		no	>1 tpm
EVSA-T	chr10	87961047	PTEN	ENST00000371953.7:c.955_958del	10:g.87961047_87961050del	p.T319*	Deletion - Frameshift	>5	no	out	no	yes	<20%	yes	>1 tpm
EVSA-T	chr10	124834743	ABRAXAS2	ENST00000298492.5:c.1020del	10:g.124834743del	p.N341Ifs*9	Deletion - Frameshift	>5	no	out	no	yes	<20%	no	>1 tpm
EVSA-T	chr11	108289781	ATM	ENST00000278616.8:c.4416G>C	11:g.108289781G>C	p.L1472F	Substitution - Missense	>5	no	out	no	no		no	>1 tpm
EVSA-T	chr11	128809166	FLI1	ENST00000534087.3:c.692A>G	11:g.128809166A>G	p.Q231R	Substitution - Missense	<=5	no	out	no	no		no	<=1 tpm
EVSA-T	chr11	128810659	FLI1	ENST00000527786.6:c.1030G>A	11:g.128810659G>A	p.D344N	Substitution - Missense	<=5	no	out	no	no		no	<=1 tpm
EVSA-T	chr14	24141187	EMC9	ENST00000216799.8:c.109_119del	14:g.24141187_24141197del	p.S37Pfs*70	Deletion - Frameshift	>5	no	out	no	yes	<20%	no	>1 tpm
EVSA-T	chr14	92071034	ATXN3	ENST00000503767.5:c.856_870dup	14:g.92071020_92071034dup	p.Q286_Q290dup	Insertion - In frame	>5	no	in	yes	no		no	>1 tpm
EVSA-T	chr15	78580940	CHRNA5	ENST00000559554.5:c.236C>A	15:g.78580940C>A	p.A79E	Substitution - Missense	>5	no	out	no	yes	<20%	no	>1 tpm
EVSA-T	chr17	7674241	TP53	ENST00000413465.6:c.722C>G	17:g.7674241G>C	p.S241C	Substitution - Missense	>5	no	out	no	yes	<20%	yes	>1 tpm
EVSA-T	chr18	25225433	ZNF521	ENST00000361524.7:c.2485C>T	18:g.25225433G>A	p.R829*	Substitution - Nonsense	<=5	no	out	no	no		no	<=1 tpm
EVSA-T	chr19	23146085	ZNF730	ENST00000597761.6:c.1041del	19:g.23146085del	p.A348Lfs*13	Deletion - Frameshift	<=5	no	out	no	no		no	<=1 tpm
EVSA-T	chr19	58084755	ZSCAN18	ENST00000600404.1:c.1631del	19:g.58084755del	p.A544Vfs*39	Deletion - Frameshift	>5	no	out	no	no		no	>1 tpm
EVSA-T	chr2	95181764	ZNF2	ENST00000611463.1:c.696_716del	2:g.95181764_95181784del	p.Y233_G239del	Deletion - In frame	>5	no	out	no	no		no	>1 tpm
EVSA-T	chr2	110638047	BUB1	ENST00000409311.5:c.3004C>A	2:g.110638047G>T	p.Q1002K	Substitution - Missense	>5	no	out	no	no		no	>1 tpm
EVSA-T	chr2	169238297	LRP2	ENST00000263816.7:c.4300G>C	2:g.169238297C>G	p.E1434Q	Substitution - Missense	<=5	no	out	no	no		no	<=1 tpm
EVSA-T	chr2	171011408	TLK1	ENST00000521943.5:c.1237C>G	2:g.171011408G>C	p.L413V	Substitution - Missense	>5	no	out	no	no		no	>1 tpm
EVSA-T	chr2	221564220	EPHA4	ENST00000409854.5:c.334C>T	2:g.221564220G>A	p.P112S	Substitution - Missense	<=5	no	out	no	no		no	<=1 tpm
EVSA-T	chr2	233983059	TRPM8	ENST00000433712.6:c.1543G>C	2:g.233983059G>C	p.D515H	Substitution - Missense	<=5	no	out	no	no		no	<=1 tpm
EVSA-T	chr3	1295726	CNTN6	ENST00000446702.6:c.580T>G	3:g.1295726T>G	p.Y194D	Substitution - Missense	<=5	no	out	no	no		no	<=1 tpm
EVSA-T	chr3	13336822	NUP210	ENST00000254508.6:c.3649C>T	3:g.13336822G>A	p.R1217W	Substitution - Missense	>5	no	out	no	yes	<20%	no	>1 tpm
EVSA-T	chr3	44502601	ZNF852	ENST00000436261.5:c.84_87del	3:g.44502601_44502604del	p.S28Rfs*8	Deletion - Frameshift	>5	no	out	no	yes	<20%	no	>1 tpm
EVSA-T	chr4	106235280	TBCK	ENST00000394706.7:c.1321C>A	4:g.106235280G>T	p.L441M	Substitution - Missense	>5	no	out	no	no		no	>1 tpm
EVSA-T	chr5	81123695	RASGRF2	ENST00000265080.8:c.2524G>A	5:g.81123695G>A	p.A842T	Substitution - Missense	<=5	no	out	no	no		no	<=1 tpm
EVSA-T	chr5	87378426	RASA1	ENST00000274376.10:c.2375C>A	5:g.87378426C>A	p.T792K	Substitution - Missense	>5	no	out	no	yes	<20%	no	>1 tpm
EVSA-T	chr5	112839140	APC	ENST00000257430.8:c.3546del	5:g.112839140del	p.K1182Nfs*83	Deletion - Frameshift	>5	no	out	no	no		no	>1 tpm
EVSA-T	chr5	116446898	SEMA6A	ENST00000257414.12:c.2861dup	5:g.116446898dup	p.N954Kfs*4	Insertion - Frameshift	>5	no	out	no	no		no	>1 tpm
EVSA-T	chr5	163475557	HMMR	ENST00000358715.3:c.1150del	5:g.163475557del	p.E384Sfs*30	Deletion - Frameshift	>5	no	out	no	no		no	>1 tpm
EVSA-T	chr6	84738589	TBX18	ENST00000606784.5:c.533T>C	6:g.84738589A>G	p.M178T	Substitution - Missense	<=5	no	out	no	no		no	<=1 tpm
EVSA-T	chr6	149683788	LATS1	ENST00000543571.5:c.1301C>G	6:g.149683788G>C	p.P434R	Substitution - Missense	>5	no	out	no	yes	<20%	no	>1 tpm
EVSA-T	chr7	55173990	EGFR	ENST00000275493.6:c.2131G>A	7:g.55173990G>A	p.E711K	Substitution - Missense	>5	no	out	no	yes	<20%	no	>1 tpm
EVSA-T	chr7	106868702	PIK3CG	ENST00000359195.3:c.1141G>A	7:g.106868702G>A	p.V381I	Substitution - Missense	<=5	no	out	no	no		no	<=1 tpm
EVSA-T	chr8	69638783	SULF1	ENST00000402687.8:c.2476C>T	8:g.69638783C>T	p.H826Y	Substitution - Missense	<=5	no	out	no	no		no	<=1 tpm
EVSA-T	chr8	100213915	SPAG1	ENST00000388798.6:c.1532del	8:g.100213915del	p.N511Tfs*11	Deletion - Frameshift	<=5	no	out	no	no		no	>1 tpm
EVSA-T	chr8	115620041	TRPS1	ENST00000519076.5:c.22_23dup	8:g.115620040_115620041dup	p.R10*	Insertion - Frameshift	>5	no	out	no	no		no	>1 tpm
EVSA-T	chr9	99146601	TGFBR1	ENST00000552516.5:c.1259C>T	9:g.99146601C>T	p.S420F	Substitution - Missense	>5	no	out	no	no		no	>1 tpm
EVSA-T	chr9	121157500	CNTRL	ENST00000238341.9:c.4396G>A	9:g.121157500G>A	p.A1466T	Substitution - Missense	>5	no	out	no	yes	<20%	no	>1 tpm
EVSA-T	chr9	131135960	NUP214	ENST00000359428.9:c.959C>T	9:g.131135960C>T	p.S320F	Substitution - Missense	>5	no	out	no	yes	<20%	no	>1 tpm
EVSA-T	chrX	154354282	FLNA	ENST00000369850.8:c.5426G>A	X:g.154354282C>T	p.R1809Q	Substitution - Missense	>5	no	out	no	yes	<20%	no	>1 tpm
EVSA-T	chrX	154930693	F8	ENST00000360256.8:c.3097C>G	X:g.154930693G>C	p.H1033D	Substitution - Missense	<=5	no	out	no	no		no	>1 tpm
MFM-223	chr1	230762703	CAPN9	ENST00000271971.6:c.453del	1:g.230762703del	p.T152Pfs*29	Deletion - Frameshift	>5	no	out	no	no		no	>1 tpm
MFM-223	chr11	34146174	NAT10	ENST00000257829.7:c.3060dup	11:g.34146174dup	p.L1021Tfs*16	Insertion - Frameshift	>5	no	out	no	yes	<20%	no	>1 tpm
MFM-223	chr13	28018555	FLT3	ENST00000241453.11:c.2454dup	13:g.28018555dup	p.V819Cfs*11	Insertion - Frameshift	<=5	no	out	no	no		no	<=1 tpm
MFM-223	chr14	92135383	CPSF2	ENST00000298875.8:c.432_435del	14:g.92135383_92135386del	p.I146Hfs*8	Deletion - Frameshift	>5	no	out	no	yes	<20%	no	>1 tpm
MFM-223	chr16	668506	RHOT2	ENST00000315082.8:c.115_117del	16:g.668506_668508del	p.E39del	Deletion - In frame	>5	no	out	no	yes	<20%	no	>1 tpm
MFM-223	chr17	4558706	GGT6	ENST00000301395.7:c.696_697dup	17:g.4558705_4558706dup	p.P233Lfs*12	Insertion - Frameshift	<=5	no	out	no	no		no	<=1 tpm
MFM-223	chr17	76629583	ST6GALNAC1	ENST00000156626.11:c.265_266dup	17:g.76629582_76629583dup	p.Q89Hfs*47	Insertion - Frameshift	<=5	no	out	no	no		no	<=1 tpm
MFM-223	chr19	3613250	CACTIN	ENST00000429344.6:c.1610_1615dup	19:g.3613245_3613250dup	p.G537_E538dup	Insertion - In frame	>5	no	out	no	no		no	>1 tpm
MFM-223	chr19	8499643	PRAM1	ENST00000423345.4:c.168_169insCAGAAGCCCCCGCAGCCTCAGTTCACTGACCTCCCC	19:g.8499643_8499644insAGGTCAGTGAACTGAGGCTGCGGGGGCTTCTGGGGG	p.P56_K57insQKPPQPQFTDLP	Insertion - In frame	<=5	no	out	no	no		no	<=1 tpm
MFM-223	chr2	29220752	ALK	ENST00000389048.7:c.3599C>T	2:g.29220752G>A	p.A1200V	Substitution - Missense	<=5	no	out	no	no		no	<=1 tpm
MFM-223	chr3	179234297	PIK3CA	ENST00000263967.3:c.3140A>G	3:g.179234297A>G	p.H1047R	Substitution - Missense	>5	no	out	no	yes	<20%	yes	>1 tpm
