# Supplementary material for: Refined variant calling pipeline on RNA-seq data of breast cancer cell lines without matched-normal samples
Source: BMC Res Notes. 2025 Feb 15;18:67. doi: 10.1186/s13104-025-07140-3 (PMC11829467; doi:10.1186/s13104-025-07140-3)
Supplement: Supplementary file 3 — Supplementary material 3. [file 13104_2025_7140_MOESM3_ESM.xlsx]

## Sheet: snv_indel_maf_less20_Project_bc
sampleID	Chromosome	Start_Position	End_Position	Strand	REF	ALT	Depth	REF_count	ALT_count	HGVSc	HGVSp	Variant_Classification	Hugo_Symbol
BT-474	chr1	100442989	100442989	+	A	T	8	4	4	c.512A>T	p.His171Leu	Missense_Mutation	CDC14A
BT-474	chr1	100462735	100462735	+	AT	A	14	12	2	c.694del	p.Tyr232MetfsTer19	Frame_Shift_Del	CDC14A
BT-474	chr1	109252485	109252485	+	G	T	40	15	25	c.2406G>T	p.Glu802Asp	Missense_Mutation	CELSR2
BT-474	chr1	109252816	109252816	+	G	A	41	15	26	c.2737G>A	p.Asp913Asn	Missense_Mutation	CELSR2
BT-474	chr1	109494193	109494193	+	G	A	20	8	12	c.54G>A	p.Leu18=	Silent	CYB561D1
BT-474	chr1	109579207	109579207	+	G	A	60	39	21	c.307G>A	p.Asp103Asn	Missense_Mutation	GNAI3
BT-474	chr1	109915662	109915662	+	A	T	6	4	2	c.191A>T	p.Gln64Leu	Missense_Mutation	CSF1
BT-474	chr1	11076854	11076854	+	G	C	75	45	30	c.1974C>G	p.Ile658Met	Missense_Mutation	EXOSC10
BT-474	chr1	112710219	112710219	+	C	T	17	9	8	c.1462G>A	p.Gly488Arg	Missense_Mutation	PPM1J
BT-474	chr1	113100229	113100229	+	G	C	13	4	9	c.1191G>C	p.Gln397His	Missense_Mutation	LRIG2
BT-474	chr1	119623648	119623648	+	T	G	7	5	2	c.695A>C	p.Asp232Ala	Missense_Mutation	ZNF697
BT-474	chr1	120833728	120833728	+	T	G	73	63	10	c.3497T>G	p.Phe1166Cys	Missense_Mutation	NBPF26
BT-474	chr1	12275985	12275985	+	C	T	55	36	19	c.2397C>T	p.Phe799=	Silent	VPS13D
BT-474	chr1	1228629	1228629	+	C	G	636	331	305	c.144G>C	p.Glu48Asp	Missense_Mutation	SDF4
BT-474	chr1	145405105	145405105	+	C	G	7	5	2	c.168G>C	p.Lys56Asn	Missense_Mutation	NBPF20
BT-474	chr1	145994983	145994983	+	G	A	392	199	193	c.520C>T	p.Pro174Ser	Missense_Mutation	TXNIP
BT-474	chr1	146134255	146134255	+	G	A	63	54	9	c.1317C>T	p.Asn439=	Silent	NBPF10
BT-474	chr1	147215780	147215781	+	TCA	T	8	6	2	c.297_298del	p.Phe99LeufsTer9	Frame_Shift_Del	FMO5
BT-474	chr1	148123914	148123914	+	G	C	26	20	6	c.432C>G	p.Leu144=	Silent	NBPF11
BT-474	chr1	148123938	148123938	+	C	T	28	22	6	c.408G>A	p.Pro136=	Silent	NBPF11
BT-474	chr1	148123973	148123973	+	C	G	26	20	6	c.373G>C	p.Glu125Gln	Missense_Mutation	NBPF11
BT-474	chr1	148962557	148962557	+	G	A	46	23	23	c.1111G>A	p.Asp371Asn	Missense_Mutation	PDE4DIP
BT-474	chr1	150223235	150223235	+	T	A	77	33	44	c.687A>T	p.Glu229Asp	Missense_Mutation	ANP32E
BT-474	chr1	150328437	150328437	+	G	A	307	250	57	c.394G>A	p.Glu132Lys	Missense_Mutation	PRPF3
BT-474	chr1	150457516	150457516	+	G	T	285	214	71	c.1099G>T	p.Asp367Tyr	Missense_Mutation	RPRD2
BT-474	chr1	150967128	150967128	+	G	A	229	125	104	c.687C>T	p.Ile229=	Silent	CERS2
BT-474	chr1	151364926	151364926	+	C	A	101	47	54	c.1256G>T	p.Arg419Met	Missense_Mutation	SELENBP1
BT-474	chr1	152108467	152108467	+	C	G	8	2	6	c.4750G>C	p.Glu1584Gln	Missense_Mutation	TCHH
BT-474	chr1	153983245	153983245	+	G	C	175	121	54	c.298C>G	p.Gln100Glu	Missense_Mutation	RAB13
BT-474	chr1	154170440	154170441	+	ATC	A	1210	964	246	c.734_735del	p.Arg245IlefsTer10	Frame_Shift_Del	TPM3
BT-474	chr1	155062315	155062315	+	C	A	352	301	51	c.2495C>A	p.Ser832Ter	Nonsense_Mutation	ADAM15
BT-474	chr1	155184163	155184163	+	C	T	6	4	2	c.2253C>T	p.Thr751=	Silent	TRIM46
BT-474	chr1	155479204	155479205	+	C	CT	39	34	5	c.3665dup	p.Arg1223GlufsTer6	Frame_Shift_Ins	ASH1L
BT-474	chr1	155904499	155904499	+	C	G	92	46	46	c.241G>C	p.Glu81Gln	Missense_Mutation	RIT1
BT-474	chr1	156260555	156260555	+	G	C	590	491	99	c.2179C>G	p.Leu727Val	Missense_Mutation	SMG5
BT-474	chr1	156261380	156261380	+	G	C	270	222	48	c.2060C>G	p.Ser687Cys	Missense_Mutation	SMG5
BT-474	chr1	159835225	159835225	+	G	A	5	3	2	c.823G>A	p.Glu275Lys	Missense_Mutation	SLAMF8
BT-474	chr1	159929952	159929952	+	G	A	71	47	24	c.2088C>T	p.Leu696=	Silent	IGSF9
BT-474	chr1	160173626	160173626	+	G	C	5	3	2	c.1900G>C	p.Ala634Pro	Missense_Mutation	ATP1A4
BT-474	chr1	160217638	160217638	+	G	A	278	240	38	c.1748C>T	p.Ser583Leu	Missense_Mutation	DCAF8
BT-474	chr1	161074759	161074759	+	C	A	231	40	191	c.852G>T	p.Arg284=	Splice_Region	NECTIN4
BT-474	chr1	16137869	16137869	+	G	A	28	11	17	c.1296C>T	p.Val432=	Silent	EPHA2
BT-474	chr1	1636757	1636757	+	G	T	111	57	54	c.1842C>A	p.Ile614=	Silent	CDK11B
BT-474	chr1	16579272	16579272	+	T	A	37	27	10	c.1722A>T	p.Lys574Asn	Missense_Mutation	NBPF1
BT-474	chr1	16579342	16579342	+	G	A	91	67	24	c.1652C>T	p.Ser551Phe	Missense_Mutation	NBPF1
BT-474	chr1	167765592	167765592	+	G	C	77	64	13	c.101G>C	p.Gly34Ala	Missense_Mutation	MPZL1
BT-474	chr1	168236753	168236753	+	G	T	37	30	7	c.396G>T	p.Gln132His	Missense_Mutation	SFT2D2
BT-474	chr1	171524860	171524860	+	C	G	146	121	25	c.1095C>G	p.Asn365Lys	Missense_Mutation	PRRC2C
BT-474	chr1	171784472	171784472	+	C	T	285	202	83	c.886C>T	p.Arg296Trp	Missense_Mutation	METTL13
BT-474	chr1	172442248	172442248	+	G	A	409	318	91	c.375C>T	p.Val125=	Silent	PIGC
BT-474	chr1	172579241	172579242	+	C	CA	92	81	11	c.1478dup	p.Asn493LysfsTer19	Frame_Shift_Ins	SUCO
BT-474	chr1	173826783	173826783	+	G	A	323	248	75	c.224G>A	p.Arg75Gln	Missense_Mutation	DARS2
BT-474	chr1	176206893	176206893	+	G	C	119	82	37	c.86C>G	p.Ser29Trp	Missense_Mutation	COP1
BT-474	chr1	181052443	181052443	+	G	C	14	7	7	c.813G>C	p.Gln271His	Missense_Mutation	MR1
BT-474	chr1	182814842	182814842	+	C	G	5	3	2	c.348C>G	p.Leu116=	Silent	NPL
BT-474	chr1	184598447	184598448	+	G	GA	92	82	10	c.319dup	p.Ile107AsnfsTer2	Frame_Shift_Ins	C1orf21
BT-474	chr1	200592106	200592107	+	A	ATT	10	8	2	c.2785_2786dup	p.Asn929LysfsTer16	Frame_Shift_Ins	KIF14
BT-474	chr1	201622934	201622934	+	C	T	5	3	2	c.50C>T	p.Ser17Phe	Missense_Mutation	NAV1
BT-474	chr1	202442557	202442557	+	C	G	14	9	5	c.1652C>G	p.Ser551Ter	Nonsense_Mutation	PPP1R12B
BT-474	chr1	205187769	205187769	+	C	G	25	14	11	c.303G>C	p.Glu101Asp	Missense_Mutation	DSTYK
BT-474	chr1	205720508	205720508	+	G	T	94	59	35	c.375C>A	p.Phe125Leu	Missense_Mutation	NUCKS1
BT-474	chr1	212804378	212804378	+	G	C	65	46	19	c.380G>C	p.Arg127Thr	Missense_Mutation	TATDN3
BT-474	chr1	214614945	214614945	+	C	G	134	94	40	c.276C>G	p.Val92=	Silent	CENPF
BT-474	chr1	216651085	216651085	+	A	G	12	3	9	c.477T>C	p.Asn159=	Silent	ESRRG
BT-474	chr1	21884618	21884618	+	A	C	11	4	7	c.1564T>G	p.Phe522Val	Missense_Mutation	HSPG2
BT-474	chr1	223005801	223005801	+	TG	T	7	5	2	c.4408del	p.Glu1470ArgfsTer18	Frame_Shift_Del	DISP1
BT-474	chr1	225145362	225145362	+	G	C	11	6	5	c.4777G>C	p.Glu1593Gln	Missense_Mutation	DNAH14
BT-474	chr1	226407854	226407854	+	C	G	453	362	91	c.76G>C	p.Glu26Gln	Missense_Mutation	PARP1
BT-474	chr1	227735262	227735262	+	C	T	106	87	19	c.12G>A	p.Glu4=	Silent	JMJD4
BT-474	chr1	228102918	228102918	+	C	T	121	76	45	c.226G>A	p.Glu76Lys	Missense_Mutation	C1orf35
BT-474	chr1	228158016	228158016	+	C	T	5	3	2	c.258C>T	p.Val86=	Silent	GJC2
BT-474	chr1	228487549	228487549	+	G	A	471	217	254	c.61G>A	p.Glu21Lys	Missense_Mutation	RNF187
BT-474	chr1	228487741	228487741	+	G	C	455	199	256	c.253G>C	p.Asp85His	Missense_Mutation	RNF187
BT-474	chr1	229549270	229549270	+	C	T	47	24	23	c.682G>A	p.Ala228Thr	Missense_Mutation	ABCB10
BT-474	chr1	229558616	229558616	+	C	G	26	14	12	c.37G>C	p.Glu13Gln	Missense_Mutation	ABCB10
BT-474	chr1	229634926	229634926	+	G	A	43	24	19	c.313G>A	p.Glu105Lys	Missense_Mutation	URB2
BT-474	chr1	229635804	229635804	+	G	A	40	15	25	c.1191G>A	p.Leu397=	Silent	URB2
BT-474	chr1	23093591	23093592	+	A	AT	44	38	6	c.670dup	p.Met224AsnfsTer11	Frame_Shift_Ins	LUZP1
BT-474	chr1	231336791	231336791	+	C	G	37	16	21	c.955G>C	p.Glu319Gln	Missense_Mutation	EXOC8
BT-474	chr1	232403467	232403467	+	C	G	28	8	20	c.4921G>C	p.Glu1641Gln	Missense_Mutation	SIPA1L2
BT-474	chr1	234420731	234420731	+	G	A	41	35	6	c.3526C>T	p.Leu1176=	Silent	TARBP1
BT-474	chr1	235759057	235759057	+	C	G	11	8	3	c.6796G>C	p.Val2266Leu	Missense_Mutation	LYST
BT-474	chr1	235805965	235805966	+	C	CT	6	4	2	c.3170dup	p.Ser1058GlufsTer3	Frame_Shift_Ins	LYST
BT-474	chr1	236861173	236861174	+	C	CA	57	50	7	c.2100dup	p.Tyr701IlefsTer9	Frame_Shift_Ins	MTR
BT-474	chr1	23778680	23778680	+	C	T	211	116	95	c.165C>T	p.Phe55=	Silent	PITHD1
BT-474	chr1	23971184	23971184	+	A	G	194	108	86	c.747T>C	p.Ser249=	Silent	SRSF10
BT-474	chr1	240868785	240868785	+	G	C	11	8	3	c.518C>G	p.Ala173Gly	Missense_Mutation	RGS7
BT-474	chr1	245858573	245858573	+	G	A	76	36	40	c.999C>T	p.Cys333=	Silent	SMYD3
BT-474	chr1	246647317	246647317	+	G	A	133	76	57	c.1116G>A	p.Ala372=	Silent	CNST
BT-474	chr1	247101148	247101148	+	A	G	153	44	109	c.363T>C	p.His121=	Silent	ZNF669
BT-474	chr1	247300603	247300603	+	C	G	281	247	34	c.1680G>C	p.Lys560Asn	Missense_Mutation	ZNF496
BT-474	chr1	24839865	24839865	+	G	A	76	60	16	c.421G>A	p.Glu141Lys	Missense_Mutation	CLIC4
BT-474	chr1	2519859	2519859	+	G	A	74	32	42	c.795C>T	p.Leu265=	Silent	PANK4
BT-474	chr1	25811873	25811873	+	C	G	210	116	94	c.1275C>G	p.Phe425Leu	Missense_Mutation	SELENON
BT-474	chr1	26826953	26826958	+	AGCAGCG	A	32	17	15	c.168_173del	p.Gly60_Ser61del	In_Frame_Del	ZDHHC18
BT-474	chr1	28605389	28605389	+	T	A	75	36	39	c.433A>T	p.Thr145Ser	Missense_Mutation	TAF12
BT-474	chr1	29279076	29279076	+	G	T	5	3	2	c.1518G>T	p.Lys506Asn	Missense_Mutation	PTPRU
BT-474	chr1	32895398	32895398	+	G	A	411	209	202	c.501C>T	p.Cys167=	Silent	TMEM54
BT-474	chr1	3492718	3492718	+	G	A	84	61	23	c.4437C>T	p.Cys1479=	Silent	MEGF6
BT-474	chr1	35019394	35019394	+	G	C	59	27	32	c.387C>G	p.Cys129Trp	Missense_Mutation	ZMYM6
BT-474	chr1	36320313	36320313	+	G	T	58	44	14	c.1650G>T	p.Met550Ile	Missense_Mutation	SH3D21
BT-474	chr1	37980624	37980624	+	C	G	114	69	45	c.652G>C	p.Glu218Gln	Missense_Mutation	SF3A3
BT-474	chr1	37980717	37980717	+	C	G	298	169	129	c.559G>C	p.Glu187Gln	Missense_Mutation	SF3A3
BT-474	chr1	40260964	40260964	+	C	G	304	188	116	c.249C>G	p.Leu83=	Silent	ZMPSTE24
BT-474	chr1	41580452	41580453	+	C	CT	8	6	2	c.4345dup	p.Arg1449LysfsTer12	Frame_Shift_Ins	HIVEP3
BT-474	chr1	42455910	42455910	+	GC	G	11	9	2	c.88del	p.Ala30ProfsTer28	Frame_Shift_Del	ZMYND12
BT-474	chr1	42455913	42455913	+	GC	G	11	9	2	c.85del	p.Ala29ArgfsTer29	Frame_Shift_Del	ZMYND12
BT-474	chr1	42927701	42927701	+	G	C	280	178	102	c.1182C>G	p.Leu394=	Silent	SLC2A1
BT-474	chr1	43949590	43949590	+	C	T	96	69	27	c.258C>T	p.Ile86=	Silent	IPO13
BT-474	chr1	43949659	43949659	+	C	T	92	63	29	c.327C>T	p.Ile109=	Silent	IPO13
BT-474	chr1	43949873	43949873	+	C	T	122	92	30	c.541C>T	p.Arg181Cys	Missense_Mutation	IPO13
BT-474	chr1	43950135	43950135	+	C	T	99	76	23	c.803C>T	p.Ser268Leu	Missense_Mutation	IPO13
BT-474	chr1	43997925	43997925	+	G	A	39	28	11	c.1637C>T	p.Ser546Phe	Missense_Mutation	SLC6A9
BT-474	chr1	44000773	44000773	+	G	A	30	19	11	c.1530C>T	p.Ile510=	Silent	SLC6A9
BT-474	chr1	44000805	44000805	+	G	A	38	29	9	c.1498C>T	p.Gln500Ter	Nonsense_Mutation	SLC6A9
BT-474	chr1	44001573	44001573	+	G	A	32	27	5	c.1017C>T	p.Phe339=	Silent	SLC6A9
BT-474	chr1	44001612	44001612	+	G	A	34	29	5	c.978C>T	p.Ile326=	Silent	SLC6A9
BT-474	chr1	44800848	44800848	+	C	T	8	4	4	c.219C>T	p.Phe73=	Silent	PLK3
BT-474	chr1	44801630	44801630	+	C	A	6	3	3	c.444C>A	p.Ala148=	Silent	PLK3
BT-474	chr1	45004117	45004117	+	C	T	108	57	51	c.2290G>A	p.Glu764Lys	Missense_Mutation	HECTD3
BT-474	chr1	46281225	46281225	+	G	C	220	117	103	c.1656C>G	p.Val552=	Silent	LRRC41
BT-474	chr1	46511093	46511093	+	T	C	7	5	2	c.492T>C	p.Arg164=	Silent	DMBX1
BT-474	chr1	51406017	51406017	+	C	T	111	64	47	c.1565G>A	p.Gly522Glu	Missense_Mutation	EPS15
BT-474	chr1	51800600	51800600	+	C	T	155	103	52	c.2397G>A	p.Lys799=	Silent	NRDC
BT-474	chr1	52344869	52344869	+	C	T	55	19	36	c.4041C>T	p.Leu1347=	Silent	ZFYVE9
BT-474	chr1	52361052	52361052	+	A	C	96	65	31	c.399T>G	p.Ser133=	Silent	CC2D1B
BT-474	chr1	53825885	53825886	+	G	GA	77	68	9	c.506dup	p.Leu170ProfsTer10	Frame_Shift_Ins	NDC1
BT-474	chr1	5933211	5933211	+	A	G	30	14	16	c.1238T>C	p.Ile413Thr	Missense_Mutation	NPHP4
BT-474	chr1	62535573	62535573	+	G	A	54	34	20	c.3531C>T	p.Ser1177=	Silent	DOCK7
BT-474	chr1	62803861	62803861	+	T	G	33	17	16	c.75T>G	p.Tyr25Ter	Nonsense_Mutation	ATG4C
BT-474	chr1	64691371	64691371	+	A	G	5	3	2	c.3635A>G	p.Asn1212Ser	Missense_Mutation	CACHD1
BT-474	chr1	6625224	6625224	+	G	A	42	23	19	c.6G>A	p.Pro2=	Silent	THAP3
BT-474	chr1	8556503	8556503	+	C	T	65	35	30	c.697G>A	p.Val233Ile	Missense_Mutation	RERE
BT-474	chr1	92180654	92180654	+	C	T	7	5	2	c.2971C>T	p.Leu991Phe	Missense_Mutation	BTBD8
BT-474	chr1	93246886	93246887	+	C	CA	11	8	3	c.3136dup	p.Ile1046AsnfsTer3	Frame_Shift_Ins	CCDC18
BT-474	chr1	93256508	93256510	+	TGGA	T	17	15	2	c.3519_3521del	p.Glu1173del	In_Frame_Del	CCDC18
BT-474	chr1	93889083	93889083	+	C	T	63	28	35	c.732G>A	p.Pro244=	Silent	GCLM
BT-474	chr1	94021281	94021281	+	T	G	18	12	6	c.4977A>C	p.Gln1659His	Missense_Mutation	ABCA4
BT-474	chr1	94203989	94203989	+	C	G	46	24	22	c.703G>C	p.Glu235Gln	Missense_Mutation	ARHGAP29
BT-474	chr10	100250323	100250323	+	G	C	84	42	42	c.633C>G	p.Ile211Met	Missense_Mutation	CWF19L1
BT-474	chr10	101005574	101005574	+	C	G	375	174	201	c.1185C>G	p.Phe395Leu	Missense_Mutation	LZTS2
BT-474	chr10	102402266	102402266	+	G	A	49	25	24	c.2593G>A	p.Asp865Asn	Missense_Mutation	NFKB2
BT-474	chr10	102645092	102645092	+	G	T	64	47	17	c.475G>T	p.Glu159Ter	Nonsense_Mutation	TRIM8
BT-474	chr10	104072054	104072054	+	C	G	39	18	21	c.441G>C	p.Gln147His	Missense_Mutation	COL17A1
BT-474	chr10	110823517	110823517	+	G	T	6	4	2	c.3354G>T	p.Val1118=	Silent	RBM20
BT-474	chr10	112160858	112160858	+	A	G	14	11	3	c.1505T>C	p.Leu502Pro	Missense_Mutation	GPAM
BT-474	chr10	116675079	116675079	+	G	C	11	0	11	c.1730C>G	p.Ser577Cys	Missense_Mutation	HSPA12A
BT-474	chr10	119791547	119791547	+	CA	C	10	8	2	c.348del	p.Lys116AsnfsTer16	Frame_Shift_Del	INPP5F
BT-474	chr10	122084972	122084972	+	A	C	8	6	2	c.2472A>C	p.Leu824=	Silent	TACC2
BT-474	chr10	122085518	122085518	+	G	A	6	4	2	c.3018G>A	p.Gln1006=	Silent	TACC2
BT-474	chr10	125770379	125770379	+	C	T	6	4	2	c.1192G>A	p.Val398Ile	Missense_Mutation	MMP21
BT-474	chr10	13299995	13299995	+	G	A	50	43	7	c.48C>T	p.His16=	Silent	PHYH
BT-474	chr10	133379318	133379318	+	T	C	10	8	2	c.2T>C	p.Met1?	Translation_Start_Site	PAOX
BT-474	chr10	133379322	133379322	+	G	T	11	9	2	c.6G>T	p.Glu2Asp	Missense_Mutation	PAOX
BT-474	chr10	14867256	14867256	+	T	C	179	38	141	c.1167T>C	p.Ser389=	Silent	HSPA14
BT-474	chr10	17162223	17162223	+	C	T	6	1	5	c.266G>A	p.Gly89Asp	Missense_Mutation	TRDMT1
BT-474	chr10	21515797	21515797	+	C	A	5	3	2	c.2026G>T	p.Asp676Tyr	Missense_Mutation	SKIDA1
BT-474	chr10	21735223	21735223	+	A	G	46	37	9	c.2943A>G	p.Gln981=	Silent	MLLT10
BT-474	chr10	24620234	24620234	+	C	G	48	41	7	c.1661G>C	p.Arg554Pro	Missense_Mutation	ARHGAP21
BT-474	chr10	27035692	27035692	+	C	G	21	16	5	c.2758G>C	p.Glu920Gln	Missense_Mutation	ANKRD26
BT-474	chr10	30451683	30451683	+	T	A	17	12	5	c.812T>A	p.Phe271Tyr	Missense_Mutation	MAP3K8
BT-474	chr10	30848616	30848616	+	C	A	18	14	4	c.1789G>T	p.Glu597Ter	Nonsense_Mutation	ZNF438
BT-474	chr10	3116787	3116787	+	C	A	153	124	29	c.1383C>A	p.Ile461=	Silent	PFKP
BT-474	chr10	32021026	32021026	+	G	C	59	37	22	c.2200C>G	p.Gln734Glu	Missense_Mutation	KIF5B
BT-474	chr10	35483459	35483459	+	C	T	150	132	18	c.210C>T	p.Leu70=	Silent	CCNY
BT-474	chr10	38054931	38054931	+	G	A	69	13	56	c.807G>A	p.Pro269=	Silent	ZNF33A
BT-474	chr10	47502455	47502455	+	G	A	45	39	6	c.1674C>T	p.Ser558=	Silent	AGAP9
BT-474	chr10	49524330	49524330	+	G	C	57	30	27	c.1100C>G	p.Ser367Cys	Missense_Mutation	ERCC6
BT-474	chr10	49749793	49749793	+	T	C	9	1	8	c.920A>G	p.Asn307Ser	Missense_Mutation	OGDHL
BT-474	chr10	49751835	49751836	+	AGC	A	18	16	2	c.740_741del	p.Arg247LeufsTer5	Frame_Shift_Del	OGDHL
BT-474	chr10	50009037	50009037	+	C	T	117	27	90	c.912C>T	p.Tyr304=	Silent	AGAP6
BT-474	chr10	50308048	50308048	+	G	A	80	66	14	c.996C>T	p.Asp332=	Silent	SGMS1
BT-474	chr10	51153315	51153316	+	GGT	G	19	17	2	c.465_466del	p.Tyr156CysfsTer6	Frame_Shift_Del	PRKG1
BT-474	chr10	52316743	52316743	+	G	A	88	61	27	c.737G>A	p.Arg246Gln	Missense_Mutation	DKK1
BT-474	chr10	63207137	63207137	+	G	C	70	53	17	c.4532C>G	p.Thr1511Arg	Missense_Mutation	JMJD1C
BT-474	chr10	68032842	68032842	+	G	A	77	60	17	c.713C>T	p.Ser238Leu	Missense_Mutation	HERC4
BT-474	chr10	69395095	69395095	+	C	G	1189	757	432	c.2365C>G	p.Gln789Glu	Missense_Mutation	HK1
BT-474	chr10	70774310	70774310	+	G	A	5	3	2	c.823C>T	p.Leu275Phe	Missense_Mutation	TBATA
BT-474	chr10	73254034	73254034	+	G	A	43	12	31	c.3097C>T	p.Leu1033=	Silent	CFAP70
BT-474	chr10	73299647	73299647	+	A	G	7	5	2	c.1275T>C	p.Pro425=	Silent	CFAP70
BT-474	chr10	73426115	73426115	+	T	A	7	5	2	c.765A>T	p.Ile255=	Silent	MSS51
BT-474	chr10	73772415	73772415	+	G	C	5	3	2	c.82G>C	p.Ala28Pro	Missense_Mutation	FUT11
BT-474	chr10	73789728	73789728	+	C	G	61	27	34	c.642C>G	p.Val214=	Silent	ZSWIM8
BT-474	chr10	73912231	73912231	+	A	G	5	3	2	c.102A>G	p.Leu34=	Silent	PLAU
BT-474	chr10	75176601	75176602	+	C	CT	18	14	4	c.1164dup	p.Glu389Ter	Frame_Shift_Ins	SAMD8
BT-474	chr10	77112437	77112437	+	G	A	32	25	7	c.890C>T	p.Ser297Phe	Missense_Mutation	KCNMA1
BT-474	chr10	7802290	7802290	+	G	A	197	164	33	c.658G>A	p.Asp220Asn	Missense_Mutation	ATP5F1C
BT-474	chr10	79513047	79513047	+	T	C	6	4	2	c.398T>C	p.Ile133Thr	Missense_Mutation	EIF5AL1
BT-474	chr10	79558097	79558097	+	C	G	7	5	2	c.325G>C	p.Ala109Pro	Missense_Mutation	SFTPA2
BT-474	chr10	79942853	79942853	+	C	A	6	4	2	c.226G>T	p.Gly76Trp	Missense_Mutation	SFTPD
BT-474	chr10	87228280	87228280	+	C	T	6	4	2	c.400C>T	p.Pro134Ser	Missense_Mutation	NUTM2A
BT-474	chr10	87360576	87360576	+	G	A	9	0	9	c.262G>A	p.Ala88Thr	Missense_Mutation	NUTM2D
BT-474	chr10	91410511	91410511	+	GA	G	9	7	2	c.75del	p.Lys27ArgfsTer64	Frame_Shift_Del	HECTD2
BT-474	chr10	91500543	91500543	+	T	C	5	3	2	c.1992T>C	p.Ser664=	Silent	HECTD2
BT-474	chr10	91908747	91908747	+	C	G	12	0	12	c.223G>C	p.Glu75Gln	Missense_Mutation	FGFBP3
BT-474	chr10	94298617	94298617	+	C	T	6	4	2	c.5406C>T	p.Leu1802=	Silent	PLCE1
BT-474	chr10	94313320	94313320	+	C	T	6	4	2	c.6070C>T	p.Pro2024Ser	Missense_Mutation	PLCE1
BT-474	chr10	98422414	98422414	+	C	T	95	0	95	c.1698G>A	p.Ser566=	Silent	HPS1
BT-474	chr11	101944363	101944364	+	GAA	G	12	10	2	c.350_351del	p.Lys117IlefsTer46	Frame_Shift_Del	CEP126
BT-474	chr11	106053804	106053804	+	AT	A	12	10	2	c.885del	p.Lys295AsnfsTer35	Frame_Shift_Del	KBTBD3
BT-474	chr11	10778972	10778972	+	C	G	176	91	85	c.3389C>G	p.Ser1130Ter	Nonsense_Mutation	CTR9
BT-474	chr11	108160979	108160980	+	C	CTT	18	16	2	c.4105_4106dup	p.Arg1370SerfsTer7	Frame_Shift_Ins	NPAT
BT-474	chr11	108330308	108330308	+	G	A	20	14	6	c.7402G>A	p.Glu2468Lys	Missense_Mutation	ATM
BT-474	chr11	108511295	108511296	+	A	AT	13	9	4	c.4211dup	p.Asn1404LysfsTer8	Frame_Shift_Ins	EXPH5
BT-474	chr11	110164928	110164928	+	CA	C	10	8	2	c.1843del	p.Thr615GlnfsTer5	Frame_Shift_Del	ZC3H12C
BT-474	chr11	118494303	118494303	+	G	A	41	25	16	c.5194G>A	p.Asp1732Asn	Missense_Mutation	KMT2A
BT-474	chr11	119027079	119027079	+	C	G	136	80	56	c.642G>C	p.Glu214Asp	Missense_Mutation	SLC37A4
BT-474	chr11	119051076	119051076	+	G	T	89	46	43	c.1624C>A	p.His542Asn	Missense_Mutation	HYOU1
BT-474	chr11	119174665	119174665	+	C	T	79	50	29	c.1062C>T	p.Leu354=	Silent	NLRX1
BT-474	chr11	120467251	120467251	+	C	G	121	67	54	c.2797C>G	p.Gln933Glu	Missense_Mutation	ARHGEF12
BT-474	chr11	121588106	121588106	+	C	T	23	16	7	c.3901C>T	p.Gln1301Ter	Nonsense_Mutation	SORL1
BT-474	chr11	1244221	1244221	+	G	A	11	9	2	c.7341G>A	p.Glu2447=	Silent	MUC5B
BT-474	chr11	1245319	1245319	+	AC	A	10	8	2	c.8441del	p.Pro2814LeufsTer50	Frame_Shift_Del	MUC5B
BT-474	chr11	124954771	124954771	+	C	T	6	4	2	c.39C>T	p.Thr13=	Silent	CCDC15
BT-474	chr11	1251591	1251591	+	G	A	42	0	42	c.14711G>A	p.Arg4904His	Missense_Mutation	MUC5B
BT-474	chr11	126406473	126406473	+	G	T	58	0	58	c.17G>T	p.Arg6Leu	Missense_Mutation	ST3GAL4
BT-474	chr11	126408192	126408192	+	C	T	176	99	77	c.435C>T	p.Ile145=	Splice_Region	ST3GAL4
BT-474	chr11	134168997	134168997	+	G	A	69	36	33	c.3159C>T	p.Phe1053=	Silent	NCAPD3
BT-474	chr11	14488501	14488501	+	C	T	92	41	51	c.690G>A	p.Leu230=	Silent	COPB1
BT-474	chr11	14869642	14869642	+	G	T	7	5	2	c.3321G>T	p.Glu1107Asp	Missense_Mutation	PDE3B
BT-474	chr11	17397767	17397767	+	C	T	15	6	9	c.3784G>A	p.Ala1262Thr	Missense_Mutation	ABCC8
BT-474	chr11	18083652	18083652	+	T	A	65	37	28	c.1122A>T	p.Ala374=	Silent	SAAL1
BT-474	chr11	233423	233423	+	C	T	82	31	51	c.393G>A	p.Leu131=	Silent	SIRT3
BT-474	chr11	3107454	3107455	+	G	GT	13	0	13	c.867dup	p.Leu290ThrfsTer21	Frame_Shift_Ins	OSBPL5
BT-474	chr11	400633	400633	+	C	A	297	0	297	c.1665C>A	p.Arg555=	Silent	PKP3
BT-474	chr11	490003	490003	+	C	T	53	43	10	c.1236C>T	p.Ile412=	Silent	PTDSS2
BT-474	chr11	58570579	58570579	+	G	C	33	28	5	c.148C>G	p.Gln50Glu	Missense_Mutation	LPXN
BT-474	chr11	60402958	60402958	+	T	C	5	3	2	c.365T>C	p.Ile122Thr	Missense_Mutation	MS4A14
BT-474	chr11	60402978	60402978	+	A	T	6	4	2	c.385A>T	p.Ile129Phe	Missense_Mutation	MS4A14
BT-474	chr11	61314349	61314349	+	G	C	445	392	53	c.1548C>G	p.Leu516=	Silent	DDB1
BT-474	chr11	61908057	61908057	+	C	T	51	44	7	c.261G>A	p.Gln87=	Silent	RAB3IL1
BT-474	chr11	61958212	61958212	+	G	A	5	3	2	c.781G>A	p.Ala261Thr	Missense_Mutation	BEST1
BT-474	chr11	62526572	62526572	+	G	A	464	234	230	c.7845C>T	p.Ile2615=	Silent	AHNAK
BT-474	chr11	62595308	62595308	+	C	T	125	56	69	c.1439G>A	p.Arg480Gln	Missense_Mutation	MTA2
BT-474	chr11	63539605	63539605	+	G	A	14	10	4	c.99G>A	p.Val33=	Silent	PLAAT4
BT-474	chr11	63813702	63813702	+	G	A	558	495	63	c.16G>A	p.Glu6Lys	Missense_Mutation	SPINDOC
BT-474	chr11	6431742	6431742	+	T	C	50	17	33	c.1028A>G	p.Lys343Arg	Missense_Mutation	HPX
BT-474	chr11	6431751	6431751	+	C	A	50	17	33	c.1019G>T	p.Gly340Val	Missense_Mutation	HPX
BT-474	chr11	64907267	64907267	+	G	T	80	60	20	c.2820C>A	p.Leu940=	Silent	ATG2A
BT-474	chr11	64907789	64907789	+	G	A	118	98	20	c.2466C>T	p.Ile822=	Silent	ATG2A
BT-474	chr11	65394309	65394309	+	C	T	112	97	15	c.465C>T	p.Asn155=	Silent	FRMD8
BT-474	chr11	65623580	65623580	+	T	G	189	158	31	c.2447T>G	p.Phe816Cys	Missense_Mutation	PCNX3
BT-474	chr11	65999586	65999586	+	G	A	68	59	9	c.286C>T	p.Leu96=	Silent	EIF1AD
BT-474	chr11	66264210	66264210	+	G	A	271	229	42	c.1107G>A	p.Lys369=	Silent	KLC2
BT-474	chr11	66473327	66473327	+	G	C	73	57	16	c.543G>C	p.Gln181His	Missense_Mutation	PELI3
BT-474	chr11	66590980	66590980	+	C	T	7	5	2	c.2036G>A	p.Ser679Asn	Missense_Mutation	CCDC87
BT-474	chr11	66592418	66592418	+	G	T	12	9	3	c.598C>A	p.Pro200Thr	Missense_Mutation	CCDC87
BT-474	chr11	66843519	66843519	+	G	A	220	193	27	c.64G>A	p.Glu22Lys	Missense_Mutation	RCE1
BT-474	chr11	67245298	67245298	+	C	T	463	310	153	c.1673C>T	p.Ser558Phe	Missense_Mutation	KDM2A
BT-474	chr11	67431416	67431416	+	C	T	225	103	122	c.358C>T	p.Arg120Trp	Missense_Mutation	RPS6KB2
BT-474	chr11	67436339	67436339	+	G	A	5	1	4	c.15C>T	p.Cys5=	Silent	PTPRCAP
BT-474	chr11	67494067	67494067	+	C	G	88	53	35	c.2863G>C	p.Asp955His	Missense_Mutation	PITPNM1
BT-474	chr11	68357841	68357841	+	C	G	366	277	89	c.680C>G	p.Ser227Trp	Missense_Mutation	LRP5
BT-474	chr11	69648070	69648070	+	G	C	523	415	108	c.651G>C	p.Leu217=	Silent	CCND1
BT-474	chr11	71527472	71527472	+	G	T	5	3	2	c.172G>T	p.Gly58Cys	Missense_Mutation	KRTAP5-7
BT-474	chr11	72013068	72013068	+	C	G	462	0	462	c.4435G>C	p.Glu1479Gln	Missense_Mutation	NUMA1
BT-474	chr11	72225105	72225105	+	G	T	600	528	72	c.121G>T	p.Asp41Tyr	Missense_Mutation	INPPL1
BT-474	chr11	77701341	77701341	+	G	A	48	21	27	c.1888C>T	p.Pro630Ser	Missense_Mutation	RSF1
BT-474	chr11	78113988	78113988	+	A	G	102	0	102	c.675T>C	p.Asp225=	Splice_Region	ALG8
BT-474	chr11	78568660	78568661	+	A	AT	40	34	6	c.343dup	p.Ile115AsnfsTer2	Frame_Shift_Ins	NARS2
BT-474	chr11	78676184	78676184	+	C	A	5	3	2	c.5464G>T	p.Gly1822Cys	Missense_Mutation	TENM4
BT-474	chr11	830687	830687	+	G	C	387	269	118	c.760G>C	p.Glu254Gln	Missense_Mutation	CRACR2B
BT-474	chr11	95175629	95175629	+	C	A	7	5	2	c.1261G>T	p.Asp421Tyr	Missense_Mutation	SESN3
BT-474	chr12	100059222	100059222	+	A	C	27	14	13	c.2055T>G	p.Leu685=	Silent	UHRF1BP1L
BT-474	chr12	100088996	100088996	+	C	G	51	22	29	c.940G>C	p.Asp314His	Missense_Mutation	UHRF1BP1L
BT-474	chr12	103942775	103942775	+	G	A	1034	515	519	c.1623G>A	p.Met541Ile	Missense_Mutation	HSP90B1
BT-474	chr12	104928152	104928152	+	GT	G	12	10	2	c.376del	p.Thr126ProfsTer20	Frame_Shift_Del	SLC41A2
BT-474	chr12	10938464	10938465	+	G	GA	10	8	2	c.743dup	p.Ile249HisfsTer7	Frame_Shift_Ins	TAS2R14
BT-474	chr12	109783717	109783717	+	C	T	6	4	2	c.2520G>A	p.Glu840=	Silent	TRPV4
BT-474	chr12	110490054	110490055	+	G	GA	7	5	2	c.746dup	p.Glu250GlyfsTer7	Frame_Shift_Ins	FAM216A
BT-474	chr12	111705822	111705822	+	G	T	78	65	13	c.421G>T	p.Ala141Ser	Missense_Mutation	ACAD10
BT-474	chr12	112944476	112944476	+	G	T	34	29	5	c.461G>T	p.Gly154Val	Missense_Mutation	OAS3
BT-474	chr12	116766829	116766829	+	GC	G	13	11	2	c.643del	p.Leu215TrpfsTer33	Frame_Shift_Del	RNFT2
BT-474	chr12	116766832	116766832	+	G	T	13	11	2	c.646G>T	p.Val216Phe	Missense_Mutation	RNFT2
BT-474	chr12	116766833	116766833	+	T	G	13	11	2	c.647T>G	p.Val216Gly	Missense_Mutation	RNFT2
BT-474	chr12	117190306	117190306	+	C	A	247	173	74	c.151G>T	p.Asp51Tyr	Missense_Mutation	FBXO21
BT-474	chr12	117525214	117525214	+	CT	C	5	3	2	c.1857del	p.Glu620ArgfsTer16	Frame_Shift_Del	KSR2
BT-474	chr12	120222632	120222632	+	C	A	201	137	64	c.612G>T	p.Arg204=	Silent	PXN
BT-474	chr12	120557678	120557678	+	A	G	704	586	118	c.963A>G	p.Leu321=	Silent	RNF10
BT-474	chr12	121669457	121669458	+	C	CT	8	6	2	c.26dup	p.Ser10ValfsTer54	Frame_Shift_Ins	MORN3
BT-474	chr12	121975269	121975269	+	G	T	7	5	2	c.2797G>T	p.Gly933Trp	Missense_Mutation	CFAP251
BT-474	chr12	122716525	122716525	+	T	C	8	3	5	c.213A>G	p.Val71=	Silent	HCAR3
BT-474	chr12	122982497	122982497	+	G	C	355	217	138	c.616G>C	p.Glu206Gln	Missense_Mutation	ARL6IP4
BT-474	chr12	124012671	124012671	+	G	A	1268	873	395	c.527G>A	p.Cys176Tyr	Missense_Mutation	ZNF664
BT-474	chr12	124336977	124336977	+	G	C	251	174	77	c.5891C>G	p.Ser1964Cys	Missense_Mutation	NCOR2
BT-474	chr12	130801272	130801273	+	ATT	A	18	16	2	c.555_556del	p.Gln185HisfsTer3	Frame_Shift_Del	STX2
BT-474	chr12	131960856	131960856	+	G	A	69	45	24	c.237G>A	p.Val79=	Silent	EP400
BT-474	chr12	132139674	132139674	+	C	T	104	65	39	c.1935G>A	p.Arg645=	Silent	DDX51
BT-474	chr12	132139727	132139727	+	C	T	137	92	45	c.1882G>A	p.Glu628Lys	Missense_Mutation	DDX51
BT-474	chr12	132139742	132139742	+	C	T	149	97	52	c.1867G>A	p.Glu623Lys	Missense_Mutation	DDX51
BT-474	chr12	132140115	132140115	+	C	T	104	76	28	c.1758G>A	p.Leu586=	Silent	DDX51
BT-474	chr12	132140442	132140442	+	C	G	73	42	31	c.1654G>C	p.Glu552Gln	Missense_Mutation	DDX51
BT-474	chr12	132140887	132140887	+	C	T	69	37	32	c.1384G>A	p.Glu462Lys	Missense_Mutation	DDX51
BT-474	chr12	132140956	132140956	+	C	T	132	76	56	c.1315G>A	p.Glu439Lys	Missense_Mutation	DDX51
BT-474	chr12	132141305	132141305	+	C	T	88	50	38	c.1220G>A	p.Arg407Gln	Missense_Mutation	DDX51
BT-474	chr12	132141929	132141929	+	C	T	107	65	42	c.916G>A	p.Asp306Asn	Missense_Mutation	DDX51
BT-474	chr12	132142310	132142310	+	C	T	76	53	23	c.783G>A	p.Gly261=	Silent	DDX51
BT-474	chr12	132142362	132142362	+	C	T	98	62	36	c.731G>A	p.Arg244Lys	Missense_Mutation	DDX51
BT-474	chr12	132142776	132142776	+	C	G	103	65	38	c.622G>C	p.Asp208His	Missense_Mutation	DDX51
BT-474	chr12	132142815	132142815	+	C	T	125	74	51	c.583G>A	p.Asp195Asn	Missense_Mutation	DDX51
BT-474	chr12	132142832	132142832	+	C	T	131	82	49	c.566G>A	p.Arg189Lys	Missense_Mutation	DDX51
BT-474	chr12	132143698	132143698	+	C	T	57	35	22	c.516G>A	p.Pro172=	Silent	DDX51
BT-474	chr12	132144191	132144191	+	C	G	141	79	62	c.106G>C	p.Glu36Gln	Missense_Mutation	DDX51
BT-474	chr12	14799719	14799720	+	G	GT	217	194	23	c.105dup	p.Gln36ThrfsTer27	Frame_Shift_Ins	WBP11
BT-474	chr12	26682663	26682663	+	C	T	38	15	23	c.1159G>A	p.Val387Ile	Missense_Mutation	ITPR2
BT-474	chr12	26914058	26914059	+	G	GT	90	79	11	c.1489dup	p.Thr497AsnfsTer7	Frame_Shift_Ins	INTS13
BT-474	chr12	2855254	2855254	+	C	T	12	8	4	c.265G>A	p.Ala89Thr	Missense_Mutation	TEX52
BT-474	chr12	2934555	2934555	+	C	G	53	29	24	c.918C>G	p.Ile306Met	Missense_Mutation	TULP3
BT-474	chr12	31089489	31089489	+	C	A	110	102	8	c.879C>A	p.His293Gln	Missense_Mutation	DDX11
BT-474	chr12	31100641	31100641	+	G	C	77	45	32	c.1882G>C	p.Asp628His	Missense_Mutation	DDX11
BT-474	chr12	31662106	31662106	+	G	T	8	5	3	c.153G>T	p.Leu51=	Silent	ETFBKMT
BT-474	chr12	32305830	32305831	+	T	TA	8	6	2	c.719dup	p.Asn240LysfsTer2	Frame_Shift_Ins	BICD1
BT-474	chr12	32327467	32327467	+	C	T	7	4	3	c.1012C>T	p.Arg338Trp	Missense_Mutation	BICD1
BT-474	chr12	34022627	34022627	+	T	C	27	17	10	c.28T>C	p.Ser10Pro	Missense_Mutation	ALG10
BT-474	chr12	3638264	3638264	+	C	T	84	41	43	c.1462G>A	p.Glu488Lys	Missense_Mutation	CRACR2A
BT-474	chr12	43844926	43844926	+	T	C	15	13	2	c.275T>C	p.Phe92Ser	Missense_Mutation	TMEM117
BT-474	chr12	45927268	45927268	+	C	G	115	103	12	c.2433G>C	p.Lys811Asn	Missense_Mutation	SCAF11
BT-474	chr12	45927273	45927273	+	C	G	111	99	12	c.2428G>C	p.Glu810Gln	Missense_Mutation	SCAF11
BT-474	chr12	46371190	46371190	+	G	A	94	44	50	c.104C>T	p.Ala35Val	Missense_Mutation	SLC38A2
BT-474	chr12	47785806	47785806	+	G	A	89	52	37	c.2652C>T	p.Leu884=	Silent	HDAC7
BT-474	chr12	48771859	48771859	+	C	T	210	136	74	c.2902G>A	p.Asp968Asn	Missense_Mutation	ADCY6
BT-474	chr12	49185094	49185094	+	G	A	167	153	14	c.1272C>T	p.Asp424=	Silent	TUBA1A
BT-474	chr12	49185097	49185097	+	C	T	165	151	14	c.1269G>A	p.Glu423=	Silent	TUBA1A
BT-474	chr12	49634398	49634398	+	C	T	66	52	14	c.879C>T	p.Leu293=	Silent	PRPF40B
BT-474	chr12	51365521	51365521	+	C	T	115	45	70	c.723G>A	p.Val241=	Silent	GALNT6
BT-474	chr12	52057216	52057216	+	G	C	155	126	29	c.1318G>C	p.Glu440Gln	Missense_Mutation	NR4A1
BT-474	chr12	53033814	53033814	+	C	G	126	108	18	c.988C>G	p.Gln330Glu	Missense_Mutation	EIF4B
BT-474	chr12	53065924	53065924	+	C	T	303	193	110	c.1237G>A	p.Ala413Thr	Missense_Mutation	SPRYD3
BT-474	chr12	53293329	53293329	+	C	T	62	13	49	c.6218C>T	p.Thr2073Met	Missense_Mutation	ESPL1
BT-474	chr12	53459318	53459318	+	C	T	963	582	381	c.290C>T	p.Pro97Leu	Missense_Mutation	PCBP2
BT-474	chr12	54252063	54252063	+	A	G	69	50	19	c.302T>C	p.Ile101Thr	Missense_Mutation	CBX5
BT-474	chr12	54371507	54371507	+	C	G	124	77	47	c.570G>C	p.Val190=	Silent	ZNF385A
BT-474	chr12	56034823	56034823	+	G	C	12	5	7	c.1250G>C	p.Gly417Ala	Missense_Mutation	IKZF4
BT-474	chr12	56474667	56474667	+	G	A	28	12	16	c.1101C>T	p.Leu367=	Silent	GLS2
BT-474	chr12	56479081	56479081	+	C	G	13	4	9	c.505G>C	p.Glu169Gln	Missense_Mutation	GLS2
BT-474	chr12	56488074	56488074	+	TG	T	13	11	2	c.45del	p.Ser16ValfsTer81	Frame_Shift_Del	GLS2
BT-474	chr12	56719069	56719069	+	T	A	7	5	2	c.2461A>T	p.Ile821Phe	Missense_Mutation	NACA
BT-474	chr12	57194635	57194635	+	C	T	7	5	2	c.8127C>T	p.Ile2709=	Silent	LRP1
BT-474	chr12	57614742	57614742	+	A	T	5	3	2	c.870A>T	p.Lys290Asn	Missense_Mutation	ARHGEF25
BT-474	chr12	57829505	57829505	+	C	G	130	103	27	c.156G>C	p.Gln52His	Missense_Mutation	CTDSP2
BT-474	chr12	6018975	6018975	+	C	A	17	7	10	c.4443G>T	p.Gly1481=	Silent	VWF
BT-474	chr12	62404249	62404250	+	C	CT	86	76	10	c.2826dup	p.Pro943SerfsTer3	Frame_Shift_Ins	USP15
BT-474	chr12	64694798	64694798	+	C	T	52	43	9	c.603C>T	p.Phe201=	Silent	RASSF3
BT-474	chr12	6510681	6510681	+	G	C	99	53	46	c.315G>C	p.Leu105Phe	Missense_Mutation	NCAPD2
BT-474	chr12	6937966	6937966	+	G	C	285	146	139	c.2416G>C	p.Glu806Gln	Missense_Mutation	ATN1
BT-474	chr12	80367683	80367683	+	A	G	5	3	2	c.6454A>G	p.Thr2152Ala	Missense_Mutation	OTOGL
BT-474	chr12	80549547	80549547	+	CA	C	10	8	2	c.4100del	p.Asn1367MetfsTer3	Frame_Shift_Del	PTPRQ
BT-474	chr12	89611215	89611215	+	C	T	64	45	19	c.2225G>A	p.Arg742Lys	Missense_Mutation	ATP2B1
BT-474	chr12	96943629	96943629	+	C	T	88	40	48	c.1364C>T	p.Ser455Leu	Missense_Mutation	NEDD1
BT-474	chr12	98527961	98527961	+	G	T	322	197	125	c.355G>T	p.Asp119Tyr	Missense_Mutation	TMPO
BT-474	chr12	98677428	98677429	+	C	CA	38	29	9	c.1805dup	p.Asn602LysfsTer24	Frame_Shift_Ins	APAF1
BT-474	chr13	109785055	109785055	+	TG	T	6	4	2	c.999del	p.Ser334AlafsTer57	Frame_Shift_Del	IRS2
BT-474	chr13	110489488	110489488	+	T	C	6	4	2	c.3251T>C	p.Ile1084Thr	Missense_Mutation	COL4A2
BT-474	chr13	113171642	113171642	+	T	C	7	5	2	c.740T>C	p.Val247Ala	Missense_Mutation	PROZ
BT-474	chr13	113310851	113310851	+	C	T	152	127	25	c.546C>T	p.Ser182=	Silent	LAMP1
BT-474	chr13	114021423	114021423	+	A	G	23	19	4	c.766T>C	p.Ser256Pro	Missense_Mutation	RASA3
BT-474	chr13	19825098	19825099	+	C	CT	63	56	7	c.1388dup	p.Glu464GlyfsTer35	Frame_Shift_Ins	ZMYM5
BT-474	chr13	23337180	23337180	+	G	A	5	3	2	c.6696C>T	p.Asn2232=	Silent	SACS
BT-474	chr13	28197306	28197307	+	AAT	A	20	18	2	c.814_815del	p.Met272GlyfsTer24	Frame_Shift_Del	PAN3
BT-474	chr13	30230546	30230546	+	AT	A	5	3	2	c.934del	p.Ile312SerfsTer32	Frame_Shift_Del	KATNAL1
BT-474	chr13	30230557	30230557	+	T	C	5	3	2	c.923A>G	p.Glu308Gly	Missense_Mutation	KATNAL1
BT-474	chr13	32261672	32261672	+	G	T	5	3	2	c.7473G>T	p.Leu2491=	Silent	FRY
BT-474	chr13	32394713	32394713	+	C	A	7	3	4	c.9281C>A	p.Ser3094Ter	Nonsense_Mutation	BRCA2
BT-474	chr13	41132044	41132044	+	C	T	46	0	46	c.468G>A	p.Val156=	Silent	KBTBD6
BT-474	chr13	45975788	45975788	+	C	G	143	72	71	c.1963G>C	p.Glu655Gln	Missense_Mutation	ZC3H13
BT-474	chr13	46779976	46779977	+	C	CT	28	24	4	c.558dup	p.Ala187SerfsTer3	Frame_Shift_Ins	ESD
BT-474	chr13	49280634	49280635	+	G	GA	11	9	2	c.1352dup	p.Lys452GlufsTer13	Frame_Shift_Ins	CDADC1
BT-474	chr13	51970642	51970642	+	T	C	114	57	57	c.1393A>G	p.Arg465Gly	Missense_Mutation	ATP7B
BT-474	chr13	77326737	77326739	+	AGGC	A	26	22	4	c.37_39del	p.Ala13del	In_Frame_Del	MYCBP2
BT-474	chr13	79342769	79342769	+	C	T	117	61	56	c.2322G>A	p.Met774Ile	Missense_Mutation	RBM26
BT-474	chr14	102449828	102449828	+	C	T	68	45	23	c.3275C>T	p.Ser1092Leu	Missense_Mutation	TECPR2
BT-474	chr14	104172632	104172632	+	G	A	30	22	8	c.1384G>A	p.Asp462Asn	Missense_Mutation	KIF26A
BT-474	chr14	104948061	104948061	+	A	G	5	3	2	c.7390T>C	p.Trp2464Arg	Missense_Mutation	AHNAK2
BT-474	chr14	105381011	105381011	+	G	A	156	99	57	c.1180G>A	p.Glu394Lys	Missense_Mutation	PACS2
BT-474	chr14	105464742	105464742	+	C	G	198	127	71	c.1413C>G	p.Phe471Leu	Missense_Mutation	MTA1
BT-474	chr14	105464846	105464846	+	C	T	267	87	180	c.1517C>T	p.Ala506Val	Missense_Mutation	MTA1
BT-474	chr14	20693836	20693836	+	GA	G	7	5	2	c.275del	p.Asn92ThrfsTer2	Frame_Shift_Del	ANG
BT-474	chr14	21083927	21083927	+	G	C	24	20	4	c.3666G>C	p.Leu1222=	Silent	ARHGEF40
BT-474	chr14	21092606	21092606	+	G	T	73	57	16	c.691C>A	p.Gln231Lys	Missense_Mutation	ZNF219
BT-474	chr14	21503435	21503435	+	G	A	346	273	73	c.461C>T	p.Ser154Phe	Missense_Mutation	METTL3
BT-474	chr14	22902256	22902256	+	C	T	234	188	46	c.1057G>A	p.Asp353Asn	Missense_Mutation	RBM23
BT-474	chr14	22950405	22950405	+	CA	C	81	56	25	c.471del	p.Phe157LeufsTer4	Frame_Shift_Del	HAUS4
BT-474	chr14	23137998	23137998	+	G	T	227	189	38	c.939C>A	p.Val313=	Silent	SLC7A8
BT-474	chr14	23567188	23567188	+	C	A	790	607	183	c.127G>T	p.Asp43Tyr	Missense_Mutation	AP1G2
BT-474	chr14	24055264	24055264	+	G	C	8	3	5	c.559G>C	p.Asp187His	Missense_Mutation	CARMIL3
BT-474	chr14	24082785	24082785	+	C	G	19	14	5	c.64G>C	p.Glu22Gln	Missense_Mutation	NRL
BT-474	chr14	24173354	24173355	+	C	CT	18	15	3	c.411dup	p.Gly138TrpfsTer11	Frame_Shift_Ins	REC8
BT-474	chr14	24194807	24194807	+	C	T	372	303	69	c.213G>A	p.Lys71=	Silent	TM9SF1
BT-474	chr14	24255137	24255137	+	C	T	8	4	4	c.1762G>A	p.Ala588Thr	Missense_Mutation	TGM1
BT-474	chr14	24408362	24408362	+	C	T	7	5	2	c.692C>T	p.Ala231Val	Missense_Mutation	NYNRIN
BT-474	chr14	35688504	35688504	+	TC	T	6	4	2	c.3907del	p.Asp1303IlefsTer6	Frame_Shift_Del	RALGAPA1
BT-474	chr14	49608042	49608042	+	C	T	116	38	78	c.925C>T	p.Pro309Ser	Missense_Mutation	LRR1
BT-474	chr14	50757383	50757383	+	C	T	12	5	7	c.3647G>A	p.Arg1216Gln	Missense_Mutation	NIN
BT-474	chr14	59504061	59504061	+	A	G	196	61	135	c.925A>G	p.Asn309Asp	Missense_Mutation	JKAMP
BT-474	chr14	67650774	67650774	+	G	A	149	96	53	c.919G>A	p.Glu307Lys	Missense_Mutation	ARG2
BT-474	chr14	69338721	69338721	+	C	T	7	5	2	c.1038C>T	p.Val346=	Silent	GALNT16
BT-474	chr14	73612806	73612806	+	G	C	7	5	2	c.235G>C	p.Gly79Arg	Missense_Mutation	ACOT6
BT-474	chr14	74763642	74763642	+	G	C	62	22	40	c.153G>C	p.Met51Ile	Missense_Mutation	YLPM1
BT-474	chr14	74809725	74809725	+	G	A	188	122	66	c.4867G>A	p.Val1623Met	Missense_Mutation	YLPM1
BT-474	chr14	75783435	75783435	+	G	A	93	28	65	c.2891G>A	p.Arg964Gln	Missense_Mutation	TTLL5
BT-474	chr14	77376971	77376971	+	GC	G	17	15	2	c.83del	p.Cys28SerfsTer17	Frame_Shift_Del	TMED8
BT-474	chr14	81324051	81324051	+	G	T	6	4	2	c.708C>A	p.Pro236=	Silent	STON2
BT-474	chr14	88658234	88658235	+	C	CT	5	3	2	c.3829dup	p.Arg1277LysfsTer4	Frame_Shift_Ins	EML5
BT-474	chr14	88688293	88688293	+	GA	G	14	12	2	c.2720del	p.Phe907SerfsTer11	Frame_Shift_Del	EML5
BT-474	chr14	88702511	88702511	+	C	A	5	3	2	c.2173G>T	p.Gly725Cys	Missense_Mutation	EML5
BT-474	chr14	90900116	90900116	+	G	C	54	40	14	c.1371C>G	p.Ile457Met	Missense_Mutation	RPS6KA5
BT-474	chr14	91294313	91294313	+	G	A	187	117	70	c.3972C>T	p.Leu1324=	Silent	CCDC88C
BT-474	chr15	28255945	28255946	+	AAG	A	68	50	18	c.2797_2798del	p.Leu933SerfsTer8	Frame_Shift_Del	HERC2
BT-474	chr15	29570641	29570641	+	C	T	7	5	2	c.83G>A	p.Arg28His	Missense_Mutation	FAM189A1
BT-474	chr15	30145292	30145292	+	G	A	5	0	5	c.1705G>A	p.Ala569Thr	Missense_Mutation	GOLGA8T
BT-474	chr15	30145297	30145297	+	C	T	5	0	5	c.1710C>T	p.Asp570=	Silent	GOLGA8T
BT-474	chr15	37098151	37098152	+	C	CA	13	11	2	c.60_61insT	p.Ala21CysfsTer74	Frame_Shift_Ins	MEIS2
BT-474	chr15	40200975	40200975	+	C	T	108	49	59	c.1562C>T	p.Ser521Phe	Missense_Mutation	BUB1B
BT-474	chr15	41559326	41559326	+	C	T	42	26	16	c.69C>T	p.Leu23=	Silent	TYRO3
BT-474	chr15	41749545	41749545	+	G	A	43	25	18	c.5938G>A	p.Glu1980Lys	Missense_Mutation	MGA
BT-474	chr15	41841845	41841845	+	G	T	49	20	29	c.1210G>T	p.Val404Phe	Missense_Mutation	JMJD7-PLA2G4B
BT-474	chr15	42396803	42396803	+	G	A	11	7	4	c.1119G>A	p.Trp373Ter	Nonsense_Mutation	CAPN3
BT-474	chr15	43151933	43151933	+	C	G	139	123	16	c.1010C>G	p.Ser337Ter	Nonsense_Mutation	TMEM62
BT-474	chr15	43160763	43160763	+	C	T	89	74	15	c.1265C>T	p.Ser422Leu	Missense_Mutation	TMEM62
BT-474	chr15	44615381	44615382	+	A	AC	8	0	8	c.3019dup	p.Val1007GlyfsTer4	Frame_Shift_Ins	SPG11
BT-474	chr15	44673250	44673250	+	C	A	5	3	2	c.431G>T	p.Trp144Leu	Missense_Mutation	PATL2
BT-474	chr15	48878230	48878230	+	G	A	969	492	477	c.54G>A	p.Gln18=	Silent	EID1
BT-474	chr15	52608969	52608969	+	T	C	31	0	31	c.1945A>G	p.Lys649Glu	Missense_Mutation	FAM214A
BT-474	chr15	56429178	56429179	+	C	CT	23	19	4	c.1410dup	p.Glu471ArgfsTer3	Frame_Shift_Ins	MNS1
BT-474	chr15	57709143	57709143	+	G	A	132	0	132	c.543G>A	p.Ala181=	Silent	POLR2M
BT-474	chr15	57709205	57709205	+	C	T	125	0	125	c.605C>T	p.Ala202Val	Missense_Mutation	POLR2M
BT-474	chr15	59076211	59076211	+	C	G	39	0	39	c.1944C>G	p.Pro648=	Silent	RNF111
BT-474	chr15	61873319	61873320	+	C	CT	83	73	10	c.10504dup	p.Arg3502LysfsTer52	Frame_Shift_Ins	VPS13C
BT-474	chr15	65625871	65625871	+	G	T	5	3	2	c.1791G>T	p.Val597=	Silent	SLC24A1
BT-474	chr15	65667453	65667453	+	G	A	27	12	15	c.5237C>T	p.Ser1746Leu	Missense_Mutation	DENND4A
BT-474	chr15	69403807	69403808	+	T	TA	9	7	2	c.984dup	p.Glu329ArgfsTer35	Frame_Shift_Ins	PAQR5
BT-474	chr15	70832740	70832740	+	A	G	9	7	2	c.788T>C	p.Phe263Ser	Missense_Mutation	LARP6
BT-474	chr15	72319773	72319773	+	G	C	14	6	8	c.102C>G	p.Pro34=	Silent	CELF6
BT-474	chr15	74414657	74414657	+	C	T	5	3	2	c.1184G>A	p.Gly395Glu	Missense_Mutation	SEMA7A
BT-474	chr15	82345335	82345335	+	A	T	5	3	2	c.525T>A	p.Ser175Arg	Missense_Mutation	GOLGA6L10
BT-474	chr15	84025420	84025420	+	G	A	5	3	2	c.4640G>A	p.Trp1547Ter	Nonsense_Mutation	ADAMTSL3
BT-474	chr15	89195352	89195352	+	G	A	103	0	103	c.1207G>A	p.Ala403Thr	Missense_Mutation	ABHD2
BT-474	chr15	90912985	90912985	+	C	G	104	46	58	c.2578C>G	p.Leu860Val	Missense_Mutation	MAN2A2
BT-474	chr15	90956893	90956893	+	C	T	38	17	21	c.159C>T	p.Phe53=	Silent	RCCD1
BT-474	chr15	90961668	90961668	+	C	T	55	0	55	c.1030C>T	p.Arg344Cys	Missense_Mutation	RCCD1
BT-474	chr15	91853933	91853935	+	TTCG	T	12	10	2	c.28_30del	p.Ser10del	In_Frame_Del	SLCO3A1
BT-474	chr16	10543611	10543611	+	G	A	153	58	95	c.128C>T	p.Thr43Ile	Missense_Mutation	EMP2
BT-474	chr16	10767973	10767974	+	C	CT	66	58	8	c.851dup	p.Ile285HisfsTer2	Frame_Shift_Ins	NUBP1
BT-474	chr16	11553577	11553577	+	G	A	347	123	224	c.333C>T	p.Ala111=	Silent	LITAF
BT-474	chr16	12664926	12664926	+	C	A	34	27	7	c.905G>T	p.Gly302Val	Missense_Mutation	CPPED1
BT-474	chr16	1420582	1420582	+	C	G	132	90	42	c.63G>C	p.Trp21Cys	Missense_Mutation	C16orf91
BT-474	chr16	14436762	14436762	+	C	G	190	143	47	c.1875G>C	p.Ser625=	Silent	PARN
BT-474	chr16	14661951	14661951	+	G	A	91	66	25	c.843G>A	p.Leu281=	Silent	BFAR
BT-474	chr16	14951902	14951902	+	G	A	83	72	11	c.930G>A	p.Glu310=	Silent	NPIPA1
BT-474	chr16	19463296	19463297	+	G	GA	54	47	7	c.1171dup	p.Ser391LysfsTer109	Frame_Shift_Ins	TMC5
BT-474	chr16	19707220	19707220	+	C	T	401	218	183	c.1067G>A	p.Gly356Glu	Missense_Mutation	KNOP1
BT-474	chr16	2102938	2102938	+	G	A	54	16	38	c.8824C>T	p.Leu2942=	Silent	PKD1
BT-474	chr16	23072154	23072154	+	G	C	11	9	2	c.2379C>G	p.Leu793=	Silent	USP31
BT-474	chr16	2319591	2319591	+	C	T	43	34	9	c.863G>A	p.Arg288Lys	Missense_Mutation	ABCA3
BT-474	chr16	23445065	23445065	+	C	T	56	42	14	c.418G>A	p.Glu140Lys	Missense_Mutation	COG7
BT-474	chr16	25247001	25247001	+	CT	C	10	8	2	c.1195del	p.Ser399ValfsTer9	Frame_Shift_Del	ZKSCAN2
BT-474	chr16	25255262	25255262	+	G	A	17	12	5	c.530C>T	p.Ser177Leu	Missense_Mutation	ZKSCAN2
BT-474	chr16	2713655	2713655	+	TG	T	8	6	2	c.552del	p.Ile185SerfsTer62	Frame_Shift_Del	PRSS27
BT-474	chr16	2764873	2764873	+	G	C	490	387	103	c.4345G>C	p.Asp1449His	Missense_Mutation	SRRM2
BT-474	chr16	28107652	28107652	+	G	A	207	107	100	c.2367C>T	p.Leu789=	Silent	XPO6
BT-474	chr16	28383198	28383198	+	T	A	5	3	2	c.2105A>T	p.His702Leu	Missense_Mutation	EIF3CL
BT-474	chr16	28592304	28592304	+	C	T	5	1	4	c.734G>A	p.Arg245Gln	Missense_Mutation	SULT1A2
BT-474	chr16	28592307	28592307	+	C	G	5	1	4	c.731G>C	p.Arg244Pro	Missense_Mutation	SULT1A2
BT-474	chr16	28724445	28724445	+	C	T	35	21	14	c.1164C>T	p.Asn388=	Silent	EIF3C
BT-474	chr16	2973024	2973024	+	G	A	692	389	303	c.1429C>T	p.Arg477Trp	Missense_Mutation	PKMYT1
BT-474	chr16	29807554	29807554	+	G	A	932	559	373	c.769G>A	p.Ala257Thr	Missense_Mutation	MAZ
BT-474	chr16	30086393	30086393	+	AG	A	6	4	2	c.1143del	p.Tyr382ThrfsTer116	Frame_Shift_Del	TBX6
BT-474	chr16	30188459	30188459	+	C	G	85	35	50	c.1164C>G	p.Leu388=	Silent	CORO1A
BT-474	chr16	3025809	3025809	+	G	C	169	54	115	c.141G>C	p.Gln47His	Missense_Mutation	THOC6
BT-474	chr16	30358211	30358211	+	C	T	183	149	34	c.2160G>A	p.Glu720=	Silent	TBC1D10B
BT-474	chr16	30445714	30445714	+	G	A	1157	702	455	c.14C>T	p.Ser5Leu	Missense_Mutation	SEPHS2
BT-474	chr16	30533029	30533029	+	C	T	54	23	31	c.466G>A	p.Glu156Lys	Missense_Mutation	ZNF747
BT-474	chr16	30716076	30716077	+	C	CT	63	55	8	c.2510dup	p.Leu837PhefsTer6	Frame_Shift_Ins	SRCAP
BT-474	chr16	30722635	30722635	+	T	C	7	5	2	c.3779T>C	p.Ile1260Thr	Missense_Mutation	SRCAP
BT-474	chr16	30757626	30757626	+	G	A	15	12	3	c.846C>T	p.Ile282=	Silent	CCDC189
BT-474	chr16	30979469	30979469	+	G	C	77	67	10	c.3683G>C	p.Gly1228Ala	Missense_Mutation	SETD1A
BT-474	chr16	30979534	30979534	+	G	C	82	71	11	c.3748G>C	p.Glu1250Gln	Missense_Mutation	SETD1A
BT-474	chr16	31459784	31459784	+	C	T	28	13	15	c.260C>T	p.Ala87Val	Missense_Mutation	ARMC5
BT-474	chr16	3300025	3300026	+	ATC	A	24	21	3	c.589_590del	p.Asp197TyrfsTer26	Frame_Shift_Del	TIGD7
BT-474	chr16	3597982	3597982	+	C	G	18	14	4	c.1181G>C	p.Arg394Thr	Missense_Mutation	SLX4
BT-474	chr16	3664412	3664412	+	G	A	778	604	174	c.1431C>T	p.Ser477=	Silent	TRAP1
BT-474	chr16	50320362	50320362	+	C	G	377	230	147	c.1642G>C	p.Glu548Gln	Missense_Mutation	BRD7
BT-474	chr16	5082578	5082578	+	C	G	70	20	50	c.1092C>G	p.Val364=	Silent	ALG1
BT-474	chr16	51646775	51646776	+	ATT	A	15	13	2	c.825_826del	p.Phe275LeufsTer?	Frame_Shift_Del	HNRNPA1P48
BT-474	chr16	53454837	53454837	+	G	C	347	201	146	c.1174G>C	p.Asp392His	Missense_Mutation	RBL2
BT-474	chr16	53657620	53657620	+	G	T	6	4	2	c.1414C>A	p.Gln472Lys	Missense_Mutation	RPGRIP1L
BT-474	chr16	55326412	55326412	+	C	G	6	4	2	c.122C>G	p.Ser41Cys	Missense_Mutation	IRX6
BT-474	chr16	574424	574424	+	C	T	165	64	101	c.350C>T	p.Ala117Val	Missense_Mutation	PIGQ
BT-474	chr16	58539947	58539947	+	T	C	469	192	277	c.4813A>G	p.Thr1605Ala	Missense_Mutation	CNOT1
BT-474	chr16	651956	651956	+	G	A	31	21	10	c.970G>A	p.Asp324Asn	Missense_Mutation	WDR90
BT-474	chr16	67163772	67163772	+	C	G	70	41	29	c.1077C>G	p.Leu359=	Silent	FBXL8
BT-474	chr16	67167129	67167129	+	G	T	58	22	36	c.636G>T	p.Met212Ile	Missense_Mutation	HSF4
BT-474	chr16	677971	677971	+	C	T	19	4	15	c.1041C>T	p.Tyr347=	Silent	RHBDL1
BT-474	chr16	67830453	67830453	+	C	T	150	116	34	c.799G>A	p.Glu267Lys	Missense_Mutation	CENPT
BT-474	chr16	68022373	68022373	+	A	G	144	46	98	c.830T>C	p.Leu277Pro	Missense_Mutation	DDX28
BT-474	chr16	683187	683187	+	C	G	80	47	33	c.559G>C	p.Glu187Gln	Missense_Mutation	JMJD8
BT-474	chr16	684842	684842	+	C	T	71	32	39	c.2265G>A	p.Val755=	Silent	WDR24
BT-474	chr16	69334581	69334581	+	G	C	80	48	32	c.1353C>G	p.Leu451=	Silent	COG8
BT-474	chr16	69343567	69343567	+	A	G	6	2	4	c.563T>C	p.Met188Thr	Missense_Mutation	TMED6
BT-474	chr16	69742513	69742513	+	T	C	288	186	102	c.1058A>G	p.Gln353Arg	Missense_Mutation	NOB1
BT-474	chr16	70270333	70270333	+	C	T	780	527	253	c.679G>A	p.Asp227Asn	Missense_Mutation	AARS1
BT-474	chr16	70364612	70364612	+	C	T	87	71	16	c.456C>T	p.Leu152=	Silent	DDX19A
BT-474	chr16	70482172	70482172	+	C	T	219	110	109	c.1924G>A	p.Glu642Lys	Missense_Mutation	COG4
BT-474	chr16	70786314	70786314	+	C	T	193	92	101	c.156G>A	p.Val52=	Silent	VAC14
BT-474	chr16	71850131	71850131	+	C	G	85	71	14	c.391C>G	p.Gln131Glu	Missense_Mutation	ATXN1L
BT-474	chr16	78164270	78164270	+	C	T	28	15	13	c.497C>T	p.Ser166Leu	Missense_Mutation	WWOX
BT-474	chr16	78432731	78432731	+	G	A	6	3	3	c.1035G>A	p.Ala345=	Silent	WWOX
BT-474	chr16	84093788	84093788	+	C	T	217	139	78	c.659G>A	p.Gly220Glu	Missense_Mutation	MBTPS1
BT-474	chr16	85171210	85171210	+	C	T	6	4	2	c.1686C>T	p.Gly562=	Silent	GSE1
BT-474	chr16	87644382	87644382	+	C	T	5	0	5	c.507C>T	p.Ser169=	Silent	JPH3
BT-474	chr16	88611301	88611302	+	C	CAGCGCG	66	44	22	c.1251_1256dup	p.Glu422_Arg423dup	In_Frame_Ins	ZC3H18
BT-474	chr16	88643432	88643432	+	T	A	260	211	49	c.509A>T	p.Glu170Val	Missense_Mutation	CYBA
BT-474	chr16	88858704	88858704	+	A	G	309	204	105	c.119A>G	p.Asp40Gly	Missense_Mutation	TRAPPC2L
BT-474	chr16	88885186	88885186	+	C	T	66	41	25	c.977G>A	p.Arg326His	Missense_Mutation	CBFA2T3
BT-474	chr16	89279767	89279767	+	C	T	137	114	23	c.6775G>A	p.Glu2259Lys	Missense_Mutation	ANKRD11
BT-474	chr16	89771777	89771777	+	C	T	52	34	18	c.2052G>A	p.Leu684=	Silent	FANCA
BT-474	chr16	89885936	89885936	+	C	T	310	140	170	c.518C>T	p.Ser173Phe	Missense_Mutation	TCF25
BT-474	chr16	90036556	90036556	+	C	T	80	61	19	c.726C>T	p.Leu242=	Silent	GAS8
BT-474	chr17	10639346	10639346	+	G	T	7	5	2	c.3054C>A	p.Val1018=	Silent	MYH3
BT-474	chr17	14207121	14207121	+	T	A	45	22	23	c.1240T>A	p.Cys414Ser	Missense_Mutation	COX10
BT-474	chr17	1586020	1586020	+	G	C	72	25	47	c.1110C>G	p.Leu370=	Silent	SLC43A2
BT-474	chr17	16353068	16353068	+	C	G	6	4	2	c.369G>C	p.Lys123Asn	Missense_Mutation	CENPV
BT-474	chr17	16552686	16552687	+	CCA	C	8	6	2	c.1455_1456del	p.Cys485TrpfsTer2	Frame_Shift_Del	ZNF287
BT-474	chr17	17184864	17184864	+	C	G	150	71	79	c.7248C>G	p.Leu2416=	Silent	MPRIP
BT-474	chr17	18065192	18065192	+	C	T	34	17	17	c.852C>T	p.Leu284=	Silent	GID4
BT-474	chr17	19810419	19810419	+	A	T	5	3	2	c.1116T>A	p.Thr372=	Silent	ULK2
BT-474	chr17	2420155	2420155	+	C	T	73	37	36	c.1504G>A	p.Glu502Lys	Missense_Mutation	METTL16
BT-474	chr17	2420754	2420754	+	C	G	42	23	19	c.1039G>C	p.Glu347Gln	Missense_Mutation	METTL16
BT-474	chr17	28628403	28628403	+	C	G	509	451	58	c.4456G>C	p.Glu1486Gln	Missense_Mutation	KIAA0100
BT-474	chr17	28749214	28749214	+	A	G	599	400	199	c.1050A>G	p.Ala350=	Silent	TRAF4
BT-474	chr17	28759583	28759583	+	C	T	75	52	23	c.376G>A	p.Glu126Lys	Missense_Mutation	FAM222B
BT-474	chr17	29107097	29107097	+	C	A	58	22	36	c.3424G>T	p.Val1142Leu	Missense_Mutation	MYO18A
BT-474	chr17	30423649	30423649	+	C	T	204	144	60	c.1801C>T	p.His601Tyr	Missense_Mutation	CPD
BT-474	chr17	30893936	30893936	+	G	C	18	13	5	c.5083G>C	p.Glu1695Gln	Missense_Mutation	ATAD5
BT-474	chr17	32738370	32738370	+	G	C	156	101	55	c.1629C>G	p.Leu543=	Silent	MYO1D
BT-474	chr17	35265653	35265653	+	G	A	141	94	47	c.2441G>A	p.Arg814Lys	Missense_Mutation	SLFN5
BT-474	chr17	38365323	38365323	+	C	T	6	4	2	c.1166C>T	p.Thr389Met	Missense_Mutation	SOCS7
BT-474	chr17	39447889	39447889	+	C	A	158	104	54	c.41G>T	p.Ser14Ile	Missense_Mutation	MED1
BT-474	chr17	39492791	39492791	+	A	C	124	101	23	c.2149A>C	p.Ser717Arg	Missense_Mutation	CDK12
BT-474	chr17	39788274	39788274	+	A	G	7	5	2	c.693T>C	p.Thr231=	Silent	IKZF3
BT-474	chr17	40398937	40398937	+	C	G	297	226	71	c.3289G>C	p.Val1097Leu	Missense_Mutation	TOP2A
BT-474	chr17	41769653	41769653	+	G	A	461	355	106	c.233C>T	p.Thr78Ile	Missense_Mutation	JUP
BT-474	chr17	42117792	42117792	+	C	T	110	64	46	c.1314G>A	p.Glu438=	Silent	KAT2A
BT-474	chr17	42338759	42338759	+	G	C	100	45	55	c.522C>G	p.Phe174Leu	Missense_Mutation	STAT3
BT-474	chr17	42521039	42521039	+	G	C	60	26	34	c.2433G>C	p.Gln811His	Missense_Mutation	ATP6V0A1
BT-474	chr17	42679716	42679716	+	A	G	6	4	2	c.926T>C	p.Leu309Pro	Missense_Mutation	CCR10
BT-474	chr17	42850123	42850123	+	C	T	13	0	13	c.2046C>T	p.Pro682=	Silent	AOC2
BT-474	chr17	46570827	46570827	+	G	C	5	0	5	c.191C>G	p.Ala64Gly	Missense_Mutation	ARL17A
BT-474	chr17	47531488	47531488	+	A	G	272	204	68	c.188A>G	p.Tyr63Cys	Missense_Mutation	NPEPPS
BT-474	chr17	4896251	4896251	+	A	T	147	0	147	c.3524A>T	p.Gln1175Leu	Missense_Mutation	MINK1
BT-474	chr17	4934036	4934036	+	AT	A	8	6	2	c.1436del	p.Leu479Ter	Frame_Shift_Del	GP1BA
BT-474	chr17	50078276	50078276	+	G	T	242	199	43	c.2289G>T	p.Ser763=	Silent	ITGA3
BT-474	chr17	50149599	50149599	+	C	G	745	665	80	c.915G>C	p.Glu305Asp	Missense_Mutation	PPP1R9B
BT-474	chr17	50355818	50355818	+	G	C	142	123	19	c.1126G>C	p.Glu376Gln	Missense_Mutation	XYLT2
BT-474	chr17	50527316	50527316	+	C	G	5	3	2	c.2199C>G	p.His733Gln	Missense_Mutation	MYCBPAP
BT-474	chr17	5181861	5181861	+	G	A	31	19	12	c.2396C>T	p.Ser799Leu	Missense_Mutation	ZNF594
BT-474	chr17	59963203	59963203	+	G	A	352	297	55	c.138C>T	p.His46=	Silent	RNFT1
BT-474	chr17	61808696	61808696	+	G	A	54	38	16	c.689C>T	p.Ser230Leu	Missense_Mutation	BRIP1
BT-474	chr17	61911687	61911687	+	C	T	47	35	12	c.787G>A	p.Glu263Lys	Missense_Mutation	INTS2
BT-474	chr17	62426456	62426456	+	G	C	146	60	86	c.360G>C	p.Lys120Asn	Missense_Mutation	METTL2A
BT-474	chr17	63319087	63319087	+	G	A	20	9	11	c.1572G>A	p.Ser524=	Silent	TANC2
BT-474	chr17	64537077	64537077	+	C	G	74	49	25	c.2254C>G	p.Gln752Glu	Missense_Mutation	CEP95
BT-474	chr17	67340873	67340873	+	G	T	544	272	272	c.1341C>A	p.Ala447=	Silent	PSMD12
BT-474	chr17	69313270	69313271	+	T	TA	6	4	2	c.128dup	p.Leu43PhefsTer8	Frame_Shift_Ins	ABCA5
BT-474	chr17	7436964	7436964	+	G	T	41	25	16	c.985G>T	p.Glu329Ter	Nonsense_Mutation	TMEM102
BT-474	chr17	75507654	75507654	+	C	T	72	35	37	c.174G>A	p.Leu58=	Silent	CASKIN2
BT-474	chr17	76018538	76018538	+	G	A	103	0	103	c.1347C>T	p.Val449=	Silent	EVPL
BT-474	chr17	7673767	7673767	+	C	T	181	0	181	c.853G>A	p.Glu285Lys	Missense_Mutation	TP53
BT-474	chr17	76948673	76948675	+	AGAT	A	14	12	2	c.2216_2218del	p.Met739del	In_Frame_Del	MGAT5B
BT-474	chr17	78202750	78202750	+	A	G	58	0	58	c.307A>G	p.Ser103Gly	Missense_Mutation	AFMID
BT-474	chr17	79083802	79083802	+	G	C	47	0	47	c.1293G>C	p.Glu431Asp	Missense_Mutation	ENGASE
BT-474	chr17	79794644	79794644	+	C	G	46	19	27	c.1161G>C	p.Glu387Asp	Missense_Mutation	CBX8
BT-474	chr17	80347371	80347371	+	C	T	106	50	56	c.9036C>T	p.Val3012=	Silent	RNF213
BT-474	chr17	80347644	80347644	+	C	G	158	96	62	c.9309C>G	p.Leu3103=	Silent	RNF213
BT-474	chr17	8143671	8143671	+	G	C	12	5	7	c.2667C>G	p.Phe889Leu	Missense_Mutation	PER1
BT-474	chr17	81572047	81572047	+	C	A	151	0	151	c.1323G>T	p.Arg441=	Silent	NPLOC4
BT-474	chr17	81934438	81934438	+	C	A	775	693	82	c.685G>T	p.Asp229Tyr	Missense_Mutation	PYCR1
BT-474	chr17	82327150	82327150	+	C	T	68	44	24	c.91G>A	p.Glu31Lys	Missense_Mutation	SECTM1
BT-474	chr17	8238039	8238039	+	G	A	51	30	21	c.639C>T	p.Leu213=	Silent	CTC1
BT-474	chr17	9022441	9022441	+	G	A	8	4	4	c.68G>A	p.Arg23His	Missense_Mutation	NTN1
BT-474	chr18	10741065	10741066	+	C	CT	11	8	3	c.4673dup	p.Gln1559AlafsTer8	Frame_Shift_Ins	PIEZO2
BT-474	chr18	11148576	11148576	+	C	A	6	4	2	c.13G>T	p.Val5Leu	Missense_Mutation	PIEZO2
BT-474	chr18	13056496	13056496	+	G	A	56	32	24	c.3906G>A	p.Glu1302=	Silent	CEP192
BT-474	chr18	14803765	14803765	+	T	G	35	30	5	c.2225T>G	p.Val742Gly	Missense_Mutation	ANKRD30B
BT-474	chr18	198057	198057	+	C	T	105	77	28	c.686C>T	p.Ser229Leu	Missense_Mutation	USP14
BT-474	chr18	22993355	22993355	+	G	C	163	106	57	c.1528G>C	p.Glu510Gln	Missense_Mutation	RBBP8
BT-474	chr18	23437828	23437828	+	C	T	17	10	7	c.25G>A	p.Gly9Ser	Missense_Mutation	TMEM241
BT-474	chr18	23907570	23907570	+	A	G	6	4	2	c.6739A>G	p.Asn2247Asp	Missense_Mutation	LAMA3
BT-474	chr18	23950077	23950077	+	G	A	11	4	7	c.9560G>A	p.Arg3187His	Missense_Mutation	LAMA3
BT-474	chr18	26038558	26038558	+	C	T	84	67	17	c.877G>A	p.Asp293Asn	Missense_Mutation	SS18
BT-474	chr18	31931492	31931492	+	G	T	92	74	18	c.189C>A	p.His63Gln	Missense_Mutation	TRAPPC8
BT-474	chr18	36170192	36170192	+	C	G	242	159	83	c.2206C>G	p.Gln736Glu	Missense_Mutation	ELP2
BT-474	chr18	45917751	45917751	+	G	A	27	11	16	c.3167C>T	p.Thr1056Ile	Missense_Mutation	EPG5
BT-474	chr18	47058287	47058287	+	C	T	8	1	7	c.385C>T	p.Arg129Trp	Missense_Mutation	KATNAL2
BT-474	chr18	54374255	54374256	+	GTA	G	12	10	2	c.1501_1502del	p.Met501AspfsTer5	Frame_Shift_Del	C18orf54
BT-474	chr18	56718032	56718033	+	G	GA	49	36	13	c.1653dup	p.Cys552MetfsTer21	Frame_Shift_Ins	WDR7
BT-474	chr18	58920079	58920079	+	A	G	63	19	44	c.1792A>G	p.Ile598Val	Missense_Mutation	ZNF532
BT-474	chr18	61815974	61815974	+	GA	G	14	12	2	c.490del	p.Ser164ProfsTer36	Frame_Shift_Del	RNF152
BT-474	chr18	62231249	62231249	+	G	A	58	33	25	c.1504G>A	p.Asp502Asn	Missense_Mutation	RELCH
BT-474	chr18	624986	624986	+	G	C	7	4	3	c.377G>C	p.Arg126Thr	Missense_Mutation	CLUL1
BT-474	chr18	627354	627355	+	C	CT	8	6	2	c.687dup	p.Pro230SerfsTer5	Frame_Shift_Ins	CLUL1
BT-474	chr18	62975581	62975581	+	G	C	62	45	17	c.3940G>C	p.Glu1314Gln	Missense_Mutation	PHLPP1
BT-474	chr18	65862815	65862815	+	G	C	17	11	6	c.1762G>C	p.Asp588His	Missense_Mutation	CDH7
BT-474	chr18	67511763	67511763	+	T	G	5	3	2	c.2846A>C	p.Gln949Pro	Missense_Mutation	DSEL
BT-474	chr18	70145715	70145715	+	C	T	24	14	10	c.2378G>A	p.Arg793His	Missense_Mutation	RTTN
BT-474	chr18	70201970	70201971	+	G	GT	20	17	3	c.410dup	p.Asn137LysfsTer3	Frame_Shift_Ins	RTTN
BT-474	chr18	74129477	74129477	+	G	A	6	4	2	c.713C>T	p.Ser238Leu	Missense_Mutation	FBXO15
BT-474	chr18	76904398	76904399	+	C	CA	45	39	6	c.1919dup	p.Asn640LysfsTer10	Frame_Shift_Ins	ZNF236
BT-474	chr19	10224432	10224432	+	G	A	9	7	2	c.474C>T	p.Ile158=	Silent	S1PR2
BT-474	chr19	10636559	10636559	+	C	G	952	813	139	c.1470C>G	p.Leu490=	Silent	SLC44A2
BT-474	chr19	11107420	11107420	+	C	G	106	90	16	c.846C>G	p.Phe282Leu	Missense_Mutation	LDLR
BT-474	chr19	11243666	11243666	+	G	C	169	141	28	c.1149C>G	p.Phe383Leu	Missense_Mutation	DOCK6
BT-474	chr19	11394440	11394440	+	C	G	290	217	73	c.2095G>C	p.Glu699Gln	Missense_Mutation	RGL3
BT-474	chr19	11617410	11617411	+	G	GCACACC	146	104	42	c.907_908insCACACC	p.Gly303delinsAlaHisArg	In_Frame_Ins	ZNF627
BT-474	chr19	11617411	11617412	+	G	GA	146	104	42	c.909dup	p.Glu304ArgfsTer5	Frame_Shift_Ins	ZNF627
BT-474	chr19	11806902	11806902	+	C	T	12	9	3	c.949C>T	p.His317Tyr	Missense_Mutation	ZNF491
BT-474	chr19	12075410	12075410	+	C	G	93	58	35	c.290C>G	p.Ser97Cys	Missense_Mutation	ZNF844
BT-474	chr19	1229549	1229549	+	C	T	24	18	6	c.1748G>A	p.Arg583His	Missense_Mutation	CBARP
BT-474	chr19	1230138	1230138	+	C	G	37	31	6	c.1159G>C	p.Glu387Gln	Missense_Mutation	CBARP
BT-474	chr19	12464422	12464422	+	T	C	7	5	2	c.1500A>G	p.Gly500=	Silent	ZNF709
BT-474	chr19	13923786	13923786	+	G	C	200	175	25	c.1915G>C	p.Glu639Gln	Missense_Mutation	CC2D1A
BT-474	chr19	14159566	14159566	+	C	T	116	78	38	c.1858G>A	p.Asp620Asn	Missense_Mutation	ADGRL1
BT-474	chr19	14398076	14398076	+	C	T	20	11	9	c.834C>T	p.Phe278=	Silent	ADGRE5
BT-474	chr19	14458123	14458123	+	A	T	380	262	118	c.1258A>T	p.Thr420Ser	Missense_Mutation	PKN1
BT-474	chr19	14479503	14479503	+	G	A	883	439	444	c.677C>T	p.Ala226Val	Missense_Mutation	GIPC1
BT-474	chr19	14571967	14571967	+	C	T	789	678	111	c.34G>A	p.Asp12Asn	Missense_Mutation	NDUFB7
BT-474	chr19	15053551	15053551	+	G	A	6	3	3	c.97G>A	p.Glu33Lys	Missense_Mutation	CASP14
BT-474	chr19	15119508	15119508	+	C	T	399	205	194	c.824G>A	p.Arg275His	Missense_Mutation	ILVBL
BT-474	chr19	15244471	15244471	+	G	A	51	34	17	c.2341C>T	p.Pro781Ser	Missense_Mutation	BRD4
BT-474	chr19	15439769	15439769	+	C	T	20	14	6	c.1225G>A	p.Gly409Ser	Missense_Mutation	WIZ
BT-474	chr19	16206393	16206393	+	C	T	80	33	47	c.252C>T	p.Leu84=	Silent	AP1M1
BT-474	chr19	16501049	16501049	+	C	G	19	16	3	c.257C>G	p.Ser86Cys	Missense_Mutation	C19orf44
BT-474	chr19	18265155	18265155	+	G	T	6	4	2	c.2385C>A	p.Pro795=	Silent	IQCN
BT-474	chr19	18431410	18431410	+	C	T	39	28	11	c.427C>T	p.His143Tyr	Missense_Mutation	SSBP4
BT-474	chr19	18432716	18432716	+	C	T	54	36	18	c.767C>T	p.Ser256Leu	Missense_Mutation	SSBP4
BT-474	chr19	18435829	18435829	+	C	T	84	60	24	c.1068G>A	p.Lys356=	Silent	ISYNA1
BT-474	chr19	18435907	18435907	+	C	T	106	72	34	c.990G>A	p.Val330=	Silent	ISYNA1
BT-474	chr19	18437045	18437045	+	C	T	62	44	18	c.343G>A	p.Glu115Lys	Missense_Mutation	ISYNA1
BT-474	chr19	18437877	18437877	+	C	T	87	69	18	c.103G>A	p.Glu35Lys	Missense_Mutation	ISYNA1
BT-474	chr19	18437922	18437922	+	C	T	84	69	15	c.58G>A	p.Ala20Thr	Missense_Mutation	ISYNA1
BT-474	chr19	18465889	18465889	+	G	A	62	37	25	c.213C>T	p.Pro71=	Silent	ELL
BT-474	chr19	18669110	18669110	+	C	G	25	8	17	c.1713C>G	p.Leu571=	Silent	KLHL26
BT-474	chr19	19535632	19535632	+	C	G	28	0	28	c.647C>G	p.Thr216Arg	Missense_Mutation	YJEFN3
BT-474	chr19	20545131	20545131	+	T	C	16	14	2	c.1072A>G	p.Thr358Ala	Missense_Mutation	ZNF737
BT-474	chr19	21117795	21117795	+	C	T	28	24	4	c.1131C>T	p.Ala377=	Silent	ZNF714
BT-474	chr19	21293485	21293485	+	T	C	14	0	14	c.1481A>G	p.His494Arg	Missense_Mutation	ZNF708
BT-474	chr19	21294085	21294086	+	GTT	G	15	13	2	c.880_881del	p.Asn294ProfsTer3	Frame_Shift_Del	ZNF708
BT-474	chr19	21375360	21375360	+	C	G	92	55	37	c.219C>G	p.Phe73Leu	Missense_Mutation	ZNF738
BT-474	chr19	21424745	21424745	+	C	T	15	12	3	c.2086C>T	p.Arg696Ter	Nonsense_Mutation	ZNF493
BT-474	chr19	23744037	23744037	+	A	G	14	12	2	c.1513T>C	p.Ser505Pro	Missense_Mutation	ZNF681
BT-474	chr19	23744038	23744038	+	T	C	14	12	2	c.1512A>G	p.Lys504=	Silent	ZNF681
BT-474	chr19	2717795	2717795	+	C	G	29	20	9	c.12G>C	p.Gln4His	Missense_Mutation	DIRAS1
BT-474	chr19	3055673	3055673	+	G	A	174	127	47	c.288C>T	p.Leu96=	Silent	TLE5
BT-474	chr19	3114968	3114968	+	C	T	74	0	74	c.501C>T	p.Ile167=	Silent	GNA11
BT-474	chr19	32974183	32974183	+	A	G	33	13	20	c.367A>G	p.Met123Val	Missense_Mutation	FAAP24
BT-474	chr19	33302302	33302302	+	C	T	200	157	43	c.113G>A	p.Gly38Asp	Missense_Mutation	CEBPA
BT-474	chr19	34366787	34366787	+	A	C	172	107	65	c.218A>C	p.Lys73Thr	Missense_Mutation	GPI
BT-474	chr19	3531931	3531931	+	G	T	65	30	35	c.844G>T	p.Glu282Ter	Nonsense_Mutation	FZR1
BT-474	chr19	3557392	3557392	+	T	G	121	93	28	c.12A>C	p.Gly4=	Silent	MFSD12
BT-474	chr19	35720280	35720281	+	C	CA	63	54	9	c.939dup	p.Val314SerfsTer20	Frame_Shift_Ins	KMT2B
BT-474	chr19	35730096	35730096	+	C	T	102	71	31	c.5047C>T	p.Gln1683Ter	Nonsense_Mutation	KMT2B
BT-474	chr19	37153310	37153311	+	G	GA	11	9	2	c.588dup	p.Gln197SerfsTer19	Frame_Shift_Ins	ZNF585A
BT-474	chr19	37185376	37185377	+	GCA	G	11	9	2	c.2160_2161del	p.Ala721Ter	Frame_Shift_Del	ZNF585B
BT-474	chr19	37347222	37347222	+	C	T	70	57	13	c.66C>T	p.Tyr22=	Silent	ZNF875
BT-474	chr19	37565217	37565217	+	G	C	17	11	6	c.1211C>G	p.Ser404Cys	Missense_Mutation	ZNF571
BT-474	chr19	37698793	37698793	+	G	A	42	10	32	c.1338C>T	p.Tyr446=	Silent	ZNF607
BT-474	chr19	39177761	39177761	+	G	C	340	207	133	c.1572G>C	p.Met524Ile	Missense_Mutation	PAK4
BT-474	chr19	39890010	39890010	+	G	A	7	5	2	c.7062C>T	p.Cys2354=	Silent	FCGBP
BT-474	chr19	40395888	40395888	+	C	T	7	5	2	c.2464G>A	p.Glu822Lys	Missense_Mutation	PRX
BT-474	chr19	40423327	40423327	+	G	A	164	129	35	c.220C>T	p.Leu74=	Silent	SERTAD1
BT-474	chr19	40619481	40619481	+	C	T	17	10	7	c.3205C>T	p.Arg1069Ter	Nonsense_Mutation	LTBP4
BT-474	chr19	40622995	40622995	+	C	A	7	5	2	c.3530C>A	p.Pro1177His	Missense_Mutation	LTBP4
BT-474	chr19	41906487	41906487	+	C	T	56	33	23	c.2522C>T	p.Ala841Val	Missense_Mutation	ARHGEF1
BT-474	chr19	41981744	41981744	+	T	G	6	4	2	c.1280A>C	p.Gln427Pro	Missense_Mutation	ATP1A3
BT-474	chr19	42053860	42053860	+	G	A	6	4	2	c.1126C>T	p.Arg376Cys	Missense_Mutation	GRIK5
BT-474	chr19	42234354	42234354	+	G	A	52	9	43	c.903C>T	p.Ile301=	Splice_Region	GSK3A
BT-474	chr19	42248537	42248537	+	G	C	125	77	48	c.1575C>G	p.Leu525=	Silent	ERF
BT-474	chr19	42294675	42294675	+	C	G	86	51	35	c.7126C>G	p.Leu2376Val	Missense_Mutation	CIC
BT-474	chr19	42335153	42335153	+	C	T	13	6	7	c.677C>T	p.Ser226Phe	Missense_Mutation	MEGF8
BT-474	chr19	43526611	43526611	+	C	G	262	163	99	c.130G>C	p.Glu44Gln	Missense_Mutation	ETHE1
BT-474	chr19	4354992	4354993	+	T	TG	14	1	13	c.896dup	p.Arg300ProfsTer118	Frame_Shift_Ins	MPND
BT-474	chr19	44032949	44032950	+	C	CA	12	10	2	c.1398dup	p.Cys467MetfsTer2	Frame_Shift_Ins	ZNF222
BT-474	chr19	44176009	44176009	+	G	A	28	23	5	c.747G>A	p.Gln249=	Silent	ZNF226
BT-474	chr19	44288165	44288165	+	T	C	6	4	2	c.1270A>G	p.Ile424Val	Missense_Mutation	ZNF235
BT-474	chr19	45064420	45064420	+	C	G	84	71	13	c.1199C>G	p.Ser400Cys	Missense_Mutation	CLASRP
BT-474	chr19	45064453	45064453	+	C	G	91	76	15	c.1232C>G	p.Ser411Cys	Missense_Mutation	CLASRP
BT-474	chr19	45287500	45287500	+	G	T	60	53	7	c.1330G>T	p.Glu444Ter	Nonsense_Mutation	MARK4
BT-474	chr19	45766824	45766824	+	C	G	102	58	44	c.1135G>C	p.Glu379Gln	Missense_Mutation	SIX5
BT-474	chr19	45829028	45829028	+	C	T	132	79	53	c.1927G>A	p.Glu643Lys	Missense_Mutation	SYMPK
BT-474	chr19	47143560	47143560	+	C	A	506	278	228	c.165C>A	p.Leu55=	Silent	SAE1
BT-474	chr19	47319869	47319870	+	AAC	A	5	3	2	c.94_95del	p.Thr32AlafsTer108	Frame_Shift_Del	C5AR1
BT-474	chr19	48161463	48161463	+	G	C	160	93	67	c.152C>G	p.Ser51Cys	Missense_Mutation	LIG1
BT-474	chr19	48613243	48613243	+	C	T	242	196	46	c.130G>A	p.Glu44Lys	Missense_Mutation	FAM83E
BT-474	chr19	48740221	48740221	+	A	G	6	4	2	c.62T>C	p.Val21Ala	Missense_Mutation	RASIP1
BT-474	chr19	49016248	49016248	+	C	T	5	3	2	c.246G>A	p.Val82=	Silent	LHB
BT-474	chr19	49150131	49150131	+	C	G	117	76	41	c.3578C>G	p.Ser1193Cys	Missense_Mutation	PPFIA3
BT-474	chr19	49359993	49359993	+	C	T	15	11	4	c.83G>A	p.Gly28Asp	Missense_Mutation	TEAD2
BT-474	chr19	49651194	49651194	+	G	C	176	107	69	c.805G>C	p.Glu269Gln	Missense_Mutation	SCAF1
BT-474	chr19	50309786	50309790	+	CAGTGA	C	273	244	29	c.6107_6111del	p.Gln2036ProfsTer9	Frame_Shift_Del	MYH14
BT-474	chr19	52211417	52211417	+	C	T	1480	1178	302	c.428C>T	p.Ser143Phe	Missense_Mutation	PPP2R1A
BT-474	chr19	52283369	52283370	+	C	CA	56	49	7	c.236dup	p.Asn79LysfsTer4	Frame_Shift_Ins	ZNF766
BT-474	chr19	53352800	53352800	+	C	T	45	24	21	c.2125C>T	p.His709Tyr	Missense_Mutation	ZNF845
BT-474	chr19	53577092	53577093	+	C	CA	73	64	9	c.538dup	p.Ile180AsnfsTer11	Frame_Shift_Ins	ZNF331
BT-474	chr19	54180798	54180798	+	T	G	208	162	46	c.829A>C	p.Thr277Pro	Missense_Mutation	MBOAT7
BT-474	chr19	55014115	55014116	+	A	AT	10	8	2	c.1829dup	p.Asn610LysfsTer38	Frame_Shift_Ins	GP6
BT-474	chr19	55669682	55669682	+	G	A	1529	1229	300	c.1283G>A	p.Gly428Asp	Missense_Mutation	U2AF2
BT-474	chr19	57253617	57253617	+	G	T	5	3	2	c.798G>T	p.Lys266Asn	Missense_Mutation	ZNF805
BT-474	chr19	57356253	57356253	+	C	T	45	36	9	c.384C>T	p.Phe128=	Silent	ZNF304
BT-474	chr19	57575893	57575893	+	G	A	26	20	6	c.113C>T	p.Ser38Phe	Missense_Mutation	ZNF416
BT-474	chr19	57641565	57641565	+	G	A	86	4	82	c.1118G>A	p.Arg373His	Missense_Mutation	ZNF211
BT-474	chr19	58068041	58068041	+	G	A	43	29	14	c.1557G>A	p.Glu519=	Silent	ZNF135
BT-474	chr19	58294476	58294476	+	C	T	30	21	9	c.668C>T	p.Ser223Phe	Missense_Mutation	ZNF8
BT-474	chr19	58368933	58368933	+	G	A	24	14	10	c.400C>T	p.Arg134Cys	Missense_Mutation	ZNF837
BT-474	chr19	6375434	6375434	+	G	A	5	3	2	c.331C>T	p.Arg111Trp	Missense_Mutation	PSPN
BT-474	chr19	7871569	7871569	+	G	A	38	32	6	c.1675C>T	p.Leu559=	Silent	PRR36
BT-474	chr19	871970	871970	+	C	G	98	27	71	c.2054G>C	p.Ser685Thr	Missense_Mutation	MED16
BT-474	chr2	100298880	100298880	+	C	T	24	8	16	c.1432G>A	p.Asp478Asn	Missense_Mutation	LONRF2
BT-474	chr2	10420049	10420049	+	G	C	303	249	54	c.292G>C	p.Glu98Gln	Missense_Mutation	HPCAL1
BT-474	chr2	105269403	105269403	+	C	T	66	31	35	c.2275G>A	p.Asp759Asn	Missense_Mutation	TGFBRAP1
BT-474	chr2	105386432	105386432	+	C	T	48	7	41	c.85G>A	p.Val29Met	Missense_Mutation	FHL2
BT-474	chr2	10682022	10682022	+	C	G	98	75	23	c.160G>C	p.Val54Leu	Missense_Mutation	NOL10
BT-474	chr2	109449193	109449193	+	C	G	5	2	3	c.1852C>G	p.Gln618Glu	Missense_Mutation	SH3RF3
BT-474	chr2	111831289	111831289	+	G	A	48	9	39	c.2622C>T	p.Val874=	Silent	ANAPC1
BT-474	chr2	111838467	111838468	+	C	CT	63	56	7	c.2085dup	p.Ala696SerfsTer9	Frame_Shift_Ins	ANAPC1
BT-474	chr2	112309935	112309936	+	C	CA	9	7	2	c.393dup	p.Phe132IlefsTer2	Frame_Shift_Ins	ZC3H6
BT-474	chr2	11785039	11785039	+	C	G	59	45	14	c.1512C>G	p.Leu504=	Silent	LPIN1
BT-474	chr2	129980230	129980230	+	G	C	11	9	2	c.115G>C	p.Asp39His	Missense_Mutation	RAB6C
BT-474	chr2	130499154	130499154	+	T	C	7	0	7	c.985A>G	p.Ile329Val	Missense_Mutation	POTEI
BT-474	chr2	130499171	130499171	+	A	G	9	2	7	c.968T>C	p.Leu323Pro	Missense_Mutation	POTEI
BT-474	chr2	131252957	131252957	+	G	A	20	15	5	c.1636G>A	p.Gly546Arg	Missense_Mutation	POTEE
BT-474	chr2	131263862	131263862	+	A	G	28	25	3	c.2407A>G	p.Ile803Val	Missense_Mutation	POTEE
BT-474	chr2	131263864	131263864	+	C	G	28	25	3	c.2409C>G	p.Ile803Met	Missense_Mutation	POTEE
BT-474	chr2	131363606	131363606	+	C	G	7	4	3	c.115G>C	p.Asp39His	Missense_Mutation	RAB6D
BT-474	chr2	131532675	131532675	+	A	C	6	4	2	c.572A>C	p.His191Pro	Missense_Mutation	CCDC74A
BT-474	chr2	147845202	147845202	+	C	T	8	5	3	c.50C>T	p.Ser17Phe	Missense_Mutation	ACVR2A
BT-474	chr2	147899471	147899472	+	G	GA	23	19	4	c.285dup	p.Asp96ArgfsTer4	Frame_Shift_Ins	ACVR2A
BT-474	chr2	149008053	149008053	+	A	G	5	0	5	c.2536A>G	p.Lys846Glu	Missense_Mutation	KIF5C
BT-474	chr2	151270698	151270698	+	C	T	93	16	77	c.919G>A	p.Glu307Lys	Missense_Mutation	NMI
BT-474	chr2	15553454	15553454	+	C	T	37	25	12	c.307G>A	p.Ala103Thr	Missense_Mutation	NBAS
BT-474	chr2	15606005	15606005	+	C	T	238	194	44	c.681C>T	p.Leu227=	Silent	DDX1
BT-474	chr2	156329924	156329924	+	G	A	7	5	2	c.263C>T	p.Ser88Phe	Missense_Mutation	NR4A2
BT-474	chr2	159955792	159955793	+	ACT	A	6	4	2	c.3058_3059del	p.Ser1020CysfsTer8	Frame_Shift_Del	PLA2R1
BT-474	chr2	164497408	164497408	+	A	G	7	5	2	c.1187T>C	p.Leu396Pro	Missense_Mutation	GRB14
BT-474	chr2	169154531	169154531	+	G	A	17	14	3	c.12224C>T	p.Ser4075Leu	Missense_Mutation	LRP2
BT-474	chr2	171480977	171480977	+	T	C	35	11	24	c.1426T>C	p.Tyr476His	Missense_Mutation	DCAF17
BT-474	chr2	174387726	174387726	+	C	G	79	65	14	c.126G>C	p.Leu42Phe	Missense_Mutation	CIR1
BT-474	chr2	174436405	174436405	+	CT	C	11	9	2	c.2324del	p.Lys775ArgfsTer13	Frame_Shift_Del	GPR155
BT-474	chr2	177551225	177551225	+	T	G	20	2	18	c.1539A>C	p.Gln513His	Missense_Mutation	TTC30B
BT-474	chr2	177552679	177552679	+	C	G	35	30	5	c.85G>C	p.Glu29Gln	Missense_Mutation	TTC30B
BT-474	chr2	17781591	17781591	+	G	C	54	30	24	c.2379G>C	p.Lys793Asn	Missense_Mutation	GEN1
BT-474	chr2	185790382	185790383	+	G	GA	8	6	2	c.3252dup	p.Leu1085ThrfsTer5	Frame_Shift_Ins	FSIP2
BT-474	chr2	186500233	186500233	+	G	C	219	69	150	c.229G>C	p.Glu77Gln	Missense_Mutation	ZC3H15
BT-474	chr2	186677258	186677258	+	C	T	81	59	22	c.3113C>T	p.Pro1038Leu	Missense_Mutation	ITGAV
BT-474	chr2	188541268	188541268	+	G	C	108	82	26	c.349G>C	p.Asp117His	Missense_Mutation	GULP1
BT-474	chr2	189818065	189818065	+	A	G	39	33	6	c.467A>G	p.Lys156Arg	Missense_Mutation	PMS1
BT-474	chr2	190525296	190525296	+	CT	C	9	7	2	c.180del	p.Val61TrpfsTer12	Frame_Shift_Del	NEMP2
BT-474	chr2	197398035	197398035	+	A	G	296	74	222	c.3216T>C	p.Ala1072=	Silent	SF3B1
BT-474	chr2	200957493	200957494	+	A	AT	119	106	13	c.145dup	p.Ile49AsnfsTer8	Frame_Shift_Ins	ORC2
BT-474	chr2	201718172	201718172	+	A	C	43	36	7	c.3741T>G	p.Gly1247=	Silent	ALS2
BT-474	chr2	202724952	202724952	+	G	C	21	11	10	c.789G>C	p.Lys263Asn	Missense_Mutation	FAM117B
BT-474	chr2	207577530	207577530	+	C	A	57	49	8	c.714C>A	p.Tyr238Ter	Nonsense_Mutation	CREB1
BT-474	chr2	208001528	208001528	+	C	A	7	5	2	c.112G>T	p.Gly38Trp	Missense_Mutation	PLEKHM3
BT-474	chr2	208493497	208493497	+	G	A	18	12	6	c.1491G>A	p.Trp497Ter	Nonsense_Mutation	PTH2R
BT-474	chr2	210025171	210025172	+	A	AT	15	12	3	c.2496dup	p.Tyr833IlefsTer2	Frame_Shift_Ins	KANSL1L
BT-474	chr2	217818399	217818399	+	G	A	35	21	14	c.3933C>T	p.Pro1311=	Silent	TNS1
BT-474	chr2	217818670	217818670	+	G	A	21	12	9	c.3662C>T	p.Ser1221Leu	Missense_Mutation	TNS1
BT-474	chr2	219566873	219566873	+	G	T	150	122	28	c.2091C>A	p.Phe697Leu	Missense_Mutation	OBSL1
BT-474	chr2	231038041	231038041	+	G	T	5	3	2	c.476G>T	p.Gly159Val	Missense_Mutation	C2orf72
BT-474	chr2	231075566	231075566	+	G	C	251	127	124	c.937G>C	p.Glu313Gln	Missense_Mutation	PSMD1
BT-474	chr2	23863432	23863432	+	C	G	25	20	5	c.1428G>C	p.Leu476Phe	Missense_Mutation	ATAD2B
BT-474	chr2	241142848	241142848	+	G	A	38	11	27	c.185C>T	p.Thr62Ile	Missense_Mutation	PASK
BT-474	chr2	241572338	241572338	+	C	G	74	42	32	c.555C>G	p.Leu185=	Silent	BOK
BT-474	chr2	241633422	241633422	+	G	T	234	184	50	c.735C>A	p.Thr245=	Silent	THAP4
BT-474	chr2	241814671	241814671	+	G	T	6	4	2	c.187G>T	p.Gly63Trp	Missense_Mutation	NEU4
BT-474	chr2	24271872	24271873	+	C	CGGGTGT	46	41	5	c.2150_2151insACACCC	p.Lys717_Arg718insHisPro	In_Frame_Ins	ITSN2
BT-474	chr2	24271877	24271877	+	G	T	49	44	5	c.2146C>A	p.Gln716Lys	Missense_Mutation	ITSN2
BT-474	chr2	27238628	27238628	+	C	T	148	35	113	c.5058C>T	p.Asp1686=	Silent	CAD
BT-474	chr2	27448952	27448952	+	G	T	32	29	3	c.4391C>A	p.Ala1464Asp	Missense_Mutation	IFT172
BT-474	chr2	27448957	27448957	+	T	A	33	30	3	c.4386A>T	p.Ala1462=	Silent	IFT172
BT-474	chr2	30911017	30911017	+	G	T	5	3	2	c.1543C>A	p.His515Asn	Missense_Mutation	GALNT14
BT-474	chr2	39288243	39288243	+	G	A	101	70	31	c.1352C>T	p.Thr451Ile	Missense_Mutation	MAP4K3
BT-474	chr2	43224792	43224792	+	C	T	165	139	26	c.1012G>A	p.Gly338Arg	Missense_Mutation	ZFP36L2
BT-474	chr2	47051864	47051864	+	G	C	69	51	18	c.2136G>C	p.Gln712His	Missense_Mutation	TTC7A
BT-474	chr2	48374952	48374953	+	C	CAA	11	9	2	c.811_812dup	p.Ser273GlyfsTer21	Frame_Shift_Ins	FOXN2
BT-474	chr2	55672907	55672907	+	C	G	67	43	24	c.852G>C	p.Val284=	Silent	PNPT1
BT-474	chr2	61223134	61223134	+	C	T	70	55	15	c.7675G>A	p.Asp2559Asn	Missense_Mutation	USP34
BT-474	chr2	61839851	61839851	+	G	C	14	3	11	c.1153C>G	p.Gln385Glu	Missense_Mutation	FAM161A
BT-474	chr2	61873220	61873220	+	C	T	189	146	43	c.991G>A	p.Glu331Lys	Missense_Mutation	CCT4
BT-474	chr2	64989691	64989691	+	G	A	289	218	71	c.48G>A	p.Ala16=	Silent	SLC1A4
BT-474	chr2	65344775	65344775	+	C	T	144	118	26	c.148G>A	p.Glu50Lys	Missense_Mutation	SPRED2
BT-474	chr2	67397596	67397596	+	G	C	28	14	14	c.148G>C	p.Glu50Gln	Missense_Mutation	ETAA1
BT-474	chr2	69818607	69818607	+	G	A	117	52	65	c.637G>A	p.Glu213Lys	Missense_Mutation	ANXA4
BT-474	chr2	71427316	71427317	+	C	CA	182	162	20	c.5453dup	p.Thr1819AspfsTer4	Frame_Shift_Ins	ZNF638
BT-474	chr2	73603292	73603292	+	A	G	19	15	4	c.12350A>G	p.Gln4117Arg	Missense_Mutation	ALMS1
BT-474	chr2	74047038	74047038	+	C	G	37	18	19	c.1121C>G	p.Ser374Cys	Missense_Mutation	TET3
BT-474	chr2	74232485	74232486	+	G	GA	11	9	2	c.2757_2758insT	p.Gln920SerfsTer135	Frame_Shift_Ins	SLC4A5
BT-474	chr2	86771638	86771638	+	C	T	147	109	38	c.1038C>T	p.Asn346=	Silent	RMND5A
BT-474	chr2	9440548	9440548	+	C	T	128	105	23	c.818C>T	p.Ser273Phe	Missense_Mutation	CPSF3
BT-474	chr2	96145297	96145297	+	C	T	13	6	7	c.58G>A	p.Asp20Asn	Missense_Mutation	DUSP2
BT-474	chr2	96761313	96761313	+	C	T	92	42	50	c.314C>T	p.Ser105Phe	Missense_Mutation	CNNM4
BT-474	chr2	96761998	96761998	+	C	A	85	63	22	c.999C>A	p.Arg333=	Silent	CNNM4
BT-474	chr2	96762296	96762296	+	G	A	93	73	20	c.1297G>A	p.Asp433Asn	Missense_Mutation	CNNM4
BT-474	chr2	96861181	96861181	+	C	T	217	148	69	c.1947G>A	p.Pro649=	Silent	SEMA4C
BT-474	chr2	97142814	97142814	+	G	A	10	8	2	c.880G>A	p.Asp294Asn	Missense_Mutation	ANKRD36
BT-474	chr2	97142816	97142816	+	T	G	10	8	2	c.882T>G	p.Asp294Glu	Missense_Mutation	ANKRD36
BT-474	chr2	97183631	97183631	+	T	C	9	6	3	c.1916T>C	p.Met639Thr	Missense_Mutation	ANKRD36
BT-474	chr2	97183635	97183635	+	T	C	9	6	3	c.1920T>C	p.Gly640=	Silent	ANKRD36
BT-474	chr2	98822161	98822161	+	C	G	53	15	38	c.2112G>C	p.Lys704Asn	Missense_Mutation	CRACDL
BT-474	chr2	99558900	99558900	+	G	C	48	36	12	c.3260C>G	p.Ser1087Ter	Nonsense_Mutation	AFF3
BT-474	chr2	99578371	99578371	+	G	A	34	25	9	c.2874C>T	p.Asn958=	Silent	AFF3
BT-474	chr20	20512884	20512884	+	C	G	76	33	43	c.4485G>C	p.Leu1495=	Silent	RALGAPA2
BT-474	chr20	2102931	2102931	+	G	A	80	54	26	c.458G>A	p.Arg153Gln	Missense_Mutation	STK35
BT-474	chr20	24543310	24543310	+	G	C	7	5	2	c.213G>C	p.Gln71His	Missense_Mutation	SYNDIG1
BT-474	chr20	2705601	2705601	+	AT	A	7	5	2	c.165del	p.Phe55LeufsTer146	Frame_Shift_Del	EBF4
BT-474	chr20	2836115	2836116	+	G	GA	48	42	6	c.1040dup	p.Gly349ArgfsTer8	Frame_Shift_Ins	PCED1A
BT-474	chr20	3203326	3203326	+	C	T	639	454	185	c.182G>A	p.Gly61Glu	Missense_Mutation	DDRGK1
BT-474	chr20	3471254	3471254	+	C	T	111	71	40	c.147C>T	p.Leu49=	Silent	ATRN
BT-474	chr20	36794301	36794301	+	G	A	29	0	29	c.3781C>T	p.Arg1261Cys	Missense_Mutation	SOGA1
BT-474	chr20	3779248	3779248	+	T	C	6	4	2	c.326A>G	p.Gln109Arg	Missense_Mutation	SPEF1
BT-474	chr20	3784755	3784755	+	C	G	1113	382	731	c.1729G>C	p.Asp577His	Missense_Mutation	CENPB
BT-474	chr20	3801034	3801034	+	G	A	228	76	152	c.646G>A	p.Glu216Lys	Missense_Mutation	CDC25B
BT-474	chr20	43699879	43699879	+	C	T	208	0	208	c.786C>T	p.Asp262=	Silent	MYBL2
BT-474	chr20	44629103	44629103	+	C	T	16	1	15	c.162G>A	p.Lys54=	Silent	ADA
BT-474	chr20	45373924	45373924	+	A	G	7	5	2	c.856T>C	p.Ser286Pro	Missense_Mutation	TP53TG5
BT-474	chr20	45883792	45883792	+	G	T	65	56	9	c.1200G>T	p.Met400Ile	Missense_Mutation	ZSWIM1
BT-474	chr20	45883793	45883793	+	C	G	65	56	9	c.1201C>G	p.Leu401Val	Missense_Mutation	ZSWIM1
BT-474	chr20	45967623	45967623	+	C	T	90	25	65	c.826G>A	p.Ala276Thr	Missense_Mutation	ZNF335
BT-474	chr20	48988493	48988495	+	TAAA	T	53	21	32	c.2367_2369del	p.Lys789del	In_Frame_Del	ARFGEF2
BT-474	chr20	49222978	49222978	+	G	A	123	106	17	c.262G>A	p.Glu88Lys	Missense_Mutation	DDX27
BT-474	chr20	49248058	49248058	+	C	G	178	150	28	c.4966G>C	p.Glu1656Gln	Missense_Mutation	ZNFX1
BT-474	chr20	51004372	51004372	+	G	T	85	54	31	c.1209C>A	p.Ala403=	Silent	KCNG1
BT-474	chr20	51010306	51010306	+	G	A	167	128	39	c.33C>T	p.Tyr11=	Silent	KCNG1
BT-474	chr20	53575973	53575973	+	G	C	459	33	426	c.2791C>G	p.Gln931Glu	Missense_Mutation	ZNF217
BT-474	chr20	58353335	58353335	+	C	T	547	360	187	c.261C>T	p.Ile87=	Silent	RAB22A
BT-474	chr20	58991359	58991359	+	A	G	142	1	141	c.1002A>G	p.Lys334=	Silent	NELFCD
BT-474	chr20	59994448	59994448	+	G	T	5	3	2	c.1625G>T	p.Trp542Leu	Missense_Mutation	CDH26
BT-474	chr20	63689116	63689116	+	C	T	95	75	20	c.1862C>T	p.Ala621Val	Missense_Mutation	RTEL1
BT-474	chr21	29342589	29342589	+	A	T	48	27	21	c.1967A>T	p.Asp656Val	Missense_Mutation	BACH1
BT-474	chr21	32656751	32656752	+	C	CA	20	17	3	c.2730dup	p.Asp911Ter	Frame_Shift_Ins	SYNJ1
BT-474	chr21	33818351	33818351	+	G	C	67	43	24	c.2812G>C	p.Asp938His	Missense_Mutation	ITSN1
BT-474	chr21	34385627	34385628	+	G	GA	16	13	3	c.168dup	p.Asp57ArgfsTer2	Frame_Shift_Ins	SMIM11A
BT-474	chr21	34614953	34614961	+	GGCCGCCTCC	G	51	33	18	c.51_59del	p.Ala20_Ala22del	In_Frame_Del	RCAN1
BT-474	chr21	41837953	41837953	+	C	T	42	20	22	c.982G>A	p.Asp328Asn	Missense_Mutation	PRDM15
BT-474	chr21	46311528	46311528	+	G	A	35	13	22	c.649C>T	p.Gln217Ter	Nonsense_Mutation	C21orf58
BT-474	chr22	19724242	19724242	+	C	T	5	0	5	c.399C>T	p.Ala133=	Silent	GP1BB
BT-474	chr22	21684896	21684896	+	G	C	34	5	29	c.697G>C	p.Val233Leu	Missense_Mutation	PPIL2
BT-474	chr22	21807783	21807783	+	G	C	273	136	137	c.183C>G	p.His61Gln	Missense_Mutation	MAPK1
BT-474	chr22	23289605	23289605	+	G	T	103	53	50	c.2691G>T	p.Leu897=	Silent	BCR
BT-474	chr22	23614161	23614161	+	C	T	16	5	11	c.595G>A	p.Glu199Lys	Missense_Mutation	DRICH1
BT-474	chr22	23743833	23743833	+	G	A	6	4	2	c.1308C>T	p.Arg436=	Silent	ZNF70
BT-474	chr22	23825413	23825413	+	C	T	741	414	327	c.984C>T	p.Phe328=	Splice_Region	SMARCB1
BT-474	chr22	24186125	24186125	+	G	A	63	0	63	c.1449G>A	p.Val483=	Silent	SUSD2
BT-474	chr22	26499452	26499452	+	G	A	107	52	55	c.981C>T	p.Leu327=	Silent	TFIP11
BT-474	chr22	29804707	29804707	+	G	A	127	1	126	c.1284C>T	p.Asn428=	Silent	ASCC2
BT-474	chr22	30607363	30607364	+	T	TG	11	9	2	c.37dup	p.Val13GlyfsTer7	Frame_Shift_Ins	TCN2
BT-474	chr22	30612895	30612895	+	G	A	7	0	7	c.280G>A	p.Gly94Ser	Missense_Mutation	TCN2
BT-474	chr22	30969702	30969702	+	G	A	37	17	20	c.346G>A	p.Glu116Lys	Missense_Mutation	TUG1
BT-474	chr22	31712324	31712325	+	G	GT	14	11	3	c.5514dup	p.Arg1839ThrfsTer98	Frame_Shift_Ins	PRR14L
BT-474	chr22	36923272	36923272	+	C	T	7	5	2	c.105C>T	p.Cys35=	Silent	CSF2RB
BT-474	chr22	42211027	42211027	+	C	A	151	93	58	c.4279G>T	p.Glu1427Ter	Nonsense_Mutation	TCF20
BT-474	chr22	42211898	42211898	+	C	T	77	50	27	c.3408G>A	p.Leu1136=	Silent	TCF20
BT-474	chr22	42518101	42518101	+	G	A	320	120	200	c.120C>T	p.Leu40=	Silent	RRP7A
BT-474	chr22	44151521	44151521	+	G	A	66	40	26	c.813G>A	p.Leu271=	Silent	PARVB
BT-474	chr22	46377223	46377223	+	G	A	209	0	209	c.7422C>T	p.Ala2474=	Silent	CELSR1
BT-474	chr22	46534146	46534146	+	C	G	174	84	90	c.3025G>C	p.Glu1009Gln	Missense_Mutation	CELSR1
BT-474	chr22	50170844	50170844	+	C	A	5	3	2	c.114C>A	p.Ala38=	Silent	PANX2
BT-474	chr22	50170861	50170861	+	T	C	7	5	2	c.131T>C	p.Leu44Pro	Missense_Mutation	PANX2
BT-474	chr22	50170880	50170880	+	C	A	7	5	2	c.150C>A	p.Phe50Leu	Missense_Mutation	PANX2
BT-474	chr22	50245742	50245742	+	G	T	73	38	35	c.1919C>A	p.Ser640Tyr	Missense_Mutation	HDAC10
BT-474	chr22	50255336	50255336	+	G	A	124	56	68	c.885C>T	p.Asp295=	Silent	MAPK12
BT-474	chr22	50678650	50678650	+	TG	T	9	7	2	c.49del	p.Asp17ThrfsTer18	Frame_Shift_Del	SHANK3
BT-474	chr3	100354821	100354821	+	G	C	177	101	76	c.733G>C	p.Asp245His	Missense_Mutation	NIT2
BT-474	chr3	105541652	105541652	+	G	A	135	67	68	c.878G>A	p.Arg293Lys	Missense_Mutation	ALCAM
BT-474	chr3	10875026	10875026	+	G	A	68	0	68	c.822G>A	p.Thr274=	Silent	SLC6A11
BT-474	chr3	113308179	113308179	+	C	G	44	35	9	c.4606G>C	p.Asp1536His	Missense_Mutation	CFAP44
BT-474	chr3	119432168	119432168	+	A	G	89	62	27	c.1280T>C	p.Ile427Thr	Missense_Mutation	TMEM39A
BT-474	chr3	121488766	121488766	+	G	C	25	16	9	c.4165C>G	p.His1389Asp	Missense_Mutation	POLQ
BT-474	chr3	121489065	121489065	+	G	C	36	21	15	c.3866C>G	p.Ser1289Cys	Missense_Mutation	POLQ
BT-474	chr3	124657461	124657461	+	G	C	34	20	14	c.5876G>C	p.Arg1959Thr	Missense_Mutation	KALRN
BT-474	chr3	124666533	124666533	+	A	C	43	24	19	c.6430A>C	p.Lys2144Gln	Missense_Mutation	KALRN
BT-474	chr3	12936034	12936034	+	C	G	117	93	24	c.982G>C	p.Asp328His	Missense_Mutation	IQSEC1
BT-474	chr3	131024808	131024808	+	C	A	38	27	11	c.499G>T	p.Asp167Tyr	Missense_Mutation	ASTE1
BT-474	chr3	134365818	134365818	+	C	G	54	17	37	c.1278G>C	p.Gln426His	Missense_Mutation	AMOTL2
BT-474	chr3	136082292	136082292	+	G	C	49	28	21	c.2659G>C	p.Asp887His	Missense_Mutation	PPP2R3A
BT-474	chr3	136082312	136082312	+	T	C	55	34	21	c.2679T>C	p.Asp893=	Silent	PPP2R3A
BT-474	chr3	136151889	136151889	+	G	C	57	33	24	c.992C>G	p.Ala331Gly	Missense_Mutation	MSL2
BT-474	chr3	136349294	136349294	+	G	A	90	56	34	c.3135C>T	p.Leu1045=	Silent	STAG1
BT-474	chr3	142469495	142469495	+	A	C	71	20	51	c.6394T>G	p.Tyr2132Asp	Missense_Mutation	ATR
BT-474	chr3	143037278	143037278	+	G	A	236	169	67	c.2164G>A	p.Asp722Asn	Missense_Mutation	U2SURP
BT-474	chr3	149656903	149656903	+	G	A	45	36	9	c.404C>T	p.Thr135Met	Missense_Mutation	WWTR1
BT-474	chr3	149911990	149911990	+	C	G	61	46	15	c.513C>G	p.Ile171Met	Missense_Mutation	RNF13
BT-474	chr3	150873289	150873289	+	T	C	6	4	2	c.1138A>G	p.Thr380Ala	Missense_Mutation	MINDY4B
BT-474	chr3	152836507	152836507	+	G	T	5	3	2	c.725G>T	p.Arg242Ile	Missense_Mutation	P2RY1
BT-474	chr3	15332312	15332312	+	G	A	24	19	5	c.97C>T	p.Gln33Ter	Nonsense_Mutation	SH3BP5
BT-474	chr3	154122358	154122358	+	C	T	60	46	14	c.366C>T	p.Gly122=	Silent	ARHGEF26
BT-474	chr3	15427846	15427846	+	G	C	113	90	23	c.67G>C	p.Glu23Gln	Missense_Mutation	EAF1
BT-474	chr3	171699759	171699759	+	G	A	14	10	4	c.1213C>T	p.Leu405Phe	Missense_Mutation	PLD1
BT-474	chr3	179199158	179199158	+	G	C	36	22	14	c.333G>C	p.Lys111Asn	Missense_Mutation	PIK3CA
BT-474	chr3	179602790	179602791	+	G	GA	562	473	89	c.105dup	p.Leu36SerfsTer2	Frame_Shift_Ins	MRPL47
BT-474	chr3	180968205	180968205	+	G	T	794	664	130	c.1353G>T	p.Gly451=	Silent	FXR1
BT-474	chr3	183671082	183671082	+	G	A	54	34	20	c.1273G>A	p.Glu425Lys	Missense_Mutation	KLHL24
BT-474	chr3	183987803	183987803	+	C	T	326	274	52	c.558G>A	p.Leu186=	Silent	ABCC5
BT-474	chr3	184930473	184930473	+	G	A	53	45	8	c.2803G>A	p.Glu935Lys	Missense_Mutation	VPS8
BT-474	chr3	186079919	186079919	+	T	A	5	3	2	c.548A>T	p.Glu183Val	Missense_Mutation	ETV5
BT-474	chr3	186556636	186556636	+	G	A	74	59	15	c.632C>T	p.Ala211Val	Missense_Mutation	TBCCD1
BT-474	chr3	186787166	186787166	+	C	T	1054	868	186	c.811C>T	p.Leu271=	Silent	EIF4A2
BT-474	chr3	189866766	189866767	+	CAG	C	12	10	2	c.853_854del	p.Ser285CysfsTer6	Frame_Shift_Del	TP63
BT-474	chr3	190604213	190604213	+	T	C	16	4	12	c.150T>C	p.Phe50=	Silent	IL1RAP
BT-474	chr3	192798931	192798931	+	G	C	117	78	39	c.931C>G	p.Gln311Glu	Missense_Mutation	MB21D2
BT-474	chr3	193440596	193440596	+	C	T	8	6	2	c.2481G>A	p.Gly827=	Silent	ATP13A4
BT-474	chr3	194136670	194136670	+	G	T	466	322	144	c.162G>T	p.Leu54=	Silent	HES1
BT-474	chr3	195270656	195270656	+	C	T	60	48	12	c.403G>A	p.Glu135Lys	Missense_Mutation	XXYLT1
BT-474	chr3	195519072	195519072	+	C	G	107	77	30	c.517G>C	p.Glu173Gln	Missense_Mutation	PPP1R2
BT-474	chr3	195724840	195724840	+	G	A	10	8	2	c.237G>A	p.Glu79=	Silent	MUC20
BT-474	chr3	195724918	195724918	+	G	A	15	12	3	c.315G>A	p.Leu105=	Silent	MUC20
BT-474	chr3	195726459	195726459	+	G	A	49	27	22	c.1856G>A	p.Arg619Gln	Missense_Mutation	MUC20
BT-474	chr3	195867718	195867718	+	C	T	68	24	44	c.2580G>A	p.Leu860=	Silent	TNK2
BT-474	chr3	196074040	196074040	+	C	A	1467	948	519	c.324G>T	p.Val108=	Silent	TFRC
BT-474	chr3	30644760	30644760	+	G	C	36	8	28	c.108G>C	p.Met36Ile	Missense_Mutation	TGFBR2
BT-474	chr3	32140252	32140252	+	C	A	92	0	92	c.391C>A	p.Leu131Met	Missense_Mutation	GPD1L
BT-474	chr3	39394573	39394573	+	C	G	183	124	59	c.789C>G	p.Phe263Leu	Missense_Mutation	SLC25A38
BT-474	chr3	42258130	42258130	+	G	A	9	0	9	c.316C>T	p.Arg106Cys	Missense_Mutation	CCK
BT-474	chr3	44446868	44446868	+	G	A	27	10	17	c.2803C>T	p.Gln935Ter	Nonsense_Mutation	ZNF445
BT-474	chr3	44455388	44455388	+	G	A	19	3	16	c.162C>T	p.Phe54=	Silent	ZNF445
BT-474	chr3	44499382	44499382	+	GT	G	7	5	2	c.1395del	p.Lys465AsnfsTer79	Frame_Shift_Del	ZNF852
BT-474	chr3	45541873	45541873	+	G	T	66	41	25	c.2449G>T	p.Asp817Tyr	Missense_Mutation	LARS2
BT-474	chr3	45719558	45719558	+	G	A	67	27	40	c.636G>A	p.Ser212=	Silent	SACM1L
BT-474	chr3	46265287	46265287	+	G	A	5	3	2	c.129G>A	p.Leu43=	Silent	CCR3
BT-474	chr3	4667436	4667436	+	T	C	7	5	2	c.1773T>C	p.Ala591=	Silent	ITPR1
BT-474	chr3	47706423	47706423	+	C	G	72	48	24	c.1026G>C	p.Lys342Asn	Missense_Mutation	SMARCC1
BT-474	chr3	49375540	49375540	+	C	T	1006	354	652	c.50G>A	p.Gly17Glu	Missense_Mutation	RHOA
BT-474	chr3	49510800	49510800	+	C	G	215	91	124	c.266C>G	p.Ser89Cys	Missense_Mutation	DAG1
BT-474	chr3	49663791	49663791	+	G	T	5	3	2	c.11513G>T	p.Arg3838Leu	Missense_Mutation	BSN
BT-474	chr3	50075273	50075273	+	C	A	189	0	189	c.3189C>A	p.Gly1063=	Silent	RBM6
BT-474	chr3	52378776	52378776	+	T	C	5	3	2	c.7373T>C	p.Val2458Ala	Missense_Mutation	DNAH1
BT-474	chr3	58124392	58124392	+	G	C	135	0	135	c.3785G>C	p.Gly1262Ala	Missense_Mutation	FLNB
BT-474	chr3	73624680	73624680	+	T	A	17	12	5	c.146A>T	p.Glu49Val	Missense_Mutation	PDZRN3
BT-474	chr3	73624683	73624683	+	T	A	17	12	5	c.143A>T	p.Gln48Leu	Missense_Mutation	PDZRN3
BT-474	chr3	77481135	77481136	+	GAA	G	6	4	2	c.585_586del	p.Ser196Ter	Frame_Shift_Del	ROBO2
BT-474	chr3	88139938	88139938	+	T	G	45	14	31	c.2269T>G	p.Phe757Val	Missense_Mutation	ZNF654
BT-474	chr3	8985816	8985816	+	C	A	7	5	2	c.3003G>T	p.Pro1001=	Silent	SRGAP3
BT-474	chr3	96987973	96987973	+	GA	G	10	8	2	c.1096del	p.Ile366LeufsTer30	Frame_Shift_Del	EPHA6
BT-474	chr3	97876242	97876242	+	G	C	11	7	4	c.5048G>C	p.Gly1683Ala	Missense_Mutation	CRYBG3
BT-474	chr3	97876244	97876244	+	A	T	11	7	4	c.5050A>T	p.Thr1684Ser	Missense_Mutation	CRYBG3
BT-474	chr3	9933445	9933445	+	C	T	182	110	72	c.2015C>T	p.Pro672Leu	Missense_Mutation	IL17RC
BT-474	chr4	1000904	1000904	+	C	T	39	23	16	c.408C>T	p.Ala136=	Silent	IDUA
BT-474	chr4	1023825	1023825	+	C	T	76	31	45	c.442C>T	p.Arg148Cys	Missense_Mutation	FGFRL1
BT-474	chr4	102578892	102578892	+	G	C	61	37	24	c.583G>C	p.Glu195Gln	Missense_Mutation	NFKB1
BT-474	chr4	103096242	103096242	+	C	T	44	24	20	c.13G>A	p.Asp5Asn	Missense_Mutation	BDH2
BT-474	chr4	103181385	103181385	+	C	T	10	4	6	c.1035G>A	p.Leu345=	Silent	CENPE
BT-474	chr4	10443244	10443244	+	C	T	33	18	15	c.3085G>A	p.Asp1029Asn	Missense_Mutation	ZNF518B
BT-474	chr4	106236404	106236404	+	C	T	53	30	23	c.1336G>A	p.Asp446Asn	Missense_Mutation	TBCK
BT-474	chr4	108167732	108167732	+	C	G	6	4	2	c.36G>C	p.Gly12=	Silent	LEF1
BT-474	chr4	110621353	110621353	+	C	A	7	5	2	c.222G>T	p.Gln74His	Missense_Mutation	PITX2
BT-474	chr4	112539595	112539595	+	C	A	26	12	14	c.6267G>T	p.Gln2089His	Missense_Mutation	ZGRF1
BT-474	chr4	112539618	112539618	+	C	T	28	12	16	c.6244G>A	p.Glu2082Lys	Missense_Mutation	ZGRF1
BT-474	chr4	112540922	112540922	+	C	T	14	12	2	c.5809G>A	p.Glu1937Lys	Missense_Mutation	ZGRF1
BT-474	chr4	112563185	112563185	+	C	T	15	7	8	c.4528G>A	p.Glu1510Lys	Missense_Mutation	ZGRF1
BT-474	chr4	1167510	1167510	+	C	G	23	12	11	c.958G>C	p.Glu320Gln	Missense_Mutation	SPON2
BT-474	chr4	117085357	117085358	+	C	CG	19	16	3	c.36dup	p.Val13ArgfsTer92	Frame_Shift_Ins	TRAM1L1
BT-474	chr4	120060940	120060940	+	C	T	161	125	36	c.379G>A	p.Glu127Lys	Missense_Mutation	MAD2L1
BT-474	chr4	127782630	127782630	+	C	T	5	3	2	c.80C>T	p.Ala27Val	Missense_Mutation	HSPA4L
BT-474	chr4	127805141	127805141	+	G	T	6	4	2	c.1054G>T	p.Glu352Ter	Nonsense_Mutation	HSPA4L
BT-474	chr4	1353321	1353321	+	C	G	14	6	8	c.842C>G	p.Ser281Ter	Nonsense_Mutation	UVSSA
BT-474	chr4	1375499	1375499	+	C	G	49	27	22	c.1424C>G	p.Ser475Ter	Nonsense_Mutation	UVSSA
BT-474	chr4	143209567	143209567	+	C	T	46	15	31	c.1407C>T	p.Phe469=	Silent	USP38
BT-474	chr4	145179908	145179908	+	C	T	23	8	15	c.66G>A	p.Ala22=	Silent	OTUD4
BT-474	chr4	147673806	147673806	+	T	A	37	23	14	c.407A>T	p.Asp136Val	Missense_Mutation	PRMT9
BT-474	chr4	148260065	148260065	+	A	T	6	4	2	c.1810T>A	p.Leu604Met	Missense_Mutation	NR3C2
BT-474	chr4	153466442	153466442	+	C	T	45	27	18	c.45C>T	p.Thr15=	Silent	TMEM131L
BT-474	chr4	15555129	15555130	+	G	GA	10	8	2	c.2550dup	p.Leu851IlefsTer14	Frame_Shift_Ins	CC2D2A
BT-474	chr4	15587887	15587887	+	G	C	7	5	2	c.4137G>C	p.Leu1379=	Silent	CC2D2A
BT-474	chr4	156772766	156772766	+	C	A	7	5	2	c.623G>T	p.Trp208Leu	Missense_Mutation	PDGFC
BT-474	chr4	15687677	15687677	+	G	C	14	9	5	c.700G>C	p.Asp234His	Missense_Mutation	FAM200B
BT-474	chr4	158155792	158155792	+	G	A	49	31	18	c.944C>T	p.Ala315Val	Missense_Mutation	GASK1B
BT-474	chr4	168421861	168421861	+	C	T	21	15	6	c.2293G>A	p.Ala765Thr	Missense_Mutation	DDX60L
BT-474	chr4	168441472	168441472	+	C	T	15	1	14	c.1159G>A	p.Asp387Asn	Missense_Mutation	DDX60L
BT-474	chr4	173377305	173377305	+	A	T	92	43	49	c.641A>T	p.Lys214Met	Missense_Mutation	SAP30
BT-474	chr4	20523869	20523869	+	G	T	6	4	2	c.1240G>T	p.Gly414Trp	Missense_Mutation	SLIT2
BT-474	chr4	24548878	24548879	+	G	GT	180	160	20	c.1224dup	p.Gln409ThrfsTer14	Frame_Shift_Ins	DHX15
BT-474	chr4	2904800	2904800	+	C	T	102	52	50	c.1198C>T	p.Leu400=	Silent	ADD1
BT-474	chr4	3208862	3208862	+	C	T	96	56	40	c.6242C>T	p.Pro2081Leu	Missense_Mutation	HTT
BT-474	chr4	3444131	3444131	+	C	T	11	8	3	c.568C>T	p.Arg190Trp	Missense_Mutation	HGFAC
BT-474	chr4	3518154	3518154	+	C	T	610	317	293	c.631G>A	p.Asp211Asn	Missense_Mutation	LRPAP1
BT-474	chr4	38018393	38018393	+	CA	C	11	9	2	c.928del	p.Ile310Ter	Frame_Shift_Del	TBC1D1
BT-474	chr4	38118147	38118147	+	A	G	7	5	2	c.2917A>G	p.Met973Val	Missense_Mutation	TBC1D1
BT-474	chr4	40102968	40102968	+	G	T	18	14	4	c.1123G>T	p.Gly375Ter	Nonsense_Mutation	N4BP2
BT-474	chr4	40120419	40120420	+	C	CA	21	17	4	c.2314dup	p.Ser772LysfsTer12	Frame_Shift_Ins	N4BP2
BT-474	chr4	42020449	42020449	+	C	T	101	61	40	c.368C>T	p.Ser123Leu	Missense_Mutation	SLC30A9
BT-474	chr4	42581729	42581729	+	G	A	7	5	2	c.726C>T	p.Thr242=	Silent	ATP8A1
BT-474	chr4	442507	442507	+	T	C	45	22	23	c.1960A>G	p.Thr654Ala	Missense_Mutation	ZNF721
BT-474	chr4	47898801	47898802	+	C	CT	38	33	5	c.1044dup	p.Val349SerfsTer3	Frame_Shift_Ins	NFXL1
BT-474	chr4	47914122	47914122	+	C	A	44	20	24	c.82G>T	p.Val28Phe	Missense_Mutation	NFXL1
BT-474	chr4	48035999	48035999	+	C	T	7	5	2	c.1060C>T	p.Leu354=	Silent	NIPAL1
BT-474	chr4	52864485	52864485	+	C	G	41	23	18	c.207C>G	p.Leu69=	Silent	RASL11B
BT-474	chr4	56382485	56382486	+	G	GT	13	10	3	c.342dup	p.Gln115ThrfsTer3	Frame_Shift_Ins	AASDH
BT-474	chr4	73406667	73406667	+	C	T	5	3	2	c.176C>T	p.Pro59Leu	Missense_Mutation	ALB
BT-474	chr4	74175332	74175333	+	CTT	C	19	17	2	c.382_383del	p.Leu128GlyfsTer4	Frame_Shift_Del	MTHFD2L
BT-474	chr4	75012692	75012692	+	C	T	7	5	2	c.311C>T	p.Pro104Leu	Missense_Mutation	PARM1
BT-474	chr4	75645524	75645524	+	C	G	1430	1185	245	c.1355G>C	p.Arg452Thr	Missense_Mutation	G3BP2
BT-474	chr4	76118083	76118083	+	G	C	63	45	18	c.1276C>G	p.Gln426Glu	Missense_Mutation	NUP54
BT-474	chr4	76895648	76895648	+	G	C	109	90	19	c.2202C>G	p.Val734=	Silent	SOWAHB
BT-474	chr4	7772838	7772838	+	T	G	60	35	25	c.2235A>C	p.Ser745=	Silent	AFAP1
BT-474	chr4	78318927	78318928	+	GGC	G	6	4	2	c.2079_2080del	p.Glu694ValfsTer6	Frame_Shift_Del	FRAS1
BT-474	chr4	78400785	78400785	+	G	T	7	5	2	c.4027G>T	p.Gly1343Trp	Missense_Mutation	FRAS1
BT-474	chr4	78421881	78421881	+	A	G	5	3	2	c.4559A>G	p.Asp1520Gly	Missense_Mutation	FRAS1
BT-474	chr4	78441199	78441200	+	A	AT	5	3	2	c.5574dup	p.Ala1859CysfsTer3	Frame_Shift_Ins	FRAS1
BT-474	chr4	78472298	78472298	+	A	G	6	4	2	c.7490A>G	p.Gln2497Arg	Missense_Mutation	FRAS1
BT-474	chr4	78508915	78508915	+	G	T	6	4	2	c.9689G>T	p.Trp3230Leu	Missense_Mutation	FRAS1
BT-474	chr4	78939078	78939078	+	G	T	25	15	10	c.147C>A	p.Gly49=	Silent	PAQR3
BT-474	chr4	81135203	81135203	+	G	A	7	5	2	c.1728C>T	p.Asp576=	Silent	PRKG2
BT-474	chr4	81459369	81459369	+	A	G	6	4	2	c.140T>C	p.Ile47Thr	Missense_Mutation	RASGEF1B
BT-474	chr4	8212815	8212815	+	GC	G	13	11	2	c.364del	p.Arg122AlafsTer22	Frame_Shift_Del	SH3TC1
BT-474	chr4	8219414	8219414	+	C	T	14	6	8	c.996C>T	p.Ile332=	Silent	SH3TC1
BT-474	chr4	83453471	83453471	+	C	A	24	16	8	c.772G>T	p.Asp258Tyr	Missense_Mutation	HELQ
BT-474	chr4	83463593	83463594	+	C	CT	21	17	4	c.696dup	p.Val233SerfsTer5	Frame_Shift_Ins	ABRAXAS1
BT-474	chr4	84702473	84702473	+	G	A	47	21	26	c.8476C>T	p.His2826Tyr	Missense_Mutation	WDFY3
BT-474	chr4	85923681	85923682	+	GAA	G	16	14	2	c.303_304del	p.Ser102LeufsTer10	Frame_Shift_Del	ARHGAP24
BT-474	chr4	86107326	86107326	+	C	T	79	36	43	c.263G>A	p.Arg88Lys	Missense_Mutation	MAPK10
BT-474	chr4	86701453	86701454	+	G	GA	15	12	3	c.855dup	p.Pro286ThrfsTer6	Frame_Shift_Ins	PTPN13
BT-474	chr4	867135	867135	+	G	A	231	127	104	c.2693C>T	p.Pro898Leu	Missense_Mutation	GAK
BT-474	chr4	86844	86844	+	C	G	34	10	24	c.1340C>G	p.Ser447Cys	Missense_Mutation	ZNF595
BT-474	chr4	87114669	87114670	+	C	CA	23	17	6	c.1842dup	p.Pro615ThrfsTer61	Frame_Shift_Ins	AFF1
BT-474	chr4	94226248	94226248	+	C	T	68	28	40	c.320C>T	p.Ser107Phe	Missense_Mutation	SMARCAD1
BT-474	chr4	95148799	95148799	+	C	T	5	3	2	c.1128C>T	p.Arg376=	Silent	BMPR1B
BT-474	chr4	98417368	98417368	+	T	C	58	31	27	c.909T>C	p.Asp303=	Splice_Region	RAP1GDS1
BT-474	chr5	1034240	1034240	+	C	G	28	18	10	c.336C>G	p.Leu112=	Silent	NKD2
BT-474	chr5	116488941	116488941	+	A	G	7	5	2	c.602T>C	p.Leu201Pro	Missense_Mutation	SEMA6A
BT-474	chr5	124648226	124648227	+	C	CT	5	3	2	c.2157dup	p.Ala720SerfsTer12	Frame_Shift_Ins	ZNF608
BT-474	chr5	126918003	126918003	+	G	A	5	3	2	c.169C>T	p.Arg57Trp	Missense_Mutation	MARCHF3
BT-474	chr5	129027198	129027198	+	T	A	5	3	2	c.1321T>A	p.Tyr441Asn	Missense_Mutation	SLC27A6
BT-474	chr5	131431078	131431078	+	CT	C	10	8	2	c.4246del	p.Ser1416AlafsTer13	Frame_Shift_Del	RAPGEF6
BT-474	chr5	132294990	132294990	+	T	C	6	4	2	c.374T>C	p.Leu125Pro	Missense_Mutation	SLC22A4
BT-474	chr5	134306681	134306682	+	C	CT	10	8	2	c.1385dup	p.Arg463GlufsTer14	Frame_Shift_Ins	CDKL3
BT-474	chr5	135008041	135008041	+	A	G	7	5	2	c.577A>G	p.Ile193Val	Missense_Mutation	CATSPER3
BT-474	chr5	136047334	136047334	+	G	A	12	10	2	c.685G>A	p.Val229Met	Missense_Mutation	TGFBI
BT-474	chr5	136047336	136047336	+	G	C	12	10	2	c.687G>C	p.Val229=	Silent	TGFBI
BT-474	chr5	137753299	137753307	+	TGCCGAAGCC	T	890	572	318	c.760_768del	p.Gly254_Gly256del	In_Frame_Del	HNRNPA0
BT-474	chr5	139042705	139042705	+	G	A	118	54	64	c.368C>T	p.Thr123Ile	Missense_Mutation	SIL1
BT-474	chr5	139392772	139392772	+	G	A	21	15	6	c.2310C>T	p.Pro770=	Silent	PROB1
BT-474	chr5	140787228	140787228	+	C	A	5	3	2	c.938C>A	p.Thr313Lys	Missense_Mutation	PCDHA1
BT-474	chr5	141152202	141152202	+	C	A	11	8	3	c.1945C>A	p.Pro649Thr	Missense_Mutation	PCDHB6
BT-474	chr5	141384466	141384466	+	G	C	6	0	6	c.1567G>C	p.Glu523Gln	Missense_Mutation	PCDHGA7
BT-474	chr5	141405069	141405069	+	C	T	6	4	2	c.2117C>T	p.Thr706Ile	Missense_Mutation	PCDHGA9
BT-474	chr5	14751196	14751196	+	C	T	10	4	6	c.560G>A	p.Arg187Gln	Missense_Mutation	ANKH
BT-474	chr5	149833497	149833497	+	C	A	25	10	15	c.1424C>A	p.Pro475His	Missense_Mutation	PPARGC1B
BT-474	chr5	150756444	150756444	+	G	A	102	58	44	c.179C>T	p.Ser60Leu	Missense_Mutation	DCTN4
BT-474	chr5	163381	163381	+	T	C	149	80	69	c.3309T>C	p.His1103=	Silent	PLEKHG4B
BT-474	chr5	16478933	16478934	+	A	AT	61	54	7	c.724dup	p.Ile242AsnfsTer6	Frame_Shift_Ins	RETREG1
BT-474	chr5	172234176	172234176	+	C	A	150	126	24	c.253G>T	p.Asp85Tyr	Missense_Mutation	UBTD2
BT-474	chr5	176496586	176496586	+	A	G	201	140	61	c.762A>G	p.Gln254=	Silent	FAF2
BT-474	chr5	177257146	177257146	+	C	G	194	133	61	c.4961C>G	p.Ser1654Cys	Missense_Mutation	NSD1
BT-474	chr5	177288854	177288854	+	C	G	83	54	29	c.6187C>G	p.Leu2063Val	Missense_Mutation	NSD1
BT-474	chr5	177397954	177397955	+	GGT	G	5	3	2	c.1590_1591del	p.Phe531TrpfsTer73	Frame_Shift_Del	SLC34A1
BT-474	chr5	177455957	177455957	+	C	T	155	103	52	c.661C>T	p.Arg221Trp	Missense_Mutation	PRR7
BT-474	chr5	177458483	177458483	+	C	A	625	454	171	c.1489G>T	p.Asp497Tyr	Missense_Mutation	DBN1
BT-474	chr5	177492606	177492606	+	C	G	116	71	45	c.168G>C	p.Glu56Asp	Missense_Mutation	PDLIM7
BT-474	chr5	178712769	178712769	+	C	A	101	38	63	c.1109G>T	p.Arg370Leu	Missense_Mutation	ZNF354A
BT-474	chr5	181234696	181234696	+	C	G	83	62	21	c.1814C>G	p.Ser605Trp	Missense_Mutation	TRIM41
BT-474	chr5	2748897	2748897	+	C	T	552	419	133	c.811G>A	p.Glu271Lys	Missense_Mutation	IRX2
BT-474	chr5	37006424	37006424	+	C	T	90	63	27	c.3923C>T	p.Ala1308Val	Missense_Mutation	NIPBL
BT-474	chr5	37044466	37044466	+	C	T	118	91	27	c.6228C>T	p.Leu2076=	Silent	NIPBL
BT-474	chr5	37342640	37342640	+	G	A	84	62	22	c.1002C>T	p.Ile334=	Silent	NUP155
BT-474	chr5	38925286	38925286	+	C	G	18	12	6	c.2127C>G	p.Phe709Leu	Missense_Mutation	OSMR
BT-474	chr5	42699903	42699903	+	G	C	56	42	14	c.519G>C	p.Val173=	Silent	GHR
BT-474	chr5	43039516	43039516	+	G	T	15	9	6	c.531C>A	p.Phe177Leu	Missense_Mutation	ANXA2R
BT-474	chr5	434104	434104	+	C	T	104	73	31	c.1364C>T	p.Pro455Leu	Missense_Mutation	AHRR
BT-474	chr5	53055615	53055616	+	TCA	T	14	12	2	c.859_860del	p.His287Ter	Frame_Shift_Del	ITGA2
BT-474	chr5	53086985	53086985	+	TG	T	16	14	2	c.3292del	p.Ala1098GlnfsTer12	Frame_Shift_Del	ITGA2
BT-474	chr5	5460583	5460583	+	G	A	80	61	19	c.1249G>A	p.Glu417Lys	Missense_Mutation	ICE1
BT-474	chr5	61531527	61531527	+	G	C	25	11	14	c.2047G>C	p.Glu683Gln	Missense_Mutation	ZSWIM6
BT-474	chr5	62353361	62353362	+	G	GA	85	71	14	c.550dup	p.Arg184LysfsTer6	Frame_Shift_Ins	KIF2A
BT-474	chr5	67134676	67134676	+	C	T	7	5	2	c.2380C>T	p.Gln794Ter	Nonsense_Mutation	MAST4
BT-474	chr5	73749855	73749855	+	G	T	5	3	2	c.52G>T	p.Ala18Ser	Missense_Mutation	ARHGEF28
BT-474	chr5	75596344	75596344	+	G	A	46	26	20	c.1651G>A	p.Asp551Asn	Missense_Mutation	POLK
BT-474	chr5	79738757	79738757	+	T	C	7	5	2	c.9992T>C	p.Val3331Ala	Missense_Mutation	CMYA5
BT-474	chr5	79745404	79745404	+	TG	T	7	5	2	c.10918del	p.Glu3640ArgfsTer4	Frame_Shift_Del	CMYA5
BT-474	chr5	801108	801108	+	C	G	51	30	21	c.1238G>C	p.Ter413SerextTer9	Nonstop_Mutation	ZDHHC11
BT-474	chr5	90690884	90690884	+	T	A	6	4	2	c.6794T>A	p.Leu2265His	Missense_Mutation	ADGRV1
BT-474	chr5	90750602	90750602	+	T	C	7	5	2	c.11026T>C	p.Leu3676=	Silent	ADGRV1
BT-474	chr5	90753741	90753741	+	T	C	5	3	2	c.11289T>C	p.Ser3763=	Silent	ADGRV1
BT-474	chr5	90776513	90776513	+	C	T	6	4	2	c.12464C>T	p.Pro4155Leu	Missense_Mutation	ADGRV1
BT-474	chr5	95540807	95540807	+	C	G	122	77	45	c.426G>C	p.Leu142Phe	Missense_Mutation	TTC37
BT-474	chr5	96896747	96896747	+	A	G	5	3	2	c.1387A>G	p.Asn463Asp	Missense_Mutation	ERAP2
BT-474	chr5	96993910	96993910	+	C	T	17	14	3	c.1346C>T	p.Thr449Ile	Missense_Mutation	LNPEP
BT-474	chr5	97167714	97167714	+	C	G	103	25	78	c.1150G>C	p.Glu384Gln	Missense_Mutation	RIOK2
BT-474	chr6	107069312	107069312	+	T	G	12	8	4	c.1879A>C	p.Asn627His	Missense_Mutation	BEND3
BT-474	chr6	108064284	108064284	+	G	C	42	34	8	c.418C>G	p.Gln140Glu	Missense_Mutation	OSTM1
BT-474	chr6	109727122	109727122	+	C	G	36	22	14	c.303C>G	p.Phe101Leu	Missense_Mutation	FIG4
BT-474	chr6	111563025	111563025	+	G	A	149	102	47	c.1491C>T	p.Phe497=	Silent	TRAF3IP2
BT-474	chr6	111575673	111575673	+	G	C	81	65	16	c.1171C>G	p.Leu391Val	Missense_Mutation	TRAF3IP2
BT-474	chr6	113860487	113860487	+	G	A	852	170	682	c.907G>A	p.Ala303Thr	Missense_Mutation	MARCKS
BT-474	chr6	116399412	116399413	+	CGG	C	12	10	2	c.162_163del	p.Glu55AlafsTer45	Frame_Shift_Del	DSE
BT-474	chr6	124962975	124962975	+	G	C	14	1	13	c.431G>C	p.Gly144Ala	Missense_Mutation	RNF217
BT-474	chr6	127998749	127998749	+	C	T	92	64	28	c.2650G>A	p.Asp884Asn	Missense_Mutation	PTPRK
BT-474	chr6	131165112	131165112	+	C	A	12	9	3	c.323C>A	p.Ala108Glu	Missense_Mutation	AKAP7
BT-474	chr6	13326806	13326806	+	G	A	63	52	11	c.93C>T	p.Leu31=	Silent	TBC1D7
BT-474	chr6	136278514	136278514	+	G	C	245	196	49	c.367C>G	p.Gln123Glu	Missense_Mutation	BCLAF1
BT-474	chr6	138255607	138255607	+	G	C	32	13	19	c.942G>C	p.Leu314=	Silent	ARFGEF3
BT-474	chr6	143753870	143753871	+	G	GA	9	7	2	c.418dup	p.Thr140AsnfsTer11	Frame_Shift_Ins	PHACTR2
BT-474	chr6	144522076	144522076	+	T	A	45	15	30	c.5638T>A	p.Leu1880Ile	Missense_Mutation	UTRN
BT-474	chr6	148548381	148548381	+	C	T	35	9	26	c.3567C>T	p.Ile1189=	Silent	SASH1
BT-474	chr6	149701939	149701939	+	C	T	30	19	11	c.188G>A	p.Arg63Gln	Missense_Mutation	LATS1
BT-474	chr6	151807928	151807928	+	C	T	73	48	25	c.16C>T	p.His6Tyr	Missense_Mutation	ESR1
BT-474	chr6	152180281	152180281	+	C	T	53	19	34	c.23315G>A	p.Arg7772Gln	Missense_Mutation	SYNE1
BT-474	chr6	154450121	154450121	+	C	G	27	13	14	c.190G>C	p.Glu64Gln	Missense_Mutation	CNKSR3
BT-474	chr6	158536763	158536763	+	C	T	5	3	2	c.29C>T	p.Pro10Leu	Missense_Mutation	TMEM181
BT-474	chr6	158718167	158718167	+	G	C	10	6	4	c.676G>C	p.Glu226Gln	Missense_Mutation	SYTL3
BT-474	chr6	160096440	160096440	+	C	T	71	44	27	c.6657C>T	p.Asp2219=	Splice_Region	IGF2R
BT-474	chr6	166948616	166948616	+	T	G	73	60	13	c.157A>C	p.Asn53His	Missense_Mutation	RNASET2
BT-474	chr6	169667181	169667181	+	TC	T	8	6	2	c.667del	p.Asp223ThrfsTer7	Frame_Shift_Del	WDR27
BT-474	chr6	17787806	17787806	+	C	T	69	42	27	c.3331G>A	p.Glu1111Lys	Missense_Mutation	KIF13A
BT-474	chr6	21595661	21595661	+	C	T	222	140	82	c.1127C>T	p.Ser376Leu	Missense_Mutation	SOX4
BT-474	chr6	21595859	21595859	+	C	T	206	114	92	c.1325C>T	p.Ser442Leu	Missense_Mutation	SOX4
BT-474	chr6	26199832	26199832	+	T	C	5	3	2	c.274T>C	p.Ser92Pro	Missense_Mutation	H2BC7
BT-474	chr6	26216473	26216473	+	G	A	44	12	32	c.171C>T	p.Ser57=	Silent	H2BC8
BT-474	chr6	26452008	26452008	+	A	G	11	7	4	c.1352A>G	p.Asn451Ser	Missense_Mutation	BTN3A3
BT-474	chr6	27146433	27146433	+	G	A	335	280	55	c.366C>T	p.Tyr122=	Silent	H2BC12
BT-474	chr6	27400870	27400870	+	G	C	7	5	2	c.500G>C	p.Cys167Ser	Missense_Mutation	ZNF391
BT-474	chr6	28085495	28085496	+	CAA	C	16	14	2	c.16_17del	p.Lys6GlufsTer11	Frame_Shift_Del	ZNF165
BT-474	chr6	28154000	28154000	+	G	A	64	53	11	c.1720G>A	p.Glu574Lys	Missense_Mutation	ZKSCAN8
BT-474	chr6	29606945	29606945	+	G	T	41	18	23	c.2169C>A	p.Leu723=	Silent	GABBR1
BT-474	chr6	30071165	30071165	+	C	T	65	11	54	c.1005G>A	p.Leu335=	Silent	RNF39
BT-474	chr6	31633886	31633887	+	T	TG	62	51	11	c.4618dup	p.Val1540GlyfsTer15	Frame_Shift_Ins	PRRC2A
BT-474	chr6	31691843	31691843	+	C	A	91	68	23	c.702G>T	p.Met234Ile	Missense_Mutation	ABHD16A
BT-474	chr6	31719166	31719166	+	C	T	7	3	4	c.308G>A	p.Arg103Gln	Missense_Mutation	LY6G6C
BT-474	chr6	32181353	32181353	+	C	G	36	12	24	c.1116G>C	p.Glu372Asp	Missense_Mutation	AGER
BT-474	chr6	33296677	33296677	+	C	T	380	317	63	c.340G>A	p.Val114Met	Missense_Mutation	RGL2
BT-474	chr6	33404913	33404913	+	G	A	118	91	27	c.818G>A	p.Arg273Gln	Missense_Mutation	KIFC1
BT-474	chr6	33412732	33412732	+	C	G	61	49	12	c.276C>G	p.Val92=	Silent	PHF1
BT-474	chr6	33437810	33437810	+	C	G	34	28	6	c.905C>G	p.Ser302Cys	Missense_Mutation	SYNGAP1
BT-474	chr6	33659543	33659543	+	G	C	129	79	50	c.705G>C	p.Leu235Phe	Missense_Mutation	ITPR3
BT-474	chr6	34859290	34859290	+	G	A	50	34	16	c.2934G>A	p.Lys978=	Silent	UHRF1BP1
BT-474	chr6	35228708	35228708	+	TC	T	8	6	2	c.304del	p.His102ThrfsTer29	Frame_Shift_Del	SCUBE3
BT-474	chr6	36139310	36139310	+	G	C	114	75	39	c.1035G>C	p.Glu345Asp	Missense_Mutation	MAPK13
BT-474	chr6	36371492	36371492	+	T	A	6	4	2	c.502A>T	p.Thr168Ser	Missense_Mutation	ETV7
BT-474	chr6	42105887	42105887	+	G	A	200	160	40	c.2025C>T	p.Ala675=	Silent	C6orf132
BT-474	chr6	42256731	42256731	+	C	G	49	37	12	c.2577G>C	p.Val859=	Silent	TRERF1
BT-474	chr6	43188643	43188643	+	C	G	66	41	25	c.2108C>G	p.Ser703Cys	Missense_Mutation	CUL9
BT-474	chr6	57168437	57168437	+	G	A	52	46	6	c.3154G>A	p.Glu1052Lys	Missense_Mutation	ZNF451
BT-474	chr6	73194463	73194463	+	A	G	8	4	4	c.1848A>G	p.Ile616Met	Missense_Mutation	KCNQ5
BT-474	chr6	7405275	7405275	+	G	A	57	10	47	c.1123G>A	p.Val375Ile	Missense_Mutation	RIOK1
BT-474	chr6	84203997	84203998	+	A	AT	9	7	2	c.670dup	p.Ile224AsnfsTer16	Frame_Shift_Ins	CEP162
BT-474	chr6	87416731	87416731	+	G	A	13	10	3	c.535G>A	p.Asp179Asn	Missense_Mutation	CFAP206
BT-474	chr6	89080922	89080922	+	G	T	295	226	69	c.28G>T	p.Glu10Ter	Nonsense_Mutation	PNRC1
BT-474	chr6	89637777	89637777	+	C	G	164	108	56	c.151G>C	p.Glu51Gln	Missense_Mutation	LYRM2
BT-474	chr6	89740284	89740285	+	A	AT	36	30	6	c.4542dup	p.Phe1515IlefsTer12	Frame_Shift_Ins	MDN1
BT-474	chr6	89862419	89862419	+	G	A	70	53	17	c.710G>A	p.Gly237Asp	Missense_Mutation	CASP8AP2
BT-474	chr6	96203380	96203380	+	G	A	9	5	4	c.225G>A	p.Gln75=	Silent	FUT9
BT-474	chr6	96798615	96798615	+	A	G	5	3	2	c.1117T>C	p.Trp373Arg	Missense_Mutation	GPR63
BT-474	chr7	100219947	100219947	+	C	G	19	15	4	c.37C>G	p.Pro13Ala	Missense_Mutation	PVRIG
BT-474	chr7	100219955	100219955	+	T	C	19	15	4	c.45T>C	p.Pro15=	Silent	PVRIG
BT-474	chr7	100220797	100220797	+	C	T	25	18	7	c.634C>T	p.Gln212Ter	Nonsense_Mutation	PVRIG
BT-474	chr7	100819837	100819837	+	C	A	355	245	110	c.1017G>T	p.Leu339=	Silent	EPHB4
BT-474	chr7	101164097	101164097	+	T	C	7	5	2	c.747A>G	p.Glu249=	Silent	VGF
BT-474	chr7	107758768	107758768	+	C	T	138	99	39	c.1066C>T	p.Pro356Ser	Missense_Mutation	CBLL1
BT-474	chr7	116499809	116499809	+	G	A	6	4	2	c.28G>A	p.Val10Ile	Missense_Mutation	CAV2
BT-474	chr7	122471453	122471453	+	G	A	71	48	23	c.2108C>T	p.Ser703Leu	Missense_Mutation	CADPS2
BT-474	chr7	128794489	128794489	+	T	C	6	4	2	c.158T>C	p.Leu53Pro	Missense_Mutation	CCDC136
BT-474	chr7	130181660	130181660	+	C	T	68	41	27	c.1083G>A	p.Gln361=	Silent	TMEM209
BT-474	chr7	139261308	139261308	+	C	G	34	21	13	c.962C>G	p.Ser321Cys	Missense_Mutation	UBN2
BT-474	chr7	139483240	139483240	+	C	T	296	252	44	c.403G>A	p.Ala135Thr	Missense_Mutation	KLRG2
BT-474	chr7	139483306	139483306	+	C	G	328	291	37	c.337G>C	p.Glu113Gln	Missense_Mutation	KLRG2
BT-474	chr7	139936268	139936268	+	T	G	5	3	2	c.411T>G	p.Gly137=	Silent	TBXAS1
BT-474	chr7	141790569	141790569	+	C	T	12	5	7	c.208C>T	p.Pro70Ser	Missense_Mutation	TAS2R5
BT-474	chr7	141790752	141790752	+	C	G	9	6	3	c.391C>G	p.Leu131Val	Missense_Mutation	TAS2R5
BT-474	chr7	142875614	142875614	+	G	A	51	39	12	c.1096C>T	p.Arg366Trp	Missense_Mutation	TRPV6
BT-474	chr7	143291643	143291643	+	C	G	242	105	137	c.178C>G	p.Leu60Val	Missense_Mutation	CASP2
BT-474	chr7	144364062	144364062	+	C	A	49	32	17	c.1393C>A	p.Leu465Ile	Missense_Mutation	ARHGEF5
BT-474	chr7	144366886	144366886	+	C	T	21	12	9	c.3253C>T	p.Arg1085Cys	Missense_Mutation	ARHGEF5
BT-474	chr7	1459236	1459236	+	G	T	72	44	28	c.91C>A	p.Arg31Ser	Missense_Mutation	MICALL2
BT-474	chr7	1470856	1470856	+	G	C	73	65	8	c.6447C>G	p.Leu2149=	Silent	INTS1
BT-474	chr7	149179142	149179142	+	G	A	104	94	10	c.1270G>A	p.Glu424Lys	Missense_Mutation	ZNF398
BT-474	chr7	149266846	149266846	+	G	A	48	17	31	c.448G>A	p.Val150Met	Missense_Mutation	ZNF783
BT-474	chr7	149494215	149494215	+	C	G	57	38	19	c.313G>C	p.Glu105Gln	Missense_Mutation	ZNF746
BT-474	chr7	150996900	150996900	+	G	C	6	4	2	c.557G>C	p.Gly186Ala	Missense_Mutation	NOS3
BT-474	chr7	151049069	151049069	+	G	A	56	47	9	c.184G>A	p.Glu62Lys	Missense_Mutation	ASIC3
BT-474	chr7	151082340	151082340	+	C	A	367	276	91	c.224G>T	p.Arg75Ile	Missense_Mutation	TMUB1
BT-474	chr7	155811847	155811847	+	G	A	5	3	2	c.276C>T	p.Thr92=	Silent	SHH
BT-474	chr7	156950354	156950354	+	C	G	129	98	31	c.617C>G	p.Ser206Cys	Missense_Mutation	NOM1
BT-474	chr7	158192446	158192446	+	C	T	58	15	43	c.430G>A	p.Gly144Ser	Missense_Mutation	PTPRN2
BT-474	chr7	158829118	158829118	+	C	A	86	65	21	c.301G>T	p.Gly101Trp	Missense_Mutation	ESYT2
BT-474	chr7	22308399	22308399	+	C	A	13	9	4	c.620G>T	p.Gly207Val	Missense_Mutation	RAPGEF5
BT-474	chr7	22978402	22978402	+	C	G	64	50	14	c.200G>C	p.Gly67Ala	Missense_Mutation	FAM126A
BT-474	chr7	2355237	2355237	+	G	A	1141	763	378	c.316G>A	p.Glu106Lys	Missense_Mutation	EIF3B
BT-474	chr7	2377047	2377047	+	C	G	918	478	440	c.2126C>G	p.Pro709Arg	Missense_Mutation	EIF3B
BT-474	chr7	2520069	2520069	+	G	T	76	54	22	c.208G>T	p.Asp70Tyr	Missense_Mutation	LFNG
BT-474	chr7	2524710	2524710	+	G	A	87	75	12	c.448G>A	p.Asp150Asn	Missense_Mutation	LFNG
BT-474	chr7	26185140	26185140	+	G	A	41	19	22	c.1442G>A	p.Ser481Asn	Missense_Mutation	NFE2L3
BT-474	chr7	29512631	29512631	+	C	G	22	13	9	c.1303C>G	p.Leu435Val	Missense_Mutation	CHN2
BT-474	chr7	30828710	30828710	+	G	T	13	10	3	c.1105G>T	p.Asp369Tyr	Missense_Mutation	MINDY4
BT-474	chr7	32495766	32495766	+	C	T	196	148	48	c.57C>T	p.Ile19=	Silent	AVL9
BT-474	chr7	32988559	32988559	+	C	T	123	109	14	c.946C>T	p.Pro316Ser	Missense_Mutation	FKBP9
BT-474	chr7	35037268	35037268	+	GC	G	16	14	2	c.127del	p.Ala43ArgfsTer57	Frame_Shift_Del	DPY19L1
BT-474	chr7	44079935	44079935	+	G	A	74	45	29	c.397C>T	p.Leu133=	Silent	POLM
BT-474	chr7	44220125	44220125	+	G	A	39	21	18	c.1938C>T	p.Arg646=	Silent	CAMK2B
BT-474	chr7	51028420	51028420	+	G	A	261	144	117	c.2676C>T	p.Ala892=	Silent	COBL
BT-474	chr7	55201283	55201283	+	C	T	61	52	9	c.3042C>T	p.Asp1014=	Silent	EGFR
BT-474	chr7	5528630	5528630	+	G	C	6536	4183	2353	c.453C>G	p.Ile151Met	Missense_Mutation	ACTB
BT-474	chr7	56116100	56116100	+	A	G	7	5	2	c.215T>C	p.Val72Ala	Missense_Mutation	NUPR2
BT-474	chr7	6149789	6149789	+	T	G	51	28	23	c.1593T>G	p.Pro531=	Silent	USP42
BT-474	chr7	64068959	64068959	+	T	C	7	5	2	c.72T>C	p.Ala24=	Silent	ZNF727
BT-474	chr7	64348840	64348840	+	C	T	20	6	14	c.977C>T	p.Ser326Leu	Missense_Mutation	ZNF736
BT-474	chr7	6483983	6483983	+	C	T	251	194	57	c.75G>A	p.Lys25=	Silent	KDELR2
BT-474	chr7	6621555	6621555	+	G	T	35	14	21	c.564G>T	p.Leu188Phe	Missense_Mutation	ZNF853
BT-474	chr7	72940959	72940959	+	G	C	77	54	23	c.1809G>C	p.Lys603Asn	Missense_Mutation	POM121
BT-474	chr7	73557504	73557504	+	G	A	88	64	24	c.75C>T	p.Ile25=	Silent	BCL7B
BT-474	chr7	73594359	73594359	+	C	T	7	5	2	c.2355G>A	p.Met785Ile	Missense_Mutation	MLXIPL
BT-474	chr7	73616129	73616129	+	C	G	6	4	2	c.342G>C	p.Leu114=	Silent	MLXIPL
BT-474	chr7	74797907	74797907	+	C	T	17	14	3	c.1605G>A	p.Glu535=	Silent	GTF2IRD2
BT-474	chr7	77313521	77313521	+	GT	G	12	10	2	c.2238del	p.Lys746AsnfsTer2	Frame_Shift_Del	GSAP
BT-474	chr7	82966147	82966147	+	A	G	7	5	2	c.3641T>C	p.Leu1214Pro	Missense_Mutation	PCLO
BT-474	chr7	83490126	83490126	+	G	A	31	9	22	c.264C>T	p.Asp88=	Silent	SEMA3E
BT-474	chr7	905081	905081	+	C	T	73	62	11	c.480G>A	p.Leu160=	Silent	ADAP1
BT-474	chr8	100712679	100712679	+	C	T	716	529	187	c.849G>A	p.Met283Ile	Missense_Mutation	PABPC1
BT-474	chr8	103766524	103766524	+	A	G	24	12	12	c.685A>G	p.Ile229Val	Missense_Mutation	RIMS2
BT-474	chr8	106706482	106706482	+	G	A	96	84	12	c.961G>A	p.Asp321Asn	Missense_Mutation	OXR1
BT-474	chr8	106706861	106706861	+	C	T	164	131	33	c.1340C>T	p.Ser447Leu	Missense_Mutation	OXR1
BT-474	chr8	116648888	116648888	+	C	G	821	723	98	c.746G>C	p.Arg249Thr	Missense_Mutation	EIF3H
BT-474	chr8	116852647	116852647	+	C	A	886	770	116	c.1223G>T	p.Gly408Val	Missense_Mutation	RAD21
BT-474	chr8	123220197	123220197	+	G	C	125	80	45	c.1049C>G	p.Ser350Ter	Nonsense_Mutation	C8orf76
BT-474	chr8	123239096	123239096	+	G	C	146	110	36	c.166C>G	p.Leu56Val	Missense_Mutation	C8orf76
BT-474	chr8	123241296	123241296	+	G	C	39	29	10	c.51C>G	p.Phe17Leu	Missense_Mutation	C8orf76
BT-474	chr8	123253799	123253799	+	C	T	76	61	15	c.2148G>A	p.Lys716=	Silent	ZHX1
BT-474	chr8	132836668	132836668	+	G	A	151	115	36	c.2038G>A	p.Glu680Lys	Missense_Mutation	PHF20L1
BT-474	chr8	141215843	141215843	+	G	A	62	50	12	c.1857C>T	p.Val619=	Silent	SLC45A4
BT-474	chr8	142727563	142727563	+	G	A	629	563	66	c.217G>A	p.Glu73Lys	Missense_Mutation	THEM6
BT-474	chr8	143579812	143579812	+	C	T	1311	676	635	c.1924G>A	p.Ala642Thr	Missense_Mutation	EEF1D
BT-474	chr8	143730371	143730371	+	G	T	360	256	104	c.212C>A	p.Pro71Gln	Missense_Mutation	FAM83H
BT-474	chr8	143791669	143791669	+	G	C	63	56	7	c.4767C>G	p.Ile1589Met	Missense_Mutation	SCRIB
BT-474	chr8	143810481	143810481	+	C	T	62	51	11	c.1528G>A	p.Glu510Lys	Missense_Mutation	SCRIB
BT-474	chr8	144085961	144085961	+	C	A	306	229	77	c.1702C>A	p.Gln568Lys	Missense_Mutation	GPAA1
BT-474	chr8	144086030	144086030	+	G	C	407	321	86	c.1771G>C	p.Glu591Gln	Missense_Mutation	GPAA1
BT-474	chr8	144095959	144095959	+	G	A	1696	1337	359	c.256G>A	p.Asp86Asn	Missense_Mutation	CYC1
BT-474	chr8	144255596	144255596	+	C	T	142	112	30	c.3682C>T	p.Leu1228=	Silent	MROH1
BT-474	chr8	144356683	144356683	+	C	G	238	175	63	c.910G>C	p.Glu304Gln	Missense_Mutation	FBXL6
BT-474	chr8	144357681	144357681	+	C	A	150	124	26	c.522G>T	p.Gly174=	Silent	FBXL6
BT-474	chr8	144358076	144358076	+	G	C	131	102	29	c.372C>G	p.Phe124Leu	Missense_Mutation	FBXL6
BT-474	chr8	144383119	144383119	+	C	G	42	36	6	c.155C>G	p.Ser52Cys	Missense_Mutation	ADCK5
BT-474	chr8	144409111	144409111	+	G	T	251	219	32	c.48C>A	p.Phe16Leu	Missense_Mutation	CPSF1
BT-474	chr8	144511990	144511990	+	C	T	168	81	87	c.3314G>A	p.Gly1105Asp	Missense_Mutation	RECQL4
BT-474	chr8	144512481	144512481	+	A	C	142	77	65	c.2966T>G	p.Met989Arg	Missense_Mutation	RECQL4
BT-474	chr8	144548395	144548395	+	C	T	64	29	35	c.691G>A	p.Gly231Ser	Missense_Mutation	ARHGAP39
BT-474	chr8	144807726	144807726	+	C	A	60	53	7	c.810C>A	p.Phe270Leu	Missense_Mutation	ZNF517
BT-474	chr8	144808345	144808345	+	G	C	54	21	33	c.1429G>C	p.Glu477Gln	Missense_Mutation	ZNF517
BT-474	chr8	144882706	144882706	+	G	A	72	35	37	c.477C>T	p.Ser159=	Silent	ZNF250
BT-474	chr8	17628742	17628742	+	C	G	14	10	4	c.761C>G	p.Ser254Cys	Missense_Mutation	PDGFRL
BT-474	chr8	1771230	1771230	+	G	C	64	28	36	c.176G>C	p.Arg59Thr	Missense_Mutation	CLN8
BT-474	chr8	23191801	23191801	+	T	G	56	0	56	c.1300A>C	p.Arg434=	Silent	TNFRSF10A
BT-474	chr8	23225005	23225005	+	A	T	22	0	22	c.57T>A	p.Asn19Lys	Missense_Mutation	TNFRSF10A
BT-474	chr8	23681608	23681609	+	CAG	C	13	11	2	c.317_318del	p.Ser106Ter	Frame_Shift_Del	NKX3-1
BT-474	chr8	242927	242929	+	CAAG	C	15	13	2	c.57_59del	p.Glu20del	In_Frame_Del	ZNF596
BT-474	chr8	26383191	26383191	+	G	T	191	167	24	c.61G>T	p.Glu21Ter	Nonsense_Mutation	BNIP3L
BT-474	chr8	27433454	27433454	+	C	T	17	14	3	c.1007C>T	p.Ser336Leu	Missense_Mutation	PTK2B
BT-474	chr8	29350197	29350197	+	C	T	977	2	975	c.82G>A	p.Ala28Thr	Missense_Mutation	DUSP4
BT-474	chr8	30082881	30082881	+	C	T	154	0	154	c.69G>A	p.Leu23=	Silent	SARAF
BT-474	chr8	30799649	30799649	+	C	G	438	230	208	c.209G>C	p.Arg70Thr	Missense_Mutation	PPP2CB
BT-474	chr8	31116371	31116371	+	A	G	39	15	24	c.2291A>G	p.Glu764Gly	Missense_Mutation	WRN
BT-474	chr8	31132372	31132372	+	C	A	43	35	8	c.2833C>A	p.His945Asn	Missense_Mutation	WRN
BT-474	chr8	37697280	37697280	+	G	T	244	139	105	c.379G>T	p.Gly127Cys	Missense_Mutation	ZNF703
BT-474	chr8	37873017	37873017	+	G	C	41	19	22	c.1785C>G	p.Phe595Leu	Missense_Mutation	RAB11FIP1
BT-474	chr8	56073722	56073722	+	C	T	992	884	108	c.150G>A	p.Val50=	Silent	RPS20
BT-474	chr8	60517223	60517223	+	C	G	1355	1118	237	c.16C>G	p.Leu6Val	Missense_Mutation	RAB2A
BT-474	chr8	66828671	66828671	+	G	A	45	30	15	c.435G>A	p.Gln145=	Silent	SGK3
BT-474	chr8	73297323	73297323	+	C	T	38	24	14	c.419C>T	p.Ser140Leu	Missense_Mutation	RDH10
BT-474	chr8	76778265	76778266	+	CGT	C	7	5	2	c.3156_3157del	p.Cys1052Ter	Frame_Shift_Del	ZFHX4
BT-474	chr8	80487226	80487226	+	G	C	77	37	40	c.416G>C	p.Ser139Thr	Missense_Mutation	ZBTB10
BT-474	chr8	80518522	80518522	+	G	A	125	98	27	c.2080G>A	p.Asp694Asn	Missense_Mutation	ZBTB10
BT-474	chr8	81670954	81670955	+	C	CA	47	41	6	c.550dup	p.Cys184LeufsTer16	Frame_Shift_Ins	IMPA1
BT-474	chr8	86484887	86484887	+	G	C	80	71	9	c.570C>G	p.Ile190Met	Missense_Mutation	RMDN1
BT-474	chr8	93763849	93763849	+	A	G	15	13	2	c.414A>G	p.Arg138=	Silent	TMEM67
BT-474	chr8	94391832	94391832	+	C	G	61	47	14	c.1586G>C	p.Arg529Thr	Missense_Mutation	RAD54B
BT-474	chr8	96835105	96835106	+	A	AGG	12	10	2	c.570_571dup	p.Ala191GlyfsTer52	Frame_Shift_Ins	CPQ
BT-474	chr8	97816087	97816087	+	C	G	480	369	111	c.315C>G	p.Phe105Leu	Missense_Mutation	LAPTM4B
BT-474	chr8	98156342	98156342	+	G	C	74	58	16	c.2350G>C	p.Glu784Gln	Missense_Mutation	POP1
BT-474	chr8	99717310	99717310	+	G	T	38	29	9	c.6594G>T	p.Gly2198=	Silent	VPS13B
BT-474	chr9	100346271	100346271	+	G	C	60	34	26	c.938C>G	p.Ser313Cys	Missense_Mutation	TEX10
BT-474	chr9	100509113	100509113	+	G	C	14	11	3	c.415G>C	p.Ala139Pro	Missense_Mutation	TMEFF1
BT-474	chr9	101408771	101408772	+	C	CA	49	43	6	c.1009dup	p.Ile337AsnfsTer12	Frame_Shift_Ins	ZNF189
BT-474	chr9	101561920	101561920	+	C	G	57	31	26	c.2660C>G	p.Ser887Cys	Missense_Mutation	RNF20
BT-474	chr9	105705701	105705701	+	C	G	102	53	49	c.217C>G	p.Pro73Ala	Missense_Mutation	TMEM38B
BT-474	chr9	106925748	106925748	+	G	T	10	6	4	c.1836G>T	p.Leu612=	Silent	ZNF462
BT-474	chr9	108936435	108936435	+	C	T	29	20	9	c.259C>T	p.Arg87Trp	Missense_Mutation	ABITRAM
BT-474	chr9	114504468	114504468	+	C	G	54	36	18	c.334G>C	p.Glu112Gln	Missense_Mutation	WHRN
BT-474	chr9	120439588	120439588	+	C	T	296	243	53	c.3533G>A	p.Arg1178Gln	Missense_Mutation	CDK5RAP2
BT-474	chr9	122853976	122853976	+	C	G	107	91	16	c.3093G>C	p.Lys1031Asn	Missense_Mutation	RC3H2
BT-474	chr9	122912051	122912051	+	G	A	112	97	15	c.22C>T	p.Leu8=	Silent	ZBTB6
BT-474	chr9	124021147	124021147	+	C	A	6	1	5	c.776C>A	p.Pro259Gln	Missense_Mutation	LHX2
BT-474	chr9	127388931	127388931	+	A	G	43	22	21	c.2555A>G	p.Lys852Arg	Missense_Mutation	GARNL3
BT-474	chr9	127709521	127709521	+	C	G	31	27	4	c.261C>G	p.Leu87=	Silent	CFAP157
BT-474	chr9	127712255	127712255	+	G	A	30	12	18	c.1043G>A	p.Arg348Gln	Missense_Mutation	CFAP157
BT-474	chr9	127921985	127921985	+	G	A	11	9	2	c.1047C>T	p.Leu349=	Silent	PIP5KL1
BT-474	chr9	128066975	128066975	+	C	T	64	45	19	c.127G>A	p.Ala43Thr	Missense_Mutation	NAIF1
BT-474	chr9	128288690	128288690	+	G	C	128	114	14	c.367G>C	p.Glu123Gln	Missense_Mutation	SWI5
BT-474	chr9	128345257	128345257	+	C	T	430	388	42	c.264C>T	p.Pro88=	Silent	SLC27A4
BT-474	chr9	128604331	128604331	+	G	A	96	66	30	c.3633G>A	p.Leu1211=	Silent	SPTAN1
BT-474	chr9	128605067	128605067	+	G	A	198	172	26	c.3753G>A	p.Glu1251=	Silent	SPTAN1
BT-474	chr9	128908685	128908685	+	G	C	164	141	23	c.1521G>C	p.Glu507Asp	Missense_Mutation	LRRC8A
BT-474	chr9	128949234	128949234	+	G	C	176	85	91	c.78G>C	p.Leu26=	Silent	NUP188
BT-474	chr9	128983006	128983006	+	C	T	302	259	43	c.1774C>T	p.Arg592Cys	Missense_Mutation	NUP188
BT-474	chr9	129835170	129835170	+	C	A	68	23	45	c.52G>T	p.Glu18Ter	Nonsense_Mutation	C9orf78
BT-474	chr9	131432706	131432706	+	G	T	208	173	35	c.205G>T	p.Glu69Ter	Nonsense_Mutation	PRRC2B
BT-474	chr9	131495747	131495747	+	A	G	118	78	40	c.6563A>G	p.Gln2188Arg	Missense_Mutation	PRRC2B
BT-474	chr9	13223690	13223690	+	CA	C	10	8	2	c.414del	p.Phe138LeufsTer18	Frame_Shift_Del	MPDZ
BT-474	chr9	132328288	132328288	+	G	C	242	129	113	c.3310C>G	p.Gln1104Glu	Missense_Mutation	SETX
BT-474	chr9	133341633	133341633	+	C	T	307	121	186	c.475G>A	p.Asp159Asn	Missense_Mutation	MED22
BT-474	chr9	133454548	133454548	+	C	T	37	16	21	c.3178C>T	p.Arg1060Trp	Missense_Mutation	ADAMTS13
BT-474	chr9	136942686	136942686	+	G	A	411	161	250	c.536C>T	p.Ala179Val	Missense_Mutation	FBXW5
BT-474	chr9	137016659	137016659	+	C	A	55	41	14	c.2838G>T	p.Trp946Cys	Missense_Mutation	ABCA2
BT-474	chr9	137051225	137051225	+	C	T	55	17	38	c.532G>A	p.Glu178Lys	Missense_Mutation	ENTPD2
BT-474	chr9	137232087	137232087	+	C	T	7	5	2	c.101C>T	p.Ala34Val	Missense_Mutation	SLC34A3
BT-474	chr9	137234471	137234471	+	C	T	7	1	6	c.1149C>T	p.Ala383=	Silent	SLC34A3
BT-474	chr9	137252440	137252440	+	G	A	5	3	2	c.407G>A	p.Gly136Asp	Missense_Mutation	STPG3
BT-474	chr9	15591499	15591499	+	C	T	7	5	2	c.486C>T	p.Cys162=	Silent	CCDC171
BT-474	chr9	15744362	15744363	+	C	CA	6	4	2	c.2145dup	p.Leu716ThrfsTer28	Frame_Shift_Ins	CCDC171
BT-474	chr9	18041	18041	+	T	A	40	36	4	c.395A>T	p.Glu132Val	Missense_Mutation	WASHC1
BT-474	chr9	18042	18042	+	C	A	40	36	4	c.394G>T	p.Glu132Ter	Nonsense_Mutation	WASHC1
BT-474	chr9	22008816	22008816	+	G	A	7	0	7	c.138C>T	p.Phe46=	Silent	CDKN2B
BT-474	chr9	33923869	33923869	+	G	A	95	24	71	c.2722C>T	p.Pro908Ser	Missense_Mutation	UBAP2
BT-474	chr9	34256287	34256287	+	G	A	21	18	3	c.3320C>T	p.Ser1107Leu	Missense_Mutation	KIF24
BT-474	chr9	34371970	34371970	+	C	T	150	27	123	c.974G>A	p.Gly325Glu	Missense_Mutation	MYORG
BT-474	chr9	34485178	34485178	+	G	A	30	22	8	c.118G>A	p.Asp40Asn	Missense_Mutation	DNAI1
BT-474	chr9	34490387	34490387	+	G	A	18	10	8	c.520G>A	p.Glu174Lys	Missense_Mutation	DNAI1
BT-474	chr9	35547909	35547909	+	C	T	5	3	2	c.1388C>T	p.Ser463Phe	Missense_Mutation	RUSC2
BT-474	chr9	35555538	35555538	+	G	T	7	5	2	c.2493G>T	p.Gln831His	Missense_Mutation	RUSC2
BT-474	chr9	35555986	35555986	+	G	C	9	5	4	c.2691G>C	p.Arg897=	Silent	RUSC2
BT-474	chr9	36199035	36199035	+	G	C	363	160	203	c.312G>C	p.Gln104His	Missense_Mutation	CLTA
BT-474	chr9	37422768	37422768	+	C	G	344	226	118	c.18C>G	p.Leu6=	Silent	GRHPR
BT-474	chr9	37442093	37442093	+	G	A	34	23	11	c.459C>T	p.Ile153=	Silent	ZBTB5
BT-474	chr9	37442193	37442193	+	G	A	53	40	13	c.359C>T	p.Thr120Met	Missense_Mutation	ZBTB5
BT-474	chr9	5968043	5968044	+	C	CT	5	3	2	c.2187dup	p.Ala730SerfsTer15	Frame_Shift_Ins	KIAA2026
BT-474	chr9	68479503	68479503	+	G	C	18	16	2	c.1245G>C	p.Glu415Asp	Missense_Mutation	PGM5
BT-474	chr9	68479504	68479504	+	G	A	18	16	2	c.1246G>A	p.Glu416Lys	Missense_Mutation	PGM5
BT-474	chr9	711261	711261	+	TG	T	9	7	2	c.496del	p.Glu166AsnfsTer9	Frame_Shift_Del	KANK1
BT-474	chr9	712864	712864	+	C	T	6	4	2	c.2098C>T	p.Leu700=	Silent	KANK1
BT-474	chr9	73160849	73160849	+	G	A	134	113	21	c.431G>A	p.Arg144Lys	Missense_Mutation	ANXA1
BT-474	chr9	76703933	76703933	+	G	A	9	7	2	c.7680C>T	p.His2560=	Silent	PRUNE2
BT-474	chr9	83000192	83000192	+	C	T	62	34	28	c.1700G>A	p.Arg567Gln	Missense_Mutation	RASEF
BT-474	chr9	83859333	83859333	+	C	G	10	2	8	c.2973G>C	p.Leu991=	Silent	KIF27
BT-474	chr9	92846897	92846897	+	G	A	6	4	2	c.1890C>T	p.His630=	Silent	ZNF484
BT-474	chr9	93058820	93058820	+	G	A	93	24	69	c.78G>A	p.Gly26=	Silent	SUSD3
BT-474	chr9	93234924	93234924	+	G	C	29	11	18	c.1192G>C	p.Glu398Gln	Missense_Mutation	WNK2
BT-474	chr9	96488163	96488163	+	G	A	34	18	16	c.1074G>A	p.Glu358=	Silent	HABP4
BT-474	chr9	97349197	97349197	+	C	G	9	3	6	c.2761C>G	p.Gln921Glu	Missense_Mutation	CCDC180
BT-474	chr9	97922482	97922482	+	C	T	8	6	2	c.12G>A	p.Leu4=	Silent	TRMO
BT-474	chrX	100408334	100408334	+	G	A	7	5	2	c.264C>T	p.Asp88=	Silent	PCDH19
BT-474	chrX	101883573	101883574	+	C	CT	23	19	4	c.2024dup	p.Lys676GlufsTer4	Frame_Shift_Ins	ZMAT1
BT-474	chrX	101883579	101883579	+	C	T	23	0	23	c.2019G>A	p.Glu673=	Silent	ZMAT1
BT-474	chrX	105767420	105767420	+	A	G	5	3	2	c.1820A>G	p.His607Arg	Missense_Mutation	IL1RAPL2
BT-474	chrX	106694312	106694312	+	G	A	7	5	2	c.310G>A	p.Glu104Lys	Missense_Mutation	RNF128
BT-474	chrX	118432855	118432855	+	A	G	32	0	32	c.1812A>G	p.Lys604=	Silent	WDR44
BT-474	chrX	118975562	118975562	+	C	T	18	16	2	c.782C>T	p.Ala261Val	Missense_Mutation	LONRF3
BT-474	chrX	118975563	118975563	+	G	T	18	16	2	c.783G>T	p.Ala261=	Silent	LONRF3
BT-474	chrX	119759303	119759303	+	T	C	7	5	2	c.636T>C	p.Ala212=	Silent	SOWAHD
BT-474	chrX	136511753	136511753	+	G	A	446	233	213	c.2008G>A	p.Glu670Lys	Missense_Mutation	HTATSF1
BT-474	chrX	149545789	149545789	+	G	T	113	101	12	c.159G>T	p.Trp53Cys	Missense_Mutation	EOLA1
BT-474	chrX	150762586	150762586	+	A	C	48	35	13	c.1879A>C	p.Lys627Gln	Missense_Mutation	MTMR1
BT-474	chrX	152653130	152653130	+	C	A	6	4	2	c.1748C>A	p.Pro583His	Missense_Mutation	GABRQ
BT-474	chrX	154468462	154468462	+	C	A	183	0	183	c.4123C>A	p.Arg1375=	Silent	PLXNA3
BT-474	chrX	154488293	154488293	+	C	G	124	0	124	c.648G>C	p.Leu216=	Silent	SLC10A3
BT-474	chrX	16832733	16832733	+	G	A	106	84	22	c.975G>A	p.Glu325=	Silent	TXLNG
BT-474	chrX	20025706	20025706	+	T	A	5	3	2	c.1254A>T	p.Ala418=	Silent	MAP7D2
BT-474	chrX	20163019	20163019	+	C	T	79	64	15	c.1786G>A	p.Asp596Asn	Missense_Mutation	RPS6KA3
BT-474	chrX	23783658	23783658	+	G	A	100	10	90	c.67G>A	p.Glu23Lys	Missense_Mutation	SAT1
BT-474	chrX	40073976	40073976	+	T	G	95	0	95	c.1370A>C	p.His457Pro	Missense_Mutation	BCOR
BT-474	chrX	46463221	46463221	+	G	A	38	15	23	c.166G>A	p.Val56Met	Missense_Mutation	KRBOX4
BT-474	chrX	47058369	47058369	+	G	A	145	104	41	c.1764G>A	p.Met588Ile	Missense_Mutation	JADE3
BT-474	chrX	47245420	47245420	+	G	A	179	58	121	c.2208G>A	p.Val736=	Silent	USP11
BT-474	chrX	47895930	47895930	+	G	C	13	6	7	c.267G>C	p.Gln89His	Missense_Mutation	ZNF81
BT-474	chrX	47916092	47916092	+	G	C	7	5	2	c.1446G>C	p.Lys482Asn	Missense_Mutation	ZNF81
BT-474	chrX	49064537	49064537	+	C	T	42	28	14	c.597C>T	p.Leu199=	Silent	CCDC120
BT-474	chrX	53628546	53628546	+	C	T	116	46	70	c.1189G>A	p.Asp397Asn	Missense_Mutation	HUWE1
BT-474	chrX	54182655	54182655	+	C	A	30	14	16	c.544G>T	p.Glu182Ter	Nonsense_Mutation	FAM120C
BT-474	chrX	54815360	54815360	+	G	C	1657	1095	562	c.1499G>C	p.Arg500Thr	Missense_Mutation	MAGED2
BT-474	chrX	55006945	55006945	+	C	T	168	59	109	c.1067C>T	p.Thr356Met	Missense_Mutation	APEX2
BT-474	chrX	57910017	57910018	+	GCA	G	7	0	7	c.403_404del	p.Cys135LeufsTer42	Frame_Shift_Del	ZXDA
BT-474	chrX	57910019	57910020	+	G	GGC	7	0	7	c.401_402insGC	p.Cys135ProfsTer71	Frame_Shift_Ins	ZXDA
BT-474	chrX	65534606	65534606	+	G	A	514	268	246	c.110C>T	p.Ser37Leu	Missense_Mutation	LAS1L
BT-474	chrX	74591751	74591751	+	C	T	58	0	58	c.1564G>A	p.Glu522Lys	Missense_Mutation	RLIM
BT-474	chrX	84469205	84469206	+	G	GTT	7	5	2	c.516_517dup	p.Thr173LysfsTer12	Frame_Shift_Ins	HDX
BT-474	chrX	84469213	84469213	+	CA	C	7	5	2	c.510del	p.Glu171LysfsTer13	Frame_Shift_Del	HDX
BT-474	chrX	8731859	8731859	+	G	C	48	9	39	c.178C>G	p.Arg60Gly	Missense_Mutation	ANOS1
BT-474	chrX	96758177	96758178	+	G	GA	11	9	2	c.372dup	p.Ala125SerfsTer13	Frame_Shift_Ins	DIAPH2
BT-474	chrX	9896305	9896306	+	G	GT	61	52	9	c.2403dup	p.Glu802Ter	Frame_Shift_Ins	SHROOM2
CAL-120	chr1	100049965	100049966	+	G	GT	73	65	8	c.147dup	p.Ala50CysfsTer15	Frame_Shift_Ins	MFSD14A
CAL-120	chr1	103575486	103575487	+	GTT	G	20	18	2	c.1049_1050del	p.Phe350TyrfsTer20	Frame_Shift_Del	AMY2B
CAL-120	chr1	10639640	10639640	+	T	A	7	5	2	c.4582A>T	p.Thr1528Ser	Missense_Mutation	CASZ1
CAL-120	chr1	1087150	1087150	+	C	G	50	0	50	c.299G>C	p.Arg100Pro	Missense_Mutation	C1orf159
CAL-120	chr1	109487681	109487681	+	C	T	22	18	4	c.673C>T	p.Pro225Ser	Missense_Mutation	ATXN7L2
CAL-120	chr1	110380996	110380996	+	A	G	7	5	2	c.512T>C	p.Leu171Pro	Missense_Mutation	SLC16A4
CAL-120	chr1	111416415	111416416	+	CCA	C	17	15	2	c.1063_1064del	p.Trp355AspfsTer6	Frame_Shift_Del	OVGP1
CAL-120	chr1	113642235	113642236	+	CAG	C	13	11	2	c.1689_1690del	p.Arg563SerfsTer12	Frame_Shift_Del	MAGI3
CAL-120	chr1	114510844	114510844	+	G	A	37	16	21	c.233C>T	p.Ala78Val	Missense_Mutation	TRIM33
CAL-120	chr1	117939485	117939485	+	G	T	74	62	12	c.588G>T	p.Gly196=	Silent	WDR3
CAL-120	chr1	119925578	119925578	+	A	T	41	25	16	c.4238T>A	p.Leu1413His	Missense_Mutation	NOTCH2
CAL-120	chr1	120793405	120793405	+	A	C	7	0	7	c.660A>C	p.Arg220Ser	Missense_Mutation	NBPF26
CAL-120	chr1	120823357	120823357	+	C	A	10	6	4	c.2636C>A	p.Pro879His	Missense_Mutation	NBPF26
CAL-120	chr1	120832127	120832127	+	G	A	13	11	2	c.3229G>A	p.Glu1077Lys	Missense_Mutation	NBPF26
CAL-120	chr1	120836538	120836538	+	T	G	12	10	2	c.3566T>G	p.Val1189Gly	Missense_Mutation	NBPF26
CAL-120	chr1	1242597	1242597	+	A	G	6	4	2	c.860T>C	p.Leu287Pro	Missense_Mutation	C1QTNF12
CAL-120	chr1	145405250	145405250	+	C	A	9	7	2	c.23G>T	p.Trp8Leu	Missense_Mutation	NBPF20
CAL-120	chr1	1456292	1456292	+	G	A	5	0	5	c.632G>A	p.Arg211Gln	Missense_Mutation	ATAD3C
CAL-120	chr1	145673797	145673797	+	A	G	5	3	2	c.1075T>C	p.Ser359Pro	Missense_Mutation	PDZK1
CAL-120	chr1	1457141	1457141	+	T	C	7	0	7	c.702T>C	p.Phe234=	Silent	ATAD3C
CAL-120	chr1	1457142	1457142	+	G	A	7	0	7	c.703G>A	p.Val235Met	Missense_Mutation	ATAD3C
CAL-120	chr1	146962231	146962231	+	T	A	7	5	2	c.246T>A	p.Leu82=	Silent	NBPF12
CAL-120	chr1	146983009	146983009	+	A	G	7	5	2	c.2532A>G	p.Glu844=	Silent	NBPF12
CAL-120	chr1	147208966	147208966	+	C	A	5	3	2	c.716G>T	p.Arg239Leu	Missense_Mutation	FMO5
CAL-120	chr1	148537978	148537978	+	C	G	20	16	4	c.7963G>C	p.Glu2655Gln	Missense_Mutation	NBPF14
CAL-120	chr1	151133466	151133466	+	G	A	6	4	2	c.1811C>T	p.Pro604Leu	Missense_Mutation	SEMA6C
CAL-120	chr1	152910403	152910403	+	G	C	7	5	2	c.606G>C	p.Gln202His	Missense_Mutation	IVL
CAL-120	chr1	152910407	152910407	+	G	A	7	5	2	c.610G>A	p.Glu204Lys	Missense_Mutation	IVL
CAL-120	chr1	154212517	154212517	+	G	A	476	188	288	c.448C>T	p.Arg150Cys	Missense_Mutation	C1orf43
CAL-120	chr1	154946414	154946414	+	G	A	59	38	21	c.1260C>T	p.Ser420=	Silent	PBXIP1
CAL-120	chr1	155177274	155177274	+	C	T	5	3	2	c.893C>T	p.Ala298Val	Missense_Mutation	TRIM46
CAL-120	chr1	162154438	162154438	+	A	T	5	3	2	c.139A>T	p.Ser47Cys	Missense_Mutation	NOS1AP
CAL-120	chr1	1637168	1637168	+	A	C	154	0	154	c.1605T>G	p.Arg535=	Silent	CDK11B
CAL-120	chr1	16579272	16579272	+	T	A	5	3	2	c.1722A>T	p.Lys574Asn	Missense_Mutation	NBPF1
CAL-120	chr1	16579342	16579342	+	G	A	11	8	3	c.1652C>T	p.Ser551Phe	Missense_Mutation	NBPF1
CAL-120	chr1	179882572	179882572	+	C	G	23	13	10	c.70C>G	p.Pro24Ala	Missense_Mutation	TOR1AIP1
CAL-120	chr1	180014104	180014104	+	GT	G	12	10	2	c.1652del	p.Leu551TyrfsTer19	Frame_Shift_Del	CEP350
CAL-120	chr1	197102304	197102304	+	A	G	142	73	69	c.6947T>C	p.Ile2316Thr	Missense_Mutation	ASPM
CAL-120	chr1	197199395	197199396	+	A	AT	13	9	4	c.1078dup	p.Ile360AsnfsTer6	Frame_Shift_Ins	ZBTB41
CAL-120	chr1	197541007	197541008	+	A	AT	10	7	3	c.1358dup	p.Asn453LysfsTer13	Frame_Shift_Ins	DENND1B
CAL-120	chr1	200614346	200614347	+	G	GA	39	32	7	c.1426dup	p.Ser476PhefsTer16	Frame_Shift_Ins	KIF14
CAL-120	chr1	201313551	201313551	+	C	T	6	4	2	c.692C>T	p.Ala231Val	Missense_Mutation	PKP1
CAL-120	chr1	201320361	201320361	+	G	A	7	5	2	c.1327G>A	p.Ala443Thr	Missense_Mutation	PKP1
CAL-120	chr1	204433872	204433872	+	T	C	6	4	2	c.3764A>G	p.His1255Arg	Missense_Mutation	PIK3C2B
CAL-120	chr1	204469532	204469532	+	G	A	5	3	2	c.271C>T	p.Leu91Phe	Missense_Mutation	PIK3C2B
CAL-120	chr1	207022523	207022523	+	G	A	5	3	2	c.1241C>T	p.Pro414Leu	Missense_Mutation	C1orf116
CAL-120	chr1	209633075	209633076	+	A	AT	59	52	7	c.622dup	p.Ile208AsnfsTer50	Frame_Shift_Ins	LAMB3
CAL-120	chr1	217801739	217801739	+	C	T	7	5	2	c.894C>T	p.Tyr298=	Silent	SPATA17
CAL-120	chr1	21896266	21896266	+	C	G	7	5	2	c.108G>C	p.Glu36Asp	Missense_Mutation	HSPG2
CAL-120	chr1	220079789	220079789	+	G	A	65	54	11	c.58C>T	p.Gln20Ter	Nonsense_Mutation	BPNT1
CAL-120	chr1	220786986	220786986	+	C	T	39	13	26	c.42C>T	p.Leu14=	Silent	MTARC1
CAL-120	chr1	223717811	223717811	+	A	T	63	43	20	c.287A>T	p.Asp96Val	Missense_Mutation	CAPN2
CAL-120	chr1	225002870	225002870	+	T	C	11	7	4	c.918T>C	p.Ile306=	Silent	DNAH14
CAL-120	chr1	225346320	225346320	+	A	T	5	3	2	c.11037A>T	p.Lys3679Asn	Missense_Mutation	DNAH14
CAL-120	chr1	228244555	228244555	+	C	T	18	15	3	c.3741C>T	p.Phe1247=	Silent	OBSCN
CAL-120	chr1	228244558	228244558	+	C	A	18	15	3	c.3744C>A	p.His1248Gln	Missense_Mutation	OBSCN
CAL-120	chr1	228292573	228292573	+	G	C	6	4	2	c.11941G>C	p.Gly3981Arg	Missense_Mutation	OBSCN
CAL-120	chr1	228292739	228292739	+	C	T	10	8	2	c.12107C>T	p.Ser4036Leu	Missense_Mutation	OBSCN
CAL-120	chr1	228292743	228292743	+	C	T	10	8	2	c.12111C>T	p.Cys4037=	Silent	OBSCN
CAL-120	chr1	229645884	229645884	+	T	C	58	28	30	c.3821T>C	p.Leu1274Pro	Missense_Mutation	URB2
CAL-120	chr1	232806888	232806889	+	GAA	G	7	5	2	c.1441_1442del	p.Lys481GlufsTer7	Frame_Shift_Del	MAP10
CAL-120	chr1	235808822	235808822	+	T	C	9	7	2	c.1996A>G	p.Ser666Gly	Missense_Mutation	LYST
CAL-120	chr1	236017204	236017204	+	G	T	37	23	14	c.2198C>A	p.Thr733Asn	Missense_Mutation	NID1
CAL-120	chr1	27412655	27412655	+	C	T	121	0	121	c.741G>A	p.Pro247=	Silent	WASF2
CAL-120	chr1	32075796	32075797	+	T	TTGG	75	65	10	c.325_326insTGG	p.Ser109delinsLeuAla	In_Frame_Ins	TMEM39B
CAL-120	chr1	32207913	32207913	+	G	C	50	28	22	c.1232G>C	p.Arg411Thr	Missense_Mutation	IQCC
CAL-120	chr1	32772297	32772301	+	CAGTTA	C	85	69	16	c.3118_3122del	p.Ser1040ProfsTer4	Frame_Shift_Del	KIAA1522
CAL-120	chr1	37567707	37567707	+	G	A	364	235	129	c.2009C>T	p.Ser670Leu	Missense_Mutation	GNL2
CAL-120	chr1	38859555	38859555	+	T	A	11	7	4	c.92A>T	p.Glu31Val	Missense_Mutation	RRAGC
CAL-120	chr1	39770401	39770401	+	C	G	12	3	9	c.855G>C	p.Leu285=	Silent	OXCT2
CAL-120	chr1	43428374	43428374	+	G	T	9	5	4	c.4054G>T	p.Gly1352Cys	Missense_Mutation	SZT2
CAL-120	chr1	43431876	43431876	+	A	G	7	5	2	c.5249A>G	p.Glu1750Gly	Missense_Mutation	SZT2
CAL-120	chr1	45457694	45457695	+	ATT	A	12	10	2	c.91_92del	p.Asn31CysfsTer27	Frame_Shift_Del	TESK2
CAL-120	chr1	46562811	46562811	+	T	C	96	50	46	c.642A>G	p.Val214=	Silent	MKNK1
CAL-120	chr1	54096337	54096337	+	C	G	29	19	10	c.491C>G	p.Ser164Cys	Missense_Mutation	TCEANC2
CAL-120	chr1	55158985	55158985	+	G	A	20	11	9	c.1120C>T	p.Arg374Cys	Missense_Mutation	USP24
CAL-120	chr1	58682122	58682123	+	A	AT	14	11	3	c.921dup	p.Ser308IlefsTer3	Frame_Shift_Ins	MYSM1
CAL-120	chr1	59909885	59909886	+	G	GT	10	8	2	c.759dup	p.Leu254ThrfsTer10	Frame_Shift_Ins	CYP2J2
CAL-120	chr1	59926680	59926681	+	AGT	A	8	6	2	c.66_67del	p.Leu23GlyfsTer10	Frame_Shift_Del	CYP2J2
CAL-120	chr1	6208934	6208934	+	C	T	7	4	3	c.378C>T	p.Arg126=	Silent	RNF207
CAL-120	chr1	6254856	6254856	+	C	G	6	4	2	c.50G>C	p.Cys17Ser	Missense_Mutation	GPR153
CAL-120	chr1	64634186	64634186	+	C	T	7	5	2	c.932C>T	p.Thr311Ile	Missense_Mutation	CACHD1
CAL-120	chr1	8325971	8325971	+	A	T	6	4	2	c.644A>T	p.His215Leu	Missense_Mutation	SLC45A1
CAL-120	chr1	8361128	8361128	+	C	T	19	11	8	c.2379G>A	p.Ala793=	Silent	RERE
CAL-120	chr1	89714087	89714088	+	T	TC	11	9	2	c.1524dup	p.Trp509LeufsTer20	Frame_Shift_Ins	LRRC8C
CAL-120	chr1	90940774	90940775	+	G	GT	26	21	5	c.579dup	p.Leu194ThrfsTer10	Frame_Shift_Ins	ZNF644
CAL-120	chr1	94840005	94840006	+	ATT	A	14	12	2	c.730_731del	p.Phe244HisfsTer21	Frame_Shift_Del	SLC44A3
CAL-120	chr1	9595910	9595910	+	T	C	65	41	24	c.134T>C	p.Met45Thr	Missense_Mutation	TMEM201
CAL-120	chr1	9601302	9601302	+	C	T	66	31	35	c.804C>T	p.Ala268=	Silent	TMEM201
CAL-120	chr1	963131	963131	+	C	A	66	0	66	c.1065C>A	p.Ile355=	Silent	KLHL17
CAL-120	chr10	102141924	102141924	+	G	A	80	0	80	c.3416G>A	p.Arg1139His	Missense_Mutation	PPRC1
CAL-120	chr10	102919711	102919711	+	C	T	7	5	2	c.1231C>T	p.Arg411Trp	Missense_Mutation	CNNM2
CAL-120	chr10	113903549	113903550	+	C	CA	12	9	3	c.1523dup	p.Asn508LysfsTer13	Frame_Shift_Ins	NHLRC2
CAL-120	chr10	114137213	114137214	+	G	GT	10	8	2	c.1298dup	p.Asn433LysfsTer16	Frame_Shift_Ins	CCDC186
CAL-120	chr10	114163022	114163022	+	GT	G	11	9	2	c.247del	p.Thr83GlnfsTer11	Frame_Shift_Del	CCDC186
CAL-120	chr10	11481852	11481853	+	G	GA	21	18	3	c.995dup	p.Phe333LeufsTer2	Frame_Shift_Ins	USP6NL
CAL-120	chr10	119796826	119796827	+	A	AC	10	8	2	c.788dup	p.Gln264SerfsTer8	Frame_Shift_Ins	INPP5F
CAL-120	chr10	132198958	132198958	+	G	A	14	12	2	c.798G>A	p.Gln266=	Silent	DPYSL4
CAL-120	chr10	132198959	132198959	+	G	C	14	12	2	c.799G>C	p.Ala267Pro	Missense_Mutation	DPYSL4
CAL-120	chr10	13666226	13666227	+	G	GT	20	17	3	c.1473dup	p.Leu492ThrfsTer20	Frame_Shift_Ins	FRMD4A
CAL-120	chr10	17331449	17331450	+	C	CT	42	37	5	c.480dup	p.Glu161ArgfsTer5	Frame_Shift_Ins	ST8SIA6
CAL-120	chr10	24584714	24584714	+	G	A	546	204	342	c.5575C>T	p.Arg1859Cys	Missense_Mutation	ARHGAP21
CAL-120	chr10	30849467	30849467	+	T	A	7	5	2	c.938A>T	p.Asn313Ile	Missense_Mutation	ZNF438
CAL-120	chr10	31831754	31831754	+	T	A	51	28	23	c.1433A>T	p.Asn478Ile	Missense_Mutation	ARHGAP12
CAL-120	chr10	45763417	45763417	+	C	G	58	43	15	c.1665C>G	p.Asn555Lys	Missense_Mutation	WASHC2C
CAL-120	chr10	45765722	45765722	+	C	G	87	77	10	c.1781C>G	p.Ser594Cys	Missense_Mutation	WASHC2C
CAL-120	chr10	49470369	49470369	+	C	T	102	86	16	c.3591G>A	p.Glu1197=	Silent	ERCC6
CAL-120	chr10	5097490	5097491	+	G	GA	7	5	2	c.311dup	p.Lys105GlufsTer8	Frame_Shift_Ins	AKR1C3
CAL-120	chr10	5735308	5735308	+	G	A	25	18	7	c.1209G>A	p.Ala403=	Silent	TASOR2
CAL-120	chr10	62814327	62814327	+	C	T	5	3	2	c.311G>A	p.Gly104Asp	Missense_Mutation	EGR2
CAL-120	chr10	68148356	68148356	+	C	T	81	29	52	c.1134C>T	p.Ile378=	Silent	MYPN
CAL-120	chr10	68885049	68885049	+	T	G	6	4	2	c.1253T>G	p.Leu418Arg	Missense_Mutation	STOX1
CAL-120	chr10	71362355	71362355	+	T	C	7	5	2	c.1175T>C	p.Leu392Pro	Missense_Mutation	SLC29A3
CAL-120	chr10	72068199	72068199	+	C	G	6	4	2	c.577G>C	p.Asp193His	Missense_Mutation	SPOCK2
CAL-120	chr10	72692152	72692152	+	A	T	7	5	2	c.1A>T	p.Met1?	Translation_Start_Site	MCU
CAL-120	chr10	73807816	73807817	+	T	TA	39	32	7	c.572dup	p.Leu191PhefsTer35	Frame_Shift_Ins	NDST2
CAL-120	chr10	74976316	74976316	+	C	T	5	3	2	c.1979C>T	p.Pro660Leu	Missense_Mutation	KAT6B
CAL-120	chr10	77991143	77991143	+	G	T	105	58	47	c.2812C>A	p.Pro938Thr	Missense_Mutation	POLR3A
CAL-120	chr10	96158538	96158539	+	CAA	C	11	9	2	c.2218_2219del	p.Asn740PhefsTer6	Frame_Shift_Del	ZNF518A
CAL-120	chr10	98258044	98258044	+	C	G	5	3	2	c.1042G>C	p.Val348Leu	Missense_Mutation	LOXL4
CAL-120	chr10	98263001	98263001	+	C	G	5	3	2	c.19G>C	p.Ala7Pro	Missense_Mutation	LOXL4
CAL-120	chr11	11352166	11352166	+	G	T	5	3	2	c.954C>A	p.Ala318=	Silent	CSNK2A3
CAL-120	chr11	117191951	117191951	+	C	T	70	56	14	c.1809C>T	p.Asn603=	Silent	SIDT2
CAL-120	chr11	118505594	118505595	+	T	TA	42	36	6	c.9708dup	p.Leu3237ThrfsTer5	Frame_Shift_Ins	KMT2A
CAL-120	chr11	119194971	119194971	+	T	C	18	12	6	c.88A>G	p.Arg30Gly	Missense_Mutation	CCDC153
CAL-120	chr11	124800215	124800215	+	C	T	8	6	2	c.166G>A	p.Ala56Thr	Missense_Mutation	MSANTD2
CAL-120	chr11	13375626	13375627	+	G	GA	46	37	9	c.1195dup	p.Ile399AsnfsTer4	Frame_Shift_Ins	ARNTL
CAL-120	chr11	14265625	14265625	+	T	C	7	5	2	c.2362T>C	p.Ser788Pro	Missense_Mutation	SPON1
CAL-120	chr11	16786333	16786333	+	C	T	6	4	2	c.3412G>A	p.Glu1138Lys	Missense_Mutation	PLEKHA7
CAL-120	chr11	16786334	16786334	+	C	T	6	4	2	c.3411G>A	p.Gly1137=	Silent	PLEKHA7
CAL-120	chr11	2133556	2133556	+	C	G	6	4	2	c.267G>C	p.Lys89Asn	Missense_Mutation	IGF2
CAL-120	chr11	28023820	28023820	+	G	A	154	23	131	c.2535C>T	p.Asp845=	Silent	KIF18A
CAL-120	chr11	28059148	28059148	+	A	G	207	160	47	c.1726T>C	p.Leu576=	Silent	KIF18A
CAL-120	chr11	33348601	33348601	+	G	A	28	19	9	c.2449G>A	p.Glu817Lys	Missense_Mutation	HIPK3
CAL-120	chr11	33551229	33551229	+	C	T	6	4	2	c.3691C>T	p.Gln1231Ter	Nonsense_Mutation	KIAA1549L
CAL-120	chr11	34357011	34357011	+	CG	C	9	7	2	c.573del	p.Asp191GlufsTer56	Frame_Shift_Del	ABTB2
CAL-120	chr11	43358976	43358976	+	C	T	54	47	7	c.22C>T	p.Arg8Cys	Missense_Mutation	TTC17
CAL-120	chr11	45922987	45922987	+	C	T	7	5	2	c.105C>T	p.Arg35=	Silent	LARGE2
CAL-120	chr11	45934201	45934201	+	T	C	58	9	49	c.1813A>G	p.Ile605Val	Missense_Mutation	PHF21A
CAL-120	chr11	46784521	46784521	+	G	A	113	94	19	c.2121C>T	p.Ala707=	Silent	CKAP5
CAL-120	chr11	47437983	47437983	+	A	C	6	4	2	c.1231T>G	p.Phe411Val	Missense_Mutation	RAPSN
CAL-120	chr11	47565965	47565965	+	G	T	757	162	595	c.234G>T	p.Arg78Ser	Missense_Mutation	PTPMT1
CAL-120	chr11	47704575	47704575	+	C	T	7	5	2	c.554G>A	p.Cys185Tyr	Missense_Mutation	AGBL2
CAL-120	chr11	57388639	57388639	+	G	A	6	4	2	c.436C>T	p.Gln146Ter	Nonsense_Mutation	PRG2
CAL-120	chr11	605153	605153	+	C	T	57	38	19	c.1187C>T	p.Thr396Met	Missense_Mutation	PHRF1
CAL-120	chr11	60932100	60932100	+	C	T	82	26	56	c.1329C>T	p.Cys443=	Silent	TMEM132A
CAL-120	chr11	62529285	62529285	+	T	A	232	201	31	c.5132A>T	p.Lys1711Ile	Missense_Mutation	AHNAK
CAL-120	chr11	63719382	63719383	+	C	CT	9	7	2	c.885dup	p.Pro296SerfsTer5	Frame_Shift_Ins	RTN3
CAL-120	chr11	6391878	6391878	+	T	C	105	12	93	c.813T>C	p.Pro271=	Silent	SMPD1
CAL-120	chr11	64243490	64243490	+	C	G	560	441	119	c.324C>G	p.Ser108=	Silent	FKBP2
CAL-120	chr11	64307271	64307271	+	C	T	162	128	34	c.92C>T	p.Thr31Ile	Missense_Mutation	ESRRA
CAL-120	chr11	64742030	64742030	+	C	G	6	4	2	c.156G>C	p.Leu52=	Silent	RASGRP2
CAL-120	chr11	64752415	64752415	+	G	A	7	5	2	c.1608C>T	p.Ala536=	Silent	PYGM
CAL-120	chr11	70807039	70807039	+	G	A	13	4	9	c.1626C>T	p.Asp542=	Silent	SHANK2
CAL-120	chr11	73310647	73310647	+	C	T	12	9	3	c.2009C>T	p.Pro670Leu	Missense_Mutation	ARHGEF17
CAL-120	chr11	73978261	73978261	+	G	A	86	70	16	c.118C>T	p.Arg40Trp	Missense_Mutation	UCP2
CAL-120	chr11	74749099	74749100	+	G	GC	7	5	2	c.225dup	p.Gly76ArgfsTer110	Frame_Shift_Ins	RNF169
CAL-120	chr11	83169167	83169167	+	G	C	113	41	72	c.2832G>C	p.Glu944Asp	Missense_Mutation	PCF11
CAL-120	chr11	83245535	83245535	+	C	T	24	11	13	c.1233C>T	p.Leu411=	Silent	ANKRD42
CAL-120	chr11	83265936	83265936	+	A	G	250	94	156	c.638T>C	p.Ile213Thr	Missense_Mutation	CCDC90B
CAL-120	chr11	86807809	86807809	+	G	A	332	118	214	c.166G>A	p.Glu56Lys	Missense_Mutation	PRSS23
CAL-120	chr11	92882907	92882907	+	G	A	5	3	2	c.12451G>A	p.Gly4151Arg	Missense_Mutation	FAT3
CAL-120	chr11	94620131	94620131	+	A	G	24	20	4	c.2429A>G	p.Tyr810Cys	Missense_Mutation	PIWIL4
CAL-120	chr11	9574077	9574077	+	C	T	51	43	8	c.144C>T	p.Ser48=	Silent	WEE1
CAL-120	chr12	105197815	105197815	+	A	G	44	0	44	c.1002T>C	p.Asp334=	Silent	APPL2
CAL-120	chr12	10825380	10825380	+	C	A	5	3	2	c.890G>T	p.Cys297Phe	Missense_Mutation	TAS2R10
CAL-120	chr12	10825399	10825399	+	AC	A	5	3	2	c.871del	p.Val291TyrfsTer5	Frame_Shift_Del	TAS2R10
CAL-120	chr12	108857453	108857453	+	G	A	7	5	2	c.44C>T	p.Ala15Val	Missense_Mutation	SSH1
CAL-120	chr12	109483876	109483877	+	C	CT	58	49	9	c.183dup	p.Lys62Ter	Frame_Shift_Ins	UBE3B
CAL-120	chr12	110519874	110519874	+	C	T	6	4	2	c.848C>T	p.Ala283Val	Missense_Mutation	RAD9B
CAL-120	chr12	111991873	111991874	+	T	TA	9	7	2	c.94dup	p.Tyr32LeufsTer6	Frame_Shift_Ins	TMEM116
CAL-120	chr12	112216330	112216330	+	T	G	9	7	2	c.7427A>C	p.Gln2476Pro	Missense_Mutation	HECTD4
CAL-120	chr12	112216333	112216333	+	A	G	9	7	2	c.7424T>C	p.Leu2475Ser	Missense_Mutation	HECTD4
CAL-120	chr12	112251099	112251099	+	GA	G	9	7	2	c.3588del	p.Leu1197TrpfsTer2	Frame_Shift_Del	HECTD4
CAL-120	chr12	112944586	112944586	+	T	C	7	5	2	c.571T>C	p.Phe191Leu	Missense_Mutation	OAS3
CAL-120	chr12	112946778	112946778	+	C	T	6	4	2	c.672C>T	p.Pro224=	Silent	OAS3
CAL-120	chr12	114674727	114674727	+	G	A	7	5	2	c.1148C>T	p.Pro383Leu	Missense_Mutation	TBX3
CAL-120	chr12	131961923	131961924	+	A	AT	18	16	2	c.1304_1305insT	p.Glu435AspfsTer6	Frame_Shift_Ins	EP400
CAL-120	chr12	131961924	131961924	+	G	T	18	16	2	c.1305G>T	p.Glu435Asp	Missense_Mutation	EP400
CAL-120	chr12	132926313	132926314	+	CCT	C	10	8	2	c.985_986del	p.Arg329AspfsTer12	Frame_Shift_Del	ZNF605
CAL-120	chr12	1993289	1993289	+	A	C	26	15	11	c.294T>G	p.Pro98=	Silent	DCP1B
CAL-120	chr12	26561778	26561779	+	AAT	A	20	18	2	c.4804_4805del	p.Ile1602TyrfsTer2	Frame_Shift_Del	ITPR2
CAL-120	chr12	26790165	26790165	+	T	C	6	4	2	c.155A>G	p.Lys52Arg	Missense_Mutation	ITPR2
CAL-120	chr12	27474840	27474840	+	C	T	7	5	2	c.289C>T	p.Gln97Ter	Nonsense_Mutation	SMCO2
CAL-120	chr12	31982780	31982780	+	T	G	88	72	16	c.1825T>G	p.Ser609Ala	Missense_Mutation	RESF1
CAL-120	chr12	32611183	32611183	+	A	G	6	4	2	c.1649A>G	p.Glu550Gly	Missense_Mutation	FGD4
CAL-120	chr12	32624993	32624993	+	C	T	20	12	8	c.1971C>T	p.Ile657=	Silent	FGD4
CAL-120	chr12	3812413	3812413	+	TA	T	12	10	2	c.727del	p.Tyr243IlefsTer10	Frame_Shift_Del	PARP11
CAL-120	chr12	43754598	43754598	+	CA	C	14	12	2	c.648del	p.Phe216LeufsTer50	Frame_Shift_Del	PUS7L
CAL-120	chr12	47789863	47789863	+	C	T	64	0	64	c.2041G>A	p.Ala681Thr	Missense_Mutation	HDAC7
CAL-120	chr12	48771967	48771967	+	C	T	52	41	11	c.2794G>A	p.Gly932Arg	Missense_Mutation	ADCY6
CAL-120	chr12	49050341	49050341	+	A	G	7	5	2	c.3247T>C	p.Cys1083Arg	Missense_Mutation	KMT2D
CAL-120	chr12	56128342	56128347	+	GGCCCCA	G	115	0	115	c.35_40del	p.Ser12_Pro13del	In_Frame_Del	ESYT1
CAL-120	chr12	56340006	56340006	+	C	T	18	15	3	c.472C>T	p.Arg158Cys	Missense_Mutation	IL23A
CAL-120	chr12	57728345	57728345	+	C	A	68	56	12	c.2590G>T	p.Gly864Cys	Missense_Mutation	AGAP2
CAL-120	chr12	6327604	6327604	+	C	G	7	5	2	c.2021C>G	p.Ala674Gly	Missense_Mutation	PLEKHG6
CAL-120	chr12	64194285	64194286	+	C	CA	27	23	4	c.894dup	p.Gly299TrpfsTer11	Frame_Shift_Ins	KICS2
CAL-120	chr12	69599996	69599996	+	G	A	6188	286	5902	c.1569G>A	p.Ala523=	Silent	CCT2
CAL-120	chr12	70532121	70532121	+	G	C	136	65	71	c.6418C>G	p.Gln2140Glu	Missense_Mutation	PTPRB
CAL-120	chr12	78118089	78118090	+	G	GA	5	3	2	c.2838dup	p.Pro947ThrfsTer6	Frame_Shift_Ins	NAV3
CAL-120	chr12	84886010	84886011	+	G	GA	29	21	8	c.347dup	p.Glu118GlyfsTer22	Frame_Shift_Ins	SLC6A15
CAL-120	chr12	94310066	94310067	+	C	CT	49	43	6	c.1852dup	p.Arg618LysfsTer10	Frame_Shift_Ins	CEP83
CAL-120	chr13	113405139	113405139	+	C	T	7	5	2	c.4143G>A	p.Gln1381=	Silent	ADPRHL1
CAL-120	chr13	20862756	20862757	+	CAG	C	16	14	2	c.277_278del	p.Leu93AlafsTer37	Frame_Shift_Del	XPO4
CAL-120	chr13	23335237	23335237	+	G	T	14	12	2	c.8639C>A	p.Pro2880Gln	Missense_Mutation	SACS
CAL-120	chr13	23335239	23335239	+	C	G	14	12	2	c.8637G>C	p.Leu2879=	Silent	SACS
CAL-120	chr13	23337411	23337411	+	CT	C	12	10	2	c.6465del	p.Asp2156MetfsTer9	Frame_Shift_Del	SACS
CAL-120	chr13	24892676	24892676	+	G	A	56	0	56	c.3183C>T	p.Ser1061=	Silent	CENPJ
CAL-120	chr13	35654867	35654868	+	GGT	G	6	4	2	c.8050_8051del	p.Val2684LysfsTer10	Frame_Shift_Del	NBEA
CAL-120	chr13	42160125	42160125	+	GT	G	5	3	2	c.844del	p.Cys282ValfsTer32	Frame_Shift_Del	DGKH
CAL-120	chr13	87677588	87677589	+	CCG	C	5	3	2	c.2202_2203del	p.Gly735AlafsTer15	Frame_Shift_Del	SLITRK5
CAL-120	chr13	94626031	94626031	+	C	T	26	0	26	c.1152C>T	p.Tyr384=	Silent	GPR180
CAL-120	chr13	95043761	95043762	+	A	AT	35	28	7	c.3655dup	p.Ile1219AsnfsTer22	Frame_Shift_Ins	ABCC4
CAL-120	chr13	95947073	95947073	+	T	A	16	12	4	c.1641A>T	p.Glu547Asp	Missense_Mutation	UGGT2
CAL-120	chr13	98888381	98888383	+	TGTC	T	19	17	2	c.1954_1956del	p.Asp652del	In_Frame_Del	DOCK9
CAL-120	chr14	104884230	104884230	+	G	A	53	25	28	c.1451G>A	p.Arg484Gln	Missense_Mutation	CEP170B
CAL-120	chr14	104950126	104950126	+	C	T	15	12	3	c.5325G>A	p.Ala1775=	Silent	AHNAK2
CAL-120	chr14	104950132	104950132	+	G	T	14	11	3	c.5319C>A	p.Pro1773=	Silent	AHNAK2
CAL-120	chr14	104952865	104952865	+	C	T	27	22	5	c.2586G>A	p.Lys862=	Silent	AHNAK2
CAL-120	chr14	104953322	104953322	+	C	T	60	19	41	c.2129G>A	p.Ser710Asn	Missense_Mutation	AHNAK2
CAL-120	chr14	105394643	105394643	+	A	G	81	44	37	c.2686A>G	p.Ile896Val	Missense_Mutation	PACS2
CAL-120	chr14	21102513	21102513	+	C	A	6	4	2	c.385C>A	p.Gln129Lys	Missense_Mutation	TMEM253
CAL-120	chr14	21360504	21360504	+	T	C	320	263	57	c.2086A>G	p.Lys696Glu	Missense_Mutation	SUPT16H
CAL-120	chr14	24178647	24178647	+	G	A	8	1	7	c.1038G>A	p.Ala346=	Silent	REC8
CAL-120	chr14	26448194	26448195	+	TTC	T	7	5	2	c.1288_1289del	p.Glu430LysfsTer65	Frame_Shift_Del	NOVA1
CAL-120	chr14	26448407	26448415	+	GGCTGCTGCT	G	6	4	2	c.1068_1076del	p.Ala357_Ala359del	In_Frame_Del	NOVA1
CAL-120	chr14	35014751	35014751	+	C	T	77	39	38	c.894C>T	p.Gly298=	Silent	SRP54
CAL-120	chr14	35723128	35723128	+	G	A	6	4	2	c.2003C>T	p.Thr668Ile	Missense_Mutation	RALGAPA1
CAL-120	chr14	39401528	39401528	+	G	A	25	13	12	c.1044C>T	p.His348=	Silent	FBXO33
CAL-120	chr14	45027361	45027361	+	G	A	6	4	2	c.3391G>A	p.Glu1131Lys	Missense_Mutation	TOGARAM1
CAL-120	chr14	46855043	46855044	+	GTA	G	17	15	2	c.2863_2864del	p.Tyr955ProfsTer10	Frame_Shift_Del	MDGA2
CAL-120	chr14	47061346	47061346	+	T	A	7	5	2	c.1428A>T	p.Leu476Phe	Missense_Mutation	MDGA2
CAL-120	chr14	61050576	61050577	+	TGA	T	83	64	19	c.990_991del	p.Met330IlefsTer60	Frame_Shift_Del	SLC38A6
CAL-120	chr14	64031045	64031045	+	T	C	5	3	2	c.6909T>C	p.Asp2303=	Silent	SYNE2
CAL-120	chr14	73537589	73537589	+	C	T	30	22	8	c.168C>T	p.Thr56=	Silent	ACOT1
CAL-120	chr14	73721380	73721380	+	T	C	25	14	11	c.2854A>G	p.Lys952Glu	Missense_Mutation	MIDEAS
CAL-120	chr14	75070575	75070575	+	T	C	18	16	2	c.2T>C	p.Met1?	Translation_Start_Site	ZC2HC1C
CAL-120	chr14	75070577	75070577	+	G	T	18	16	2	c.4G>T	p.Ala2Ser	Missense_Mutation	ZC2HC1C
CAL-120	chr14	76154637	76154637	+	A	G	57	33	24	c.274A>G	p.Met92Val	Missense_Mutation	GPATCH2L
CAL-120	chr14	77114004	77114047	+	TGCAGAGCACCTCTGCCGCAGCCCAGATATCTTTTCAGAGCAGCG	T	18	16	2	c.894_937del	p.His298GlnfsTer3	Frame_Shift_Del	CIPC
CAL-120	chr14	88746276	88746276	+	A	C	5	3	2	c.365T>G	p.Val122Gly	Missense_Mutation	EML5
CAL-120	chr14	90289079	90289080	+	G	GT	68	58	10	c.2295dup	p.Leu766ThrfsTer7	Frame_Shift_Ins	NRDE2
CAL-120	chr14	91188990	91188990	+	C	G	46	26	20	c.1015C>G	p.Leu339Val	Missense_Mutation	DGLUCY
CAL-120	chr14	94382752	94382752	+	G	A	5	3	2	c.486C>T	p.Tyr162=	Silent	SERPINA1
CAL-120	chr15	101055022	101055022	+	G	C	6	4	2	c.4131G>C	p.Leu1377=	Silent	LRRK1
CAL-120	chr15	101178197	101178197	+	T	A	62	4	58	c.1600A>T	p.Ile534Leu	Missense_Mutation	CHSY1
CAL-120	chr15	101701153	101701153	+	C	A	12	10	2	c.1253G>T	p.Ser418Ile	Missense_Mutation	TARS3
CAL-120	chr15	31372084	31372084	+	T	C	7	5	2	c.652T>C	p.Tyr218His	Missense_Mutation	KLF13
CAL-120	chr15	40623247	40623248	+	GGA	G	13	11	2	c.2986_2987del	p.Ser996CysfsTer8	Frame_Shift_Del	KNL1
CAL-120	chr15	41812999	41812999	+	T	C	6	4	2	c.717T>C	p.Cys239=	Silent	MAPKBP1
CAL-120	chr15	41840886	41840886	+	G	T	6	4	2	c.1025G>T	p.Ser342Ile	Missense_Mutation	JMJD7-PLA2G4B
CAL-120	chr15	45168130	45168130	+	G	A	5	3	2	c.1284C>T	p.Ser428=	Silent	SHF
CAL-120	chr15	50993395	50993395	+	A	G	10	0	10	c.2116A>G	p.Ile706Val	Missense_Mutation	AP4E1
CAL-120	chr15	51498992	51498992	+	G	A	6	4	2	c.4232C>T	p.Thr1411Ile	Missense_Mutation	DMXL2
CAL-120	chr15	55546318	55546319	+	C	CT	19	15	4	c.964dup	p.Ser322LysfsTer3	Frame_Shift_Ins	PYGO1
CAL-120	chr15	62647316	62647316	+	G	C	6	4	2	c.6G>C	p.Val2=	Silent	TLN2
CAL-120	chr15	62702128	62702128	+	TG	T	11	9	2	c.1833del	p.Leu611PhefsTer16	Frame_Shift_Del	TLN2
CAL-120	chr15	67344142	67344142	+	A	G	5	3	2	c.588A>G	p.Arg196=	Silent	IQCH
CAL-120	chr15	70832457	70832457	+	G	T	78	67	11	c.1071C>A	p.Ala357=	Silent	LARP6
CAL-120	chr15	71852223	71852224	+	CGT	C	9	7	2	c.6383_6384del	p.His2128ArgfsTer21	Frame_Shift_Del	MYO9A
CAL-120	chr15	71898238	71898239	+	T	TA	17	14	3	c.4264dup	p.Tyr1422LeufsTer27	Frame_Shift_Ins	MYO9A
CAL-120	chr15	72046273	72046273	+	G	A	7	5	2	c.291C>T	p.Arg97=	Silent	MYO9A
CAL-120	chr15	74134080	74134080	+	A	G	5	3	2	c.1326A>G	p.Gly442=	Silent	ISLR2
CAL-120	chr15	76765620	76765620	+	CT	C	12	10	2	c.1438del	p.Ser480ValfsTer34	Frame_Shift_Del	SCAPER
CAL-120	chr15	83870833	83870833	+	A	T	7	5	2	c.834A>T	p.Lys278Asn	Missense_Mutation	ADAMTSL3
CAL-120	chr15	90201721	90201721	+	T	C	22	2	20	c.143T>C	p.Ile48Thr	Missense_Mutation	SEMA4B
CAL-120	chr16	13920348	13920348	+	G	A	18	7	11	c.183G>A	p.Val61=	Silent	ERCC4
CAL-120	chr16	14140675	14140675	+	CT	C	12	10	2	c.69del	p.Gln24ArgfsTer23	Frame_Shift_Del	MRTFB
CAL-120	chr16	1434463	1434463	+	G	A	7	5	2	c.1949C>T	p.Pro650Leu	Missense_Mutation	CCDC154
CAL-120	chr16	15625567	15625568	+	A	AT	29	25	4	c.1757dup	p.Asn586LysfsTer2	Frame_Shift_Ins	MARF1
CAL-120	chr16	16294296	16294296	+	G	T	5	3	2	c.3666G>T	p.Thr1222=	Silent	NOMO3
CAL-120	chr16	1698887	1698887	+	G	A	322	191	131	c.462G>A	p.Gln154=	Silent	JPT2
CAL-120	chr16	18845621	18845621	+	C	G	28	22	6	c.6027G>C	p.Lys2009Asn	Missense_Mutation	SMG1
CAL-120	chr16	2002365	2002365	+	G	A	234	110	124	c.736C>T	p.Arg246Cys	Missense_Mutation	ZNF598
CAL-120	chr16	2089874	2089874	+	G	A	167	75	92	c.12765C>T	p.Pro4255=	Silent	PKD1
CAL-120	chr16	2097488	2097488	+	G	C	64	27	37	c.10236C>G	p.Pro3412=	Silent	PKD1
CAL-120	chr16	2527913	2527913	+	C	T	149	95	54	c.556C>T	p.Leu186=	Silent	AMDHD2
CAL-120	chr16	29381477	29381477	+	G	A	20	15	5	c.3455C>T	p.Ser1152Leu	Missense_Mutation	NPIPB11
CAL-120	chr16	29381749	29381749	+	G	C	7	5	2	c.3183C>G	p.Ala1061=	Silent	NPIPB11
CAL-120	chr16	29487080	29487080	+	T	C	6	4	2	c.660A>G	p.Arg220=	Silent	NPIPB12
CAL-120	chr16	29897950	29897950	+	C	T	188	125	63	c.114G>A	p.Glu38=	Silent	SEZ6L2
CAL-120	chr16	29993654	29993654	+	G	A	165	114	51	c.1394C>T	p.Ala465Val	Missense_Mutation	HIRIP3
CAL-120	chr16	30000954	30000954	+	G	T	294	113	181	c.310G>T	p.Ala104Ser	Missense_Mutation	INO80E
CAL-120	chr16	3589377	3589377	+	T	A	30	16	14	c.4261A>T	p.Ile1421Phe	Missense_Mutation	SLX4
CAL-120	chr16	3850637	3850637	+	G	A	14	0	14	c.458C>T	p.Pro153Leu	Missense_Mutation	CREBBP
CAL-120	chr16	51646113	51646113	+	A	G	5	0	5	c.161A>G	p.Asp54Gly	Missense_Mutation	HNRNPA1P48
CAL-120	chr16	51646235	51646235	+	A	C	11	5	6	c.283A>C	p.Arg95=	Silent	HNRNPA1P48
CAL-120	chr16	53227580	53227581	+	A	AT	13	10	3	c.2151dup	p.Val718CysfsTer12	Frame_Shift_Ins	CHD9
CAL-120	chr16	53465558	53465559	+	G	GA	59	52	7	c.1825dup	p.Ile609AsnfsTer2	Frame_Shift_Ins	RBL2
CAL-120	chr16	67004215	67004215	+	C	T	5	3	2	c.1071C>T	p.Leu357=	Silent	CES4A
CAL-120	chr16	67199352	67199353	+	AAG	A	14	12	2	c.27_28del	p.Lys9AsnfsTer7	Frame_Shift_Del	ELMO3
CAL-120	chr16	68678173	68678173	+	T	C	7	5	2	c.286T>C	p.Phe96Leu	Missense_Mutation	CDH3
CAL-120	chr16	70120631	70120631	+	A	G	18	11	7	c.139A>G	p.Ile47Val	Missense_Mutation	PDPR
CAL-120	chr16	71679414	71679414	+	G	A	6	4	2	c.1012C>T	p.Pro338Ser	Missense_Mutation	PHLPP2
CAL-120	chr16	72119981	72119981	+	G	A	5	3	2	c.2877C>T	p.Ala959=	Silent	PMFBP1
CAL-120	chr16	84460701	84460701	+	G	A	28	0	28	c.2381G>A	p.Arg794Gln	Missense_Mutation	ATP2C2
CAL-120	chr16	87869117	87869117	+	G	A	149	0	149	c.306C>T	p.Cys102=	Silent	SLC7A5
CAL-120	chr16	88734371	88734371	+	G	A	61	52	9	c.2165C>T	p.Pro722Leu	Missense_Mutation	PIEZO1
CAL-120	chr16	89282160	89282160	+	T	C	205	0	205	c.4382A>G	p.Lys1461Arg	Missense_Mutation	ANKRD11
CAL-120	chr17	1455938	1455938	+	G	A	84	0	84	c.180C>T	p.Tyr60=	Silent	CRK
CAL-120	chr17	16622370	16622370	+	T	C	7	5	2	c.2516A>G	p.Asn839Ser	Missense_Mutation	ZNF624
CAL-120	chr17	1800207	1800207	+	C	G	43	31	12	c.1187G>C	p.Gly396Ala	Missense_Mutation	SMYD4
CAL-120	chr17	30835614	30835614	+	G	A	13	11	2	c.1533G>A	p.Glu511=	Silent	ATAD5
CAL-120	chr17	30835618	30835618	+	C	T	12	10	2	c.1537C>T	p.Gln513Ter	Nonsense_Mutation	ATAD5
CAL-120	chr17	31863376	31863376	+	G	A	380	0	380	c.1777C>T	p.Gln593Ter	Nonsense_Mutation	UTP6
CAL-120	chr17	34932424	34932424	+	CT	C	8	6	2	c.1290del	p.Gly431GlufsTer33	Frame_Shift_Del	CCT6B
CAL-120	chr17	36089190	36089190	+	C	T	11	0	11	c.181G>A	p.Gly61Ser	Missense_Mutation	CCL3
CAL-120	chr17	37283330	37283330	+	G	T	20	0	20	c.547C>A	p.Arg183=	Silent	ACACA
CAL-120	chr17	38466838	38466838	+	G	A	68	61	7	c.1155G>A	p.Ser385=	Silent	ARHGAP23
CAL-120	chr17	39462462	39462463	+	G	GA	26	22	4	c.397dup	p.Ser133LysfsTer24	Frame_Shift_Ins	CDK12
CAL-120	chr17	40818881	40818882	+	T	TGCTGCCGCCGCCGGA	540	5	535	c.1639_1653dup	p.Gly548_Ser552dup	In_Frame_Ins	KRT10
CAL-120	chr17	40819640	40819640	+	T	C	5	3	2	c.1250A>G	p.Gln417Arg	Missense_Mutation	KRT10
CAL-120	chr17	41365272	41365272	+	G	A	7	5	2	c.779C>T	p.Ser260Phe	Missense_Mutation	KRT33B
CAL-120	chr17	41830827	41830827	+	C	T	108	87	21	c.378G>A	p.Val126=	Silent	NT5C3B
CAL-120	chr17	43521451	43521451	+	A	G	95	67	28	c.3149A>G	p.Asn1050Ser	Missense_Mutation	DHX8
CAL-120	chr17	44215911	44215912	+	G	GT	52	46	6	c.312dup	p.Leu105ThrfsTer32	Frame_Shift_Ins	UBTF
CAL-120	chr17	49298766	49298767	+	T	TC	10	8	2	c.1467dup	p.Lys490GlufsTer89	Frame_Shift_Ins	ZNF652
CAL-120	chr17	51021225	51021225	+	T	C	65	56	9	c.924A>G	p.Pro308=	Silent	SPAG9
CAL-120	chr17	63477971	63477971	+	G	T	5	3	2	c.290G>T	p.Trp97Leu	Missense_Mutation	ACE
CAL-120	chr17	63818182	63818182	+	C	T	627	0	627	c.2601C>T	p.Ser867=	Silent	DDX42
CAL-120	chr17	64129996	64129996	+	G	A	7	5	2	c.34C>T	p.Leu12=	Silent	ERN1
CAL-120	chr17	64855877	64855877	+	G	C	6	4	2	c.4822C>G	p.Arg1608Gly	Missense_Mutation	LRRC37A3
CAL-120	chr17	7514147	7514147	+	A	G	397	307	90	c.5881A>G	p.Ile1961Val	Missense_Mutation	POLR2A
CAL-120	chr17	75763348	75763348	+	C	T	106	0	106	c.447G>A	p.Thr149=	Silent	GALK1
CAL-120	chr17	76137567	76137567	+	C	T	7	5	2	c.1052G>A	p.Arg351His	Missense_Mutation	FOXJ1
CAL-120	chr17	76137612	76137612	+	A	G	6	4	2	c.1007T>C	p.Leu336Pro	Missense_Mutation	FOXJ1
CAL-120	chr17	76278120	76278120	+	G	A	36	0	36	c.4986C>T	p.Arg1662=	Silent	QRICH2
CAL-120	chr17	79794649	79794650	+	T	TA	31	27	4	c.1155dup	p.Lys386Ter	Frame_Shift_Ins	CBX8
CAL-120	chr17	8111384	8111384	+	T	C	6	4	2	c.932A>G	p.Asp311Gly	Missense_Mutation	ALOXE3
CAL-120	chr17	81198166	81198166	+	C	T	126	0	126	c.1419G>A	p.Val473=	Silent	CEP131
CAL-120	chr17	81399775	81399775	+	G	C	7	5	2	c.36G>C	p.Leu12=	Silent	BAHCC1
CAL-120	chr17	81445129	81445129	+	G	A	7	5	2	c.2786G>A	p.Arg929Gln	Missense_Mutation	BAHCC1
CAL-120	chr17	81447784	81447784	+	C	T	7	5	2	c.3912C>T	p.Ile1304=	Silent	BAHCC1
CAL-120	chr17	8146441	8146443	+	TAGG	T	13	11	2	c.1967_1969del	p.Ser656del	In_Frame_Del	PER1
CAL-120	chr17	81935479	81935479	+	G	A	1492	7	1485	c.176C>T	p.Thr59Met	Missense_Mutation	PYCR1
CAL-120	chr17	82741362	82741362	+	A	G	221	0	221	c.437A>G	p.His146Arg	Missense_Mutation	FN3K
CAL-120	chr18	10741065	10741066	+	C	CT	28	22	6	c.4673dup	p.Gln1559AlafsTer8	Frame_Shift_Ins	PIEZO2
CAL-120	chr18	12657761	12657761	+	A	T	111	42	69	c.106T>A	p.Ser36Thr	Missense_Mutation	SPIRE1
CAL-120	chr18	14803765	14803765	+	T	G	11	9	2	c.2225T>G	p.Val742Gly	Missense_Mutation	ANKRD30B
CAL-120	chr18	21574544	21574545	+	C	CT	42	37	5	c.299dup	p.Lys101GlufsTer10	Frame_Shift_Ins	ESCO1
CAL-120	chr18	23920986	23920986	+	CA	C	14	12	2	c.7977del	p.Lys2659AsnfsTer2	Frame_Shift_Del	LAMA3
CAL-120	chr18	35374281	35374281	+	T	C	6	4	2	c.12A>G	p.Lys4=	Silent	ZNF396
CAL-120	chr18	36126679	36126679	+	C	T	115	0	115	c.329G>A	p.Arg110His	Missense_Mutation	SLC39A6
CAL-120	chr18	49853477	49853477	+	T	C	5	3	2	c.4193A>G	p.Glu1398Gly	Missense_Mutation	MYO5B
CAL-120	chr18	54372468	54372468	+	C	A	21	0	21	c.1329C>A	p.Ser443Arg	Missense_Mutation	C18orf54
CAL-120	chr18	74634063	74634063	+	G	C	6	4	2	c.3044G>C	p.Gly1015Ala	Missense_Mutation	ZNF407
CAL-120	chr19	10284638	10284638	+	C	T	7	5	2	c.1161C>T	p.Thr387=	Silent	ICAM1
CAL-120	chr19	10322726	10322726	+	G	A	129	1	128	c.1092C>T	p.Ala364=	Silent	RAVER1
CAL-120	chr19	11866537	11866537	+	G	A	36	31	5	c.191G>A	p.Gly64Glu	Missense_Mutation	ZNF439
CAL-120	chr19	14046599	14046599	+	C	T	8	0	8	c.1122C>T	p.Asn374=	Silent	IL27RA
CAL-120	chr19	15437124	15437124	+	T	A	5	3	2	c.2422A>T	p.Asn808Tyr	Missense_Mutation	WIZ
CAL-120	chr19	16862412	16862412	+	C	T	44	0	44	c.1119C>T	p.Phe373=	Silent	SIN3B
CAL-120	chr19	18134621	18134621	+	C	T	7	5	2	c.1614C>T	p.Phe538=	Silent	MAST3
CAL-120	chr19	19025584	19025585	+	A	AT	163	143	20	c.763dup	p.Ile255AsnfsTer15	Frame_Shift_Ins	SUGP2
CAL-120	chr19	19934121	19934121	+	AG	A	14	12	2	c.1166del	p.Arg389LysfsTer225	Frame_Shift_Del	ZNF93
CAL-120	chr19	19934123	19934123	+	AG	A	14	12	2	c.1168del	p.Val390PhefsTer224	Frame_Shift_Del	ZNF93
CAL-120	chr19	20118448	20118448	+	G	A	20	18	2	c.894G>A	p.Ser298=	Silent	ZNF90
CAL-120	chr19	20118449	20118449	+	A	C	20	18	2	c.895A>C	p.Ile299Leu	Missense_Mutation	ZNF90
CAL-120	chr19	20118993	20118993	+	T	C	17	14	3	c.1439T>C	p.Leu480Pro	Missense_Mutation	ZNF90
CAL-120	chr19	20119004	20119004	+	C	G	20	18	2	c.1450C>G	p.Gln484Glu	Missense_Mutation	ZNF90
CAL-120	chr19	20806430	20806430	+	G	A	6	4	2	c.830G>A	p.Arg277Lys	Missense_Mutation	ZNF66
CAL-120	chr19	21056873	21056873	+	AT	A	9	7	2	c.568del	p.Ser190GlnfsTer8	Frame_Shift_Del	ZNF430
CAL-120	chr19	21809428	21809428	+	AT	A	18	14	4	c.609del	p.Lys203AsnfsTer76	Frame_Shift_Del	ZNF43
CAL-120	chr19	23744165	23744165	+	A	G	7	5	2	c.1385T>C	p.Phe462Ser	Missense_Mutation	ZNF681
CAL-120	chr19	3179878	3179878	+	C	G	6	4	2	c.1086C>G	p.Arg362=	Silent	S1PR4
CAL-120	chr19	32436483	32436484	+	CTA	C	16	14	2	c.367_368del	p.Met123GlufsTer4	Frame_Shift_Del	DPY19L3
CAL-120	chr19	37485043	37485043	+	GT	G	14	12	2	c.1423del	p.Cys475ValfsTer65	Frame_Shift_Del	ZNF570
CAL-120	chr19	37611644	37611644	+	T	A	7	5	2	c.364T>A	p.Trp122Arg	Missense_Mutation	ZNF540
CAL-120	chr19	40075664	40075664	+	G	A	6	4	2	c.778C>T	p.Arg260Cys	Missense_Mutation	ZNF780A
CAL-120	chr19	40714313	40714313	+	G	A	64	0	64	c.187C>T	p.Arg63Trp	Missense_Mutation	COQ8B
CAL-120	chr19	41426260	41426260	+	A	G	8	6	2	c.519T>C	p.Ser173=	Silent	B3GNT8
CAL-120	chr19	41426269	41426269	+	C	T	8	6	2	c.510G>A	p.Thr170=	Silent	B3GNT8
CAL-120	chr19	4212639	4212639	+	G	T	6	4	2	c.1138G>T	p.Glu380Ter	Nonsense_Mutation	ANKRD24
CAL-120	chr19	42907682	42907682	+	T	G	7	3	4	c.879A>C	p.Ile293=	Silent	PSG6
CAL-120	chr19	43356032	43356032	+	C	A	5	3	2	c.543C>A	p.Pro181=	Silent	CD177
CAL-120	chr19	43546891	43546891	+	G	A	55	5	50	c.1286C>T	p.Pro429Leu	Missense_Mutation	XRCC1
CAL-120	chr19	44672924	44672927	+	CTGAA	C	10	0	10	c.386_389del	p.Glu129GlyfsTer3	Frame_Shift_Del	CEACAM19
CAL-120	chr19	45280587	45280587	+	C	G	67	57	10	c.1129C>G	p.Arg377Gly	Missense_Mutation	MARK4
CAL-120	chr19	45280598	45280598	+	A	T	68	57	11	c.1140A>T	p.Pro380=	Silent	MARK4
CAL-120	chr19	45766010	45766010	+	T	A	56	41	15	c.1711A>T	p.Met571Leu	Missense_Mutation	SIX5
CAL-120	chr19	45777463	45777463	+	G	C	178	153	25	c.1010C>G	p.Pro337Arg	Missense_Mutation	DMPK
CAL-120	chr19	46755906	46755906	+	C	G	25	2	23	c.456C>G	p.Ser152Arg	Missense_Mutation	FKRP
CAL-120	chr19	48195557	48195557	+	G	T	5	3	2	c.1493G>T	p.Arg498Met	Missense_Mutation	ZSWIM9
CAL-120	chr19	48461772	48461772	+	CG	C	10	8	2	c.50del	p.Gly17GlufsTer48	Frame_Shift_Del	KCNJ14
CAL-120	chr19	49537091	49537091	+	C	T	99	13	86	c.504C>T	p.Asp168=	Silent	RCN3
CAL-120	chr19	49708754	49708754	+	G	C	7	5	2	c.1481G>C	p.Gly494Ala	Missense_Mutation	CPT1C
CAL-120	chr19	50476155	50476155	+	G	A	6	4	2	c.234C>T	p.Gly78=	Silent	FAM71E1
CAL-120	chr19	52017190	52017191	+	A	AT	6	4	2	c.407dup	p.Asn136LysfsTer19	Frame_Shift_Ins	ZNF614
CAL-120	chr19	52353735	52353735	+	A	G	17	9	8	c.117A>G	p.Lys39=	Silent	ZNF610
CAL-120	chr19	53408942	53408942	+	G	C	11	8	3	c.1387G>C	p.Glu463Gln	Missense_Mutation	ZNF765
CAL-120	chr19	54168631	54168631	+	C	G	6	4	2	c.492G>C	p.Leu164=	Silent	TMC4
CAL-120	chr19	547392	547392	+	G	C	6	4	2	c.168G>C	p.Val56=	Silent	GZMM
CAL-120	chr19	55112690	55112690	+	A	T	82	63	19	c.427T>A	p.Ser143Thr	Missense_Mutation	PPP1R12C
CAL-120	chr19	55200471	55200471	+	C	T	13	6	7	c.1185G>A	p.Glu395=	Silent	PTPRH
CAL-120	chr19	55482530	55482530	+	C	A	18	8	10	c.1337C>A	p.Ala446Asp	Missense_Mutation	ZNF628
CAL-120	chr19	56576934	56576935	+	G	GA	27	23	4	c.511dup	p.Arg171LysfsTer5	Frame_Shift_Ins	ZNF470
CAL-120	chr19	57701964	57701964	+	A	G	5	3	2	c.985T>C	p.Tyr329His	Missense_Mutation	ZNF154
CAL-120	chr19	57842508	57842509	+	G	GA	5	3	2	c.1842dup	p.Phe615IlefsTer2	Frame_Shift_Ins	ZNF587B
CAL-120	chr19	57874171	57874172	+	G	GT	21	18	3	c.1218dup	p.His407ThrfsTer3	Frame_Shift_Ins	ZNF814
CAL-120	chr19	5909007	5909007	+	G	T	5	3	2	c.375G>T	p.Glu125Asp	Missense_Mutation	VMAC
CAL-120	chr19	758274	758274	+	C	T	25	0	25	c.1328C>T	p.Ala443Val	Missense_Mutation	MISP
CAL-120	chr19	9296597	9296597	+	A	G	5	3	2	c.807T>C	p.His269=	Silent	ZNF699
CAL-120	chr2	101888797	101888797	+	A	G	94	18	76	c.3933A>G	p.Ala1311=	Splice_Region	MAP4K4
CAL-120	chr2	105308176	105308176	+	G	A	40	8	32	c.126C>T	p.Asn42=	Silent	TGFBRAP1
CAL-120	chr2	113186174	113186189	+	GAGGAAGTAAAGAGTGA	G	15	13	2	c.1552_1567del	p.Val518GlnfsTer16	Frame_Shift_Del	PSD4
CAL-120	chr2	130917234	130917234	+	T	C	7	5	2	c.3288T>C	p.Ser1096=	Silent	ARHGEF4
CAL-120	chr2	135230869	135230870	+	C	CT	13	11	2	c.1597dup	p.Arg533LysfsTer8	Frame_Shift_Ins	ZRANB3
CAL-120	chr2	135230877	135230877	+	A	G	13	11	2	c.1590T>C	p.Pro530=	Silent	ZRANB3
CAL-120	chr2	135755691	135755692	+	G	GTTACA	6	4	2	c.508_508+1insTTACA	p.Gly170ValfsTer35	Frame_Shift_Ins	UBXN4
CAL-120	chr2	143970731	143970732	+	T	TA	21	18	3	c.906dup	p.Lys303Ter	Frame_Shift_Ins	GTDC1
CAL-120	chr2	144405016	144405017	+	GCA	G	8	6	2	c.411_412del	p.Ala138LysfsTer7	Frame_Shift_Del	ZEB2
CAL-120	chr2	151251061	151251061	+	CT	C	9	7	2	c.919del	p.Arg307GlufsTer2	Frame_Shift_Del	RBM43
CAL-120	chr2	151416875	151416876	+	ATT	A	19	17	2	c.479_480del	p.Phe160Ter	Frame_Shift_Del	RIF1
CAL-120	chr2	159987241	159987241	+	T	C	5	3	2	c.1952A>G	p.Glu651Gly	Missense_Mutation	PLA2R1
CAL-120	chr2	169749514	169749514	+	G	C	33	8	25	c.1459G>C	p.Glu487Gln	Missense_Mutation	KLHL23
CAL-120	chr2	174337017	174337017	+	C	T	7	5	2	c.932C>T	p.Pro311Leu	Missense_Mutation	SP9
CAL-120	chr2	176189885	176189885	+	C	T	5	3	2	c.730C>T	p.Leu244=	Silent	HOXD1
CAL-120	chr2	177551998	177551998	+	G	A	11	5	6	c.766C>T	p.Leu256Phe	Missense_Mutation	TTC30B
CAL-120	chr2	178585334	178585334	+	G	A	6	4	2	c.64410C>T	p.Ile21470=	Silent	TTN
CAL-120	chr2	184937952	184937953	+	C	CA	27	20	7	c.2562dup	p.Glu855ArgfsTer30	Frame_Shift_Ins	ZNF804A
CAL-120	chr2	186761173	186761173	+	C	G	6	4	2	c.1073C>G	p.Ala358Gly	Missense_Mutation	FAM171B
CAL-120	chr2	200992294	200992295	+	G	GA	10	8	2	c.817dup	p.Ser273PhefsTer17	Frame_Shift_Ins	FAM126B
CAL-120	chr2	203133075	203133075	+	CA	C	7	5	2	c.3744del	p.Asp1249IlefsTer14	Frame_Shift_Del	NBEAL1
CAL-120	chr2	203201590	203201590	+	C	T	5	3	2	c.7286C>T	p.Thr2429Ile	Missense_Mutation	NBEAL1
CAL-120	chr2	203440745	203440746	+	C	CT	14	10	4	c.2444dup	p.Gln816AlafsTer107	Frame_Shift_Ins	RAPH1
CAL-120	chr2	205301631	205301632	+	GAA	G	11	9	2	c.2563_2564del	p.Lys855AlafsTer6	Frame_Shift_Del	PARD3B
CAL-120	chr2	206310940	206310940	+	C	G	6	4	2	c.6412C>G	p.Arg2138Gly	Missense_Mutation	ZDBF2
CAL-120	chr2	206755384	206755385	+	CTT	C	10	8	2	c.534_535del	p.Ser179ProfsTer37	Frame_Shift_Del	MDH1B
CAL-120	chr2	218482078	218482078	+	A	G	6	4	2	c.1827T>C	p.His609=	Silent	USP37
CAL-120	chr2	219484238	219484238	+	C	A	5	3	2	c.6775C>A	p.Gln2259Lys	Missense_Mutation	SPEG
CAL-120	chr2	226798350	226798350	+	C	T	20	17	3	c.389G>A	p.Gly130Glu	Missense_Mutation	IRS1
CAL-120	chr2	227553718	227553718	+	G	A	106	27	79	c.1552G>A	p.Ala518Thr	Missense_Mutation	AGFG1
CAL-120	chr2	237627646	237627646	+	T	A	7	5	2	c.2T>A	p.Met1?	Translation_Start_Site	LRRFIP1
CAL-120	chr2	241223192	241223192	+	G	A	14	10	4	c.2328G>A	p.Arg776=	Silent	ANO7
CAL-120	chr2	27655479	27655479	+	C	A	78	23	55	c.868G>T	p.Glu290Ter	Nonsense_Mutation	SUPT7L
CAL-120	chr2	32224754	32224755	+	C	CA	10	8	2	c.2793dup	p.Gly932TrpfsTer21	Frame_Shift_Ins	NLRC4
CAL-120	chr2	43581896	43581897	+	CTG	C	16	14	2	c.565_566del	p.Gln189ValfsTer4	Frame_Shift_Del	THADA
CAL-120	chr2	46975018	46975018	+	G	A	41	8	33	c.563G>A	p.Arg188His	Missense_Mutation	TTC7A
CAL-120	chr2	54964043	54964043	+	G	T	5	3	2	c.5215G>T	p.Asp1739Tyr	Missense_Mutation	EML6
CAL-120	chr2	61317739	61317739	+	C	G	31	24	7	c.3197G>C	p.Ser1066Thr	Missense_Mutation	USP34
CAL-120	chr2	66443005	66443005	+	C	T	7	5	2	c.587C>T	p.Ser196Leu	Missense_Mutation	MEIS1
CAL-120	chr2	72132278	72132278	+	G	A	6	4	2	c.1488C>T	p.Asn496=	Silent	CYP26B1
CAL-120	chr2	73451340	73451341	+	G	GA	10	8	2	c.4820dup	p.Thr1608AspfsTer2	Frame_Shift_Ins	ALMS1
CAL-120	chr2	73451364	73451364	+	G	C	11	9	2	c.4837G>C	p.Gly1613Arg	Missense_Mutation	ALMS1
CAL-120	chr2	74101396	74101396	+	G	A	6	4	2	c.4608G>A	p.Ala1536=	Silent	TET3
CAL-120	chr2	74534345	74534345	+	GA	G	7	5	2	c.1910del	p.Phe637SerfsTer48	Frame_Shift_Del	LOXL3
CAL-120	chr2	85304335	85304335	+	C	A	5	3	2	c.842C>A	p.Ser281Tyr	Missense_Mutation	TCF7L1
CAL-120	chr2	85343375	85343375	+	T	C	253	192	61	c.1700A>G	p.Asp567Gly	Missense_Mutation	RETSAT
CAL-120	chr2	95279891	95279892	+	GCT	G	12	10	2	c.1323_1324del	p.Cys442GlnfsTer75	Frame_Shift_Del	PROM2
CAL-120	chr2	95916002	95916003	+	C	CTT	5	3	2	c.2425_2426dup	p.Asp810ArgfsTer9	Frame_Shift_Ins	ANKRD36C
CAL-120	chr2	97207991	97207992	+	G	GA	20	17	3	c.3256dup	p.Thr1086AsnfsTer2	Frame_Shift_Ins	ANKRD36
CAL-120	chr2	97211720	97211720	+	G	T	14	1	13	c.3448G>T	p.Asp1150Tyr	Missense_Mutation	ANKRD36
CAL-120	chr2	97834822	97834823	+	GTC	G	17	15	2	c.907_908del	p.Asp303GlnfsTer10	Frame_Shift_Del	TMEM131
CAL-120	chr2	9990732	9990732	+	C	T	7	5	2	c.1306C>T	p.Gln436Ter	Nonsense_Mutation	GRHL1
CAL-120	chr20	13714910	13714911	+	GCT	G	192	121	71	c.2519_2520del	p.Glu840AlafsTer21	Frame_Shift_Del	ESF1
CAL-120	chr20	19975363	19975363	+	G	C	30	18	12	c.1338G>C	p.Arg446=	Silent	RIN2
CAL-120	chr20	25259320	25259320	+	C	T	225	130	95	c.327C>T	p.Cys109=	Silent	PYGB
CAL-120	chr20	2862858	2862858	+	G	A	93	57	36	c.1255G>A	p.Val419Met	Missense_Mutation	VPS16
CAL-120	chr20	32791617	32791617	+	T	C	17	15	2	c.830T>C	p.Leu277Pro	Missense_Mutation	DNMT3B
CAL-120	chr20	32791619	32791619	+	G	A	17	15	2	c.832G>A	p.Val278Met	Missense_Mutation	DNMT3B
CAL-120	chr20	3778485	3778485	+	G	T	6	4	2	c.539C>A	p.Pro180His	Missense_Mutation	SPEF1
CAL-120	chr20	38521646	38521647	+	A	AT	72	63	9	c.1573dup	p.Cys525LeufsTer2	Frame_Shift_Ins	RALGAPB
CAL-120	chr20	41421540	41421540	+	G	C	15	12	3	c.5095C>G	p.Leu1699Val	Missense_Mutation	CHD6
CAL-120	chr20	49012058	49012058	+	G	A	57	35	22	c.3892G>A	p.Gly1298Ser	Missense_Mutation	ARFGEF2
CAL-120	chr20	54162718	54162718	+	G	A	21	18	3	c.989C>T	p.Thr330Met	Missense_Mutation	CYP24A1
CAL-120	chr20	59038614	59038614	+	G	A	716	605	111	c.53C>T	p.Thr18Ile	Missense_Mutation	PRELID3B
CAL-120	chr20	59877464	59877464	+	GT	G	8	6	2	c.3071del	p.Asn1024ThrfsTer26	Frame_Shift_Del	SYCP2
CAL-120	chr20	62000246	62000247	+	G	GT	75	66	9	c.2664dup	p.His889ThrfsTer43	Frame_Shift_Ins	TAF4
CAL-120	chr20	62818533	62818533	+	C	T	6	4	2	c.163C>T	p.Pro55Ser	Missense_Mutation	COL9A3
CAL-120	chr20	63861850	63861850	+	C	A	111	71	40	c.310C>A	p.His104Asn	Missense_Mutation	ABHD16B
CAL-120	chr20	63861851	63861851	+	A	G	111	71	40	c.311A>G	p.His104Arg	Missense_Mutation	ABHD16B
CAL-120	chr20	845416	845417	+	C	CT	52	46	6	c.618dup	p.Asn207Ter	Frame_Shift_Ins	FAM110A
CAL-120	chr21	30635404	30635405	+	GAT	G	12	10	2	c.143_144del	p.Tyr48TrpfsTer35	Frame_Shift_Del	KRTAP20-2
CAL-120	chr21	32603205	32603205	+	C	T	303	13	290	c.622G>A	p.Val208Met	Missense_Mutation	CFAP298-TCP10L
CAL-120	chr21	45204571	45204571	+	A	G	76	40	36	c.1582A>G	p.Ile528Val	Missense_Mutation	ADARB1
CAL-120	chr21	46150200	46150200	+	C	G	5	3	2	c.825G>C	p.Leu275=	Silent	FTCD
CAL-120	chr21	5139864	5139864	+	A	T	128	0	128	c.1651T>A	p.Phe551Ile	Missense_Mutation	ENST00000617716
CAL-120	chr22	20143450	20143450	+	G	A	122	0	122	c.1820G>A	p.Arg607Lys	Missense_Mutation	ZDHHC8
CAL-120	chr22	21686958	21686958	+	C	T	66	0	66	c.857C>T	p.Thr286Ile	Missense_Mutation	PPIL2
CAL-120	chr22	23973772	23973772	+	C	T	88	0	88	c.280G>A	p.Asp94Asn	Missense_Mutation	DDT
CAL-120	chr22	25229562	25229562	+	C	T	12	8	4	c.433C>T	p.Arg145Trp	Missense_Mutation	CRYBB2
CAL-120	chr22	30289469	30289469	+	A	G	6	4	2	c.29T>C	p.Val10Ala	Missense_Mutation	CASTOR1
CAL-120	chr22	30695433	30695433	+	GC	G	8	6	2	c.527del	p.Pro176HisfsTer21	Frame_Shift_Del	OSBP2
CAL-120	chr22	30934147	30934147	+	T	C	112	0	112	c.2238A>G	p.Glu746=	Silent	MORC2
CAL-120	chr22	37066852	37066852	+	G	T	6	4	2	c.2224C>A	p.Arg742Ser	Missense_Mutation	TMPRSS6
CAL-120	chr22	40019301	40019301	+	TG	T	5	3	2	c.623del	p.Cys208PhefsTer19	Frame_Shift_Del	FAM83F
CAL-120	chr22	40401643	40401643	+	T	C	48	0	48	c.58T>C	p.Trp20Arg	Missense_Mutation	SGSM3
CAL-120	chr22	42077730	42077730	+	G	C	6	4	2	c.437G>C	p.Arg146Pro	Missense_Mutation	PHETA2
CAL-120	chr22	43838924	43838924	+	T	C	5	3	2	c.451A>G	p.Thr151Ala	Missense_Mutation	SULT4A1
CAL-120	chr22	49925430	49925430	+	C	T	14	0	14	c.882C>T	p.Cys294=	Silent	CRELD2
CAL-120	chr22	50220457	50220457	+	G	A	69	0	69	c.3902C>T	p.Thr1301Met	Missense_Mutation	TUBGCP6
CAL-120	chr3	100736589	100736589	+	T	G	146	125	21	c.594T>G	p.Ala198=	Silent	TFG
CAL-120	chr3	101821835	101821835	+	CG	C	9	7	2	c.1561del	p.Val521SerfsTer6	Frame_Shift_Del	NXPE3
CAL-120	chr3	112610009	112610009	+	G	C	97	4	93	c.2394C>G	p.Leu798=	Silent	CCDC80
CAL-120	chr3	125027302	125027302	+	G	A	12	0	12	c.816C>T	p.Thr272=	Silent	HEG1
CAL-120	chr3	12545431	12545431	+	T	A	10	8	2	c.34A>T	p.Lys12Ter	Nonsense_Mutation	MKRN2OS
CAL-120	chr3	12545432	12545432	+	A	T	10	8	2	c.33T>A	p.Ile11=	Silent	MKRN2OS
CAL-120	chr3	129606232	129606232	+	C	A	5	3	2	c.408G>T	p.Leu136=	Silent	PLXND1
CAL-120	chr3	136500243	136500243	+	A	G	57	26	31	c.882T>C	p.Gly294=	Silent	STAG1
CAL-120	chr3	141778511	141778511	+	C	T	6	4	2	c.227C>T	p.Thr76Ile	Missense_Mutation	GRK7
CAL-120	chr3	142686349	142686349	+	C	T	43	8	35	c.954C>T	p.Ala318=	Silent	PLS1
CAL-120	chr3	142784762	142784762	+	C	T	19	3	16	c.1019C>T	p.Ser340Leu	Missense_Mutation	TRPC1
CAL-120	chr3	147396201	147396201	+	A	G	5	3	2	c.339T>C	p.Pro113=	Silent	ZIC4
CAL-120	chr3	160402760	160402761	+	C	CA	155	138	17	c.409dup	p.Ile137AsnfsTer4	Frame_Shift_Ins	SMC4
CAL-120	chr3	171123678	171123679	+	GAT	G	5	3	2	c.2037_2038del	p.Ser680ProfsTer13	Frame_Shift_Del	TNIK
CAL-120	chr3	183269828	183269829	+	C	CA	20	17	3	c.36dup	p.Trp13MetfsTer25	Frame_Shift_Ins	B3GNT5
CAL-120	chr3	183866652	183866652	+	T	C	100	71	29	c.435A>G	p.Pro145=	Silent	PARL
CAL-120	chr3	184315845	184315847	+	CGGA	C	197	153	44	c.49_51del	p.Gly17del	In_Frame_Del	EIF4G1
CAL-120	chr3	184870747	184870747	+	G	A	51	37	14	c.1676G>A	p.Arg559Gln	Missense_Mutation	VPS8
CAL-120	chr3	195878548	195878548	+	G	A	97	26	71	c.1059C>T	p.Pro353=	Silent	TNK2
CAL-120	chr3	198024740	198024741	+	AGT	A	9	7	2	c.1611_1612del	p.Cys537Ter	Frame_Shift_Del	LMLN
CAL-120	chr3	20111692	20111692	+	C	T	16	13	3	c.948C>T	p.Phe316=	Silent	KAT2B
CAL-120	chr3	31623707	31623708	+	G	GA	72	64	8	c.1579dup	p.Thr527AsnfsTer2	Frame_Shift_Ins	STT3B
CAL-120	chr3	36991551	36991552	+	GTT	G	9	7	2	c.1526_1527del	p.Lys509ThrfsTer6	Frame_Shift_Del	EPM2AIP1
CAL-120	chr3	42638701	42638702	+	G	GA	61	52	9	c.3003dup	p.Asp1002ArgfsTer5	Frame_Shift_Ins	NKTR
CAL-120	chr3	42659181	42659181	+	T	C	16	13	3	c.826T>C	p.Ser276Pro	Missense_Mutation	ZBTB47
CAL-120	chr3	44659270	44659271	+	G	GA	16	13	3	c.913dup	p.Thr305AsnfsTer3	Frame_Shift_Ins	ZNF35
CAL-120	chr3	45225957	45225957	+	T	G	52	41	11	c.71A>C	p.Asp24Ala	Missense_Mutation	TMEM158
CAL-120	chr3	48450073	48450074	+	C	CA	47	41	6	c.290dup	p.Asn97LysfsTer13	Frame_Shift_Ins	ATRIP
CAL-120	chr3	48651631	48651632	+	T	TG	8	6	2	c.6010dup	p.His2004ProfsTer6	Frame_Shift_Ins	CELSR3
CAL-120	chr3	5210240	5210240	+	CA	C	34	30	4	c.1578del	p.Val527SerfsTer94	Frame_Shift_Del	EDEM1
CAL-120	chr3	52361277	52361277	+	T	C	5	3	2	c.4799T>C	p.Ile1600Thr	Missense_Mutation	DNAH1
CAL-120	chr3	52455695	52455695	+	A	C	43	36	7	c.54A>C	p.Glu18Asp	Missense_Mutation	NISCH
CAL-120	chr3	56773754	56773754	+	C	T	22	0	22	c.159G>A	p.Pro53=	Silent	ARHGEF3
CAL-120	chr3	57559766	57559766	+	A	G	65	0	65	c.1592A>G	p.Asn531Ser	Missense_Mutation	PDE12
CAL-120	chr3	57641710	57641711	+	C	CA	15	12	3	c.1074dup	p.Ala359CysfsTer2	Frame_Shift_Ins	DENND6A
CAL-120	chr3	65381988	65381988	+	TC	T	12	10	2	c.2590del	p.Asp864MetfsTer5	Frame_Shift_Del	MAGI1
CAL-120	chr3	88140105	88140106	+	CAA	C	9	7	2	c.2437_2438del	p.Asn813CysfsTer8	Frame_Shift_Del	ZNF654
CAL-120	chr3	97873406	97873406	+	A	G	5	3	2	c.2212A>G	p.Asn738Asp	Missense_Mutation	CRYBG3
CAL-120	chr3	99849428	99849429	+	G	GT	52	42	10	c.2247dup	p.Leu750ThrfsTer16	Frame_Shift_Ins	FILIP1L
CAL-120	chr4	108083416	108083417	+	GAT	G	5	3	2	c.577_578del	p.Ile193ProfsTer83	Frame_Shift_Del	LEF1
CAL-120	chr4	109463447	109463447	+	T	C	38	0	38	c.680T>C	p.Phe227Ser	Missense_Mutation	SEC24B
CAL-120	chr4	109506489	109506490	+	C	CA	25	21	4	c.1656dup	p.Leu553IlefsTer4	Frame_Shift_Ins	SEC24B
CAL-120	chr4	112647721	112647721	+	T	C	170	0	170	c.1029T>C	p.Asp343=	Silent	LARP7
CAL-120	chr4	122255161	122255161	+	TA	T	11	9	2	c.6258del	p.Lys2086AsnfsTer41	Frame_Shift_Del	KIAA1109
CAL-120	chr4	127643686	127643687	+	GAA	G	6	4	2	c.316_317del	p.Lys106ValfsTer2	Frame_Shift_Del	INTU
CAL-120	chr4	13601736	13601737	+	C	CT	57	50	7	c.5163dup	p.Glu1722ArgfsTer16	Frame_Shift_Ins	BOD1L1
CAL-120	chr4	151577600	151577600	+	G	A	5	3	2	c.256G>A	p.Gly86Arg	Missense_Mutation	FHIP1A
CAL-120	chr4	152976169	152976169	+	G	T	6	4	2	c.2878G>T	p.Gly960Trp	Missense_Mutation	FHDC1
CAL-120	chr4	163529026	163529027	+	CAA	C	9	7	2	c.1359_1360del	p.Phe453LeufsTer23	Frame_Shift_Del	MARCHF1
CAL-120	chr4	168252633	168252634	+	G	GT	8	5	3	c.3580dup	p.Thr1194AsnfsTer11	Frame_Shift_Ins	DDX60
CAL-120	chr4	169704051	169704051	+	G	T	50	33	17	c.1617G>T	p.Arg539Ser	Missense_Mutation	CLCN3
CAL-120	chr4	185376957	185376957	+	T	C	9	7	2	c.168A>G	p.Lys56=	Silent	LRP2BP
CAL-120	chr4	185376958	185376958	+	T	C	9	7	2	c.167A>G	p.Lys56Arg	Missense_Mutation	LRP2BP
CAL-120	chr4	185458498	185458498	+	AT	A	9	7	2	c.2089del	p.Ile697LeufsTer12	Frame_Shift_Del	CCDC110
CAL-120	chr4	27008431	27008432	+	G	GA	17	13	4	c.1159dup	p.Ile387AsnfsTer2	Frame_Shift_Ins	STIM2
CAL-120	chr4	27017972	27017972	+	C	T	7	5	2	c.1751C>T	p.Ala584Val	Missense_Mutation	STIM2
CAL-120	chr4	2931616	2931616	+	G	A	800	419	381	c.962C>T	p.Thr321Ile	Missense_Mutation	MFSD10
CAL-120	chr4	373629	373629	+	G	A	7	5	2	c.1192G>A	p.Glu398Lys	Missense_Mutation	ZNF141
CAL-120	chr4	373632	373632	+	G	T	7	5	2	c.1195G>T	p.Glu399Ter	Nonsense_Mutation	ZNF141
CAL-120	chr4	40808417	40808418	+	G	GA	8	6	2	c.1641dup	p.Ser548IlefsTer12	Frame_Shift_Ins	NSUN7
CAL-120	chr4	40890453	40890453	+	G	A	60	0	60	c.1440C>T	p.Leu480=	Silent	APBB2
CAL-120	chr4	55470786	55470787	+	T	TA	11	8	3	c.368dup	p.Leu123PhefsTer14	Frame_Shift_Ins	CLOCK
CAL-120	chr4	56407681	56407681	+	C	G	90	0	90	c.164G>C	p.Gly55Ala	Missense_Mutation	PPAT
CAL-120	chr4	56931064	56931064	+	C	T	30	0	30	c.2206C>T	p.Pro736Ser	Missense_Mutation	REST
CAL-120	chr4	5729325	5729326	+	CAA	C	18	16	2	c.319_320del	p.Asn107GlnfsTer34	Frame_Shift_Del	EVC
CAL-120	chr4	5729326	5729327	+	A	ATTC	18	16	2	c.320_321insTTC	p.Ser108dup	In_Frame_Ins	EVC
CAL-120	chr4	75527023	75527023	+	G	A	14	0	14	c.478G>A	p.Gly160Ser	Missense_Mutation	THAP6
CAL-120	chr4	761386	761387	+	C	CA	128	110	18	c.576dup	p.Leu193ThrfsTer7	Frame_Shift_Ins	PCGF3
CAL-120	chr4	76756905	76756905	+	A	T	51	32	19	c.5166A>T	p.Arg1722Ser	Missense_Mutation	SHROOM3
CAL-120	chr4	82916987	82916988	+	A	AT	9	7	2	c.781dup	p.Ser261PhefsTer35	Frame_Shift_Ins	THAP9
CAL-120	chr4	82917171	82917171	+	GA	G	13	11	2	c.961del	p.Thr321LeufsTer4	Frame_Shift_Del	THAP9
CAL-120	chr4	86767926	86767926	+	GA	G	12	10	2	c.4443del	p.Val1482Ter	Frame_Shift_Del	PTPN13
CAL-120	chr4	87047095	87047095	+	G	T	7	5	2	c.560G>T	p.Arg187Ile	Missense_Mutation	AFF1
CAL-120	chr4	88504346	88504346	+	A	G	89	71	18	c.2697A>G	p.Leu899=	Silent	HERC5
CAL-120	chr4	88652921	88652921	+	G	A	6	4	2	c.516G>A	p.Gly172=	Silent	HERC3
CAL-120	chr5	103104791	103104791	+	T	A	24	0	24	c.389A>T	p.Lys130Ile	Missense_Mutation	GIN1
CAL-120	chr5	118944577	118944577	+	T	G	5	3	2	c.291A>C	p.Ile97=	Silent	DTWD2
CAL-120	chr5	124744273	124744273	+	C	A	5	3	2	c.717G>T	p.Gly239=	Silent	ZNF608
CAL-120	chr5	128309366	128309366	+	AT	A	6	4	2	c.5234del	p.Asn1745MetfsTer13	Frame_Shift_Del	FBN2
CAL-120	chr5	13719066	13719066	+	T	A	5	3	2	c.12315A>T	p.Gly4105=	Silent	DNAH5
CAL-120	chr5	137925923	137925924	+	ACG	A	7	5	2	c.1665_1666del	p.Asp555GlufsTer3	Frame_Shift_Del	PKD2L2
CAL-120	chr5	137949133	137949133	+	C	T	75	0	75	c.1982G>A	p.Arg661His	Missense_Mutation	FAM13B
CAL-120	chr5	139042705	139042705	+	G	A	139	0	139	c.368C>T	p.Thr123Ile	Missense_Mutation	SIL1
CAL-120	chr5	139393930	139393930	+	C	T	19	16	3	c.1152G>A	p.Pro384=	Silent	PROB1
CAL-120	chr5	141361037	141361037	+	T	C	7	5	2	c.902T>C	p.Ile301Thr	Missense_Mutation	PCDHGB2
CAL-120	chr5	141395191	141395191	+	C	T	6	4	2	c.2378C>T	p.Thr793Ile	Missense_Mutation	PCDHGA8
CAL-120	chr5	141413932	141413932	+	G	T	7	5	2	c.757G>T	p.Val253Leu	Missense_Mutation	PCDHGA10
CAL-120	chr5	141414876	141414876	+	TG	T	9	7	2	c.1701del	p.Tyr568ThrfsTer25	Frame_Shift_Del	PCDHGA10
CAL-120	chr5	157285390	157285390	+	C	T	7	5	2	c.29C>T	p.Ala10Val	Missense_Mutation	CYFIP2
CAL-120	chr5	157311676	157311676	+	C	T	6	4	2	c.1005C>T	p.Thr335=	Silent	CYFIP2
CAL-120	chr5	157311690	157311690	+	G	A	6	4	2	c.1019G>A	p.Ser340Asn	Missense_Mutation	CYFIP2
CAL-120	chr5	16818109	16818109	+	G	A	122	43	79	c.179C>T	p.Thr60Met	Missense_Mutation	MYO10
CAL-120	chr5	179079071	179079071	+	GA	G	10	8	2	c.642del	p.Lys214AsnfsTer78	Frame_Shift_Del	ZNF354C
CAL-120	chr5	179079974	179079975	+	C	CA	19	16	3	c.1548dup	p.Val517SerfsTer9	Frame_Shift_Ins	ZNF354C
CAL-120	chr5	36985502	36985503	+	G	GA	62	55	7	c.2328dup	p.Pro777ThrfsTer2	Frame_Shift_Ins	NIPBL
CAL-120	chr5	38502666	38502666	+	AT	A	14	12	2	c.1571del	p.Asn524IlefsTer6	Frame_Shift_Del	LIFR
CAL-120	chr5	40681608	40681608	+	T	C	77	35	42	c.615T>C	p.Leu205=	Silent	PTGER4
CAL-120	chr5	55425317	55425317	+	A	G	564	0	564	c.744T>C	p.Asp248=	Silent	PLPP1
CAL-120	chr5	58974737	58974737	+	T	C	6	4	2	c.2357A>G	p.Glu786Gly	Missense_Mutation	PDE4D
CAL-120	chr5	58991990	58991990	+	C	A	7	5	2	c.1030G>T	p.Val344Leu	Missense_Mutation	PDE4D
CAL-120	chr5	6599930	6599930	+	C	T	1734	1072	662	c.2300G>A	p.Arg767Gln	Missense_Mutation	NSUN2
CAL-120	chr5	71649229	71649229	+	A	C	101	73	28	c.1349A>C	p.Tyr450Ser	Missense_Mutation	MCCC2
CAL-120	chr5	72196098	72196098	+	G	A	250	0	250	c.2743G>A	p.Val915Ile	Missense_Mutation	MAP1B
CAL-120	chr5	73570685	73570685	+	C	A	117	103	14	c.647C>A	p.Pro216His	Missense_Mutation	UTP15
CAL-120	chr5	74841648	74841648	+	AT	A	5	3	2	c.29del	p.Asn10IlefsTer18	Frame_Shift_Del	FAM169A
CAL-120	chr5	81092914	81092914	+	CT	C	12	10	2	c.1508del	p.Leu503Ter	Frame_Shift_Del	RASGRF2
CAL-120	chr6	10796126	10796127	+	GTT	G	11	9	2	c.1014_1015del	p.Lys338AsnfsTer2	Frame_Shift_Del	MAK
CAL-120	chr6	11190423	11190425	+	TGTG	T	9	7	2	c.1444_1446del	p.His482del	In_Frame_Del	NEDD9
CAL-120	chr6	122795864	122795864	+	A	G	5	3	2	c.300A>G	p.Gln100=	Silent	SMPDL3A
CAL-120	chr6	122806273	122806273	+	A	T	6	4	2	c.960A>T	p.Thr320=	Silent	SMPDL3A
CAL-120	chr6	12292412	12292412	+	C	A	120	83	37	c.136C>A	p.Arg46=	Silent	EDN1
CAL-120	chr6	131605454	131605454	+	A	G	14	12	2	c.1399T>C	p.Leu467=	Silent	MED23
CAL-120	chr6	138209929	138209929	+	AG	A	6	4	2	c.240del	p.Arg80SerfsTer19	Frame_Shift_Del	ARFGEF3
CAL-120	chr6	138432308	138432309	+	AGT	A	11	9	2	c.2036_2037del	p.Asp679ValfsTer48	Frame_Shift_Del	NHSL1
CAL-120	chr6	138432310	138432310	+	C	A	11	9	2	c.2035G>T	p.Asp679Tyr	Missense_Mutation	NHSL1
CAL-120	chr6	142764868	142764869	+	G	GT	13	10	3	c.5448dup	p.His1817ThrfsTer7	Frame_Shift_Ins	HIVEP2
CAL-120	chr6	148527540	148527540	+	GA	G	5	3	2	c.1374del	p.Glu459ArgfsTer3	Frame_Shift_Del	SASH1
CAL-120	chr6	149541546	149541546	+	G	A	76	0	76	c.111C>T	p.Tyr37=	Silent	PPIL4
CAL-120	chr6	149945326	149945327	+	CTA	C	18	16	2	c.104_105del	p.Tyr35Ter	Frame_Shift_Del	ULBP2
CAL-120	chr6	157322770	157322770	+	T	G	153	121	32	c.124A>C	p.Met42Leu	Missense_Mutation	TMEM242
CAL-120	chr6	16306823	16306824	+	C	CA	25	21	4	c.1953dup	p.Val652CysfsTer19	Frame_Shift_Ins	ATXN1
CAL-120	chr6	166948616	166948616	+	T	G	81	66	15	c.157A>C	p.Asn53His	Missense_Mutation	RNASET2
CAL-120	chr6	166948620	166948620	+	A	T	82	64	18	c.153T>A	p.Ile51=	Silent	RNASET2
CAL-120	chr6	170284957	170284957	+	CT	C	8	6	2	c.1211del	p.Lys404ArgfsTer59	Frame_Shift_Del	DLL1
[truncated: 23,706 more rows]
