# Supplementary material for: Refined variant calling pipeline on RNA-seq data of breast cancer cell lines without matched-normal samples
Source: BMC Res Notes. 2025 Feb 15;18:67. doi: 10.1186/s13104-025-07140-3 (PMC11829467; doi:10.1186/s13104-025-07140-3)
Supplement: Supplementary file 4 — Supplementary material 4. [file 13104_2025_7140_MOESM4_ESM.xlsx]

## Sheet: Table_S2_TPM_salmon
ensembl_gene_id	external_gene_name	BT-474	CAL-120	CAL-148	CAL-51	CAL-85-1	COLO-824	DU-4475	EFM-19	EFM-192A	EFM-192B	EFM-192C	ETCC-006	ETCC-007	EVSA-T	HCC-1143	HCC-1599	HCC-1937	HDQ-P1	HS-578T	IPH-926	JIMT-1	KPL-1	MCF-7	MDA-MB-231	MDA-MB-453	MDA-MB-468	MFM-223	SK-BR-3	T-47D
ENSG00000000003	TSPAN6	3.90298	16.0845	20.0347	51.4618	43.6624	18.8487	0.00905	9.48646	5.71187	5.86766	3.91587	18.8018	20.7873	20.0479	61.7947	24.3503	38.791	20.7618	8.74103	9.42341	12.3189	3.17199	16.3128	7.54719	0.357986	31.0978	0.272566	8.0678	12.4144
ENSG00000000005	TNMD	0	0	0	0	0	0.065113	0	0	0	0.44792	0	0	0	0	0.036241	0	0	0	0	0	0	0	0	0	0	0	0	0	0
ENSG00000000419	DPM1	134.374	117.791	98.0545	87.4454	95.6448	100.985	64.4415	139.475	251.843	269.056	208.701	82.0362	74.4135	158.968	111.575	100.261	149.829	98.2884	78.5195	87.2745	256.846	142.9	163.472	86.135	52.3428	122.087	166.743	135.257	127.853
ENSG00000000457	SCYL3	20.3958	1.61023	14.7477	5.59915	3.04092	6.97144	13.2936	4.8237	6.31428	4.30833	6.98042	3.36135	3.52214	7.71135	4.48194	9.94313	6.56361	2.36436	3.47159	8.38401	4.70733	7.06494	6.95418	5.49304	14.4259	6.25449	7.22653	6.95383	5.29643
ENSG00000000460	C1orf112	22.2699	10.9523	35.2435	16.9782	21.8304	21.498	18.1726	14.0447	10.0844	11.0836	7.15143	10.7466	2.33516	23.619	14.2385	22.5941	24.4787	19.3033	2.4802	14.784	9.15038	11.2687	17.6393	25.6556	9.68894	29.1733	14.1607	13.4367	23.1073
ENSG00000000938	FGR	0	0	0.029815	0.006112	0.183138	0.014806	0.035953	0.240759	0.009865	0	0.018422	0.1033	0.654756	0	0.049443	0.160848	0.139753	0.01863	0.096973	0.026576	0.030485	0	0	0	0.026602	0	0	0.045054	0.02798
ENSG00000000971	CFH	0	0.313882	0.006859	4.63406	0.16337	0	0	0	0	0	0	8.43593	2.3681	0	0.141259	0.032117	0.085665	0.704064	12.9533	0	0	0.064915	0	6.72126	0.008553	0	0.280843	0.008496	0.470599
ENSG00000001036	FUCA2	19.2036	81.12	33.0116	76.1398	94.8459	34.9075	186.61	87.8598	74.0235	89.2056	42.819	57.9467	28.8168	45.2466	72.6562	42.1058	54.6022	75.3714	117.985	131.445	75.3222	67.3919	100.693	68.5062	50.4573	46.4787	109.807	43.1741	27.172
ENSG00000001084	GCLC	23.6851	9.42524	64.8022	22.2641	34.3495	14.4824	17.6759	20.6573	19.7061	16.8081	10.5146	5.30662	21.6864	46.6808	26.2285	55.9921	29.35	55.5847	180.148	51.5534	65.6996	19.1847	25.4277	20.543	9.87694	38.0176	10.8889	20.1665	21.1588
ENSG00000001167	NFYA	21.6205	13.8742	29.1774	28.342	14.297	36.7738	15.4675	15.3476	8.46216	13.2902	9.50676	12.6632	5.38489	26.2351	29.3088	58.0357	16.0142	19.0479	10.9301	29.3985	9.26053	13.8747	18.9183	26.6323	10.0221	14.1599	12.5985	8.85499	13.2427
ENSG00000001460	STPG1	0.805976	7.43467	3.08104	6.26587	14.0657	4.52505	5.07489	1.8058	2.78614	1.92271	3.25853	9.4733	6.60381	1.94736	4.84494	4.70674	3.6784	4.15541	9.04626	3.4898	8.35169	2.34027	2.22753	7.88865	1.75341	3.28357	5.33261	1.35026	4.81649
ENSG00000001461	NIPAL3	4.98878	31.8134	9.4488	6.8759	40.0288	9.90661	12.5757	11.5672	16.8459	3.93088	13.7982	36.7341	24.0605	9.60349	13.9853	18.1713	15.078	11.8777	16.6559	19.419	17.3078	7.81898	5.0904	29.7348	14.4453	11.3933	29.3694	9.91901	19.4868
ENSG00000001497	LAS1L	56.7813	77.08	32.9299	47.6112	68.0076	31.5723	21.2735	61.0207	53.0631	76.0677	44.2846	38.1188	34.3228	76.0963	118.668	37.26	37.7047	32.7894	16.0886	48.9382	56.3336	36.9105	40.1475	64.1596	42.4617	58.074	125.651	33.4133	34.2539
ENSG00000001561	ENPP4	3.8314	2.53018	11.2824	4.46595	19.1219	18.7158	8.48803	2.41646	2.69553	2.36889	1.01721	0.12112	0.805984	6.32389	12.8154	17.7758	5.91771	6.55521	4.54767	4.64167	0.643011	1.94837	4.14034	1.59208	1.00076	14.1773	2.52594	1.25965	4.05184
ENSG00000001617	SEMA3F	37.0655	2.93077	76.8959	12.5639	2.37501	30.7268	8.4452	72.9705	21.4631	19.8109	12.6441	18.9444	22.0018	27.2475	1.89261	7.65336	28.6429	6.16661	12.7954	8.65373	5.64696	11.391	47.1463	14.6459	85.21	54.2325	69.9902	82.9568	39.2373
ENSG00000001626	CFTR	0.176038	0	0.205912	0.531007	0.01599	0	0.016411	0.038138	0.082076	0.030153	0.042138	0.053823	0	0.050464	0	0	0	0	0	0	0	0.013398	0	0.060554	0	0	0.869333	0.158687	0.009486
ENSG00000001629	ANKIB1	18.3479	11.6789	31.8888	25.6643	28.7538	29.7931	24.8491	9.18276	10.1774	8.32853	8.27785	24.6718	43.0556	32.8214	6.75508	31.8309	17.1973	40.6848	28.463	33.0182	12.3361	24.6674	24.337	25.224	6.38427	16.3256	29.1923	23.9745	12.0886
ENSG00000001630	CYP51A1	44.5977	66.5005	90.8752	42.3263	88.1123	118.38	220.352	21.958	36.2887	36.671	25.1319	41.9597	28.748	175.304	34.8323	72.8619	30.9207	39.317	330.399	61.9759	18.9814	62.953	50.1769	36.3924	41.1125	62.4272	41.3963	78.4548	30.7766
ENSG00000001631	KRIT1	17.4628	11.5442	39.9982	31.3819	32.2103	46.6007	33.3264	9.89277	10.4323	13.9557	8.4934	17.4583	17.6357	56.0412	12.5848	20.1058	17.011	10.2672	15.9933	34.0292	8.03947	21.0089	15.9913	20.4465	9.78563	19.018	37.2409	25.8102	14.8993
ENSG00000002016	RAD52	10.5757	8.34199	5.46537	13.9654	5.31721	11.1355	3.7209	7.61475	2.38753	3.94213	3.29822	6.87677	6.56068	8.16116	5.91391	10.3908	13.673	21.6294	7.733	11.7425	8.86671	6.23125	4.99618	6.64202	3.33459	4.8614	15.2088	4.2247	8.18969
ENSG00000002330	BAD	160.836	120.621	55.8466	55.3514	82.5935	87.559	49.0287	59.3445	95.5209	37.9484	71.6554	79.7316	141.351	67.6812	93.1177	51.8799	78.1503	58.5608	45.0263	94.8232	180.26	53.8246	62.5485	94.9553	144.632	75.7863	58.7956	76.065	89.9939
ENSG00000002549	LAP3	38.5145	51.4705	55.7511	39.4056	61.4061	54.4036	13.3153	26.0961	54.0343	43.5099	37.7971	36.19	43.4753	47.1248	38.598	118.569	90.4307	25.7922	33.5988	114.795	22.88	53.5254	50.1001	61.9817	35.9786	50.8329	55.7934	25.9773	33.7849
ENSG00000002586	CD99	379.657	215.131	248.483	350.021	107.034	92.8431	0.144876	23.465	196.666	121.385	347.643	151.744	401.133	79.5871	81.7238	40.3998	136.651	174.868	404.733	121.23	90.2364	71.9082	126.115	228.039	186.441	57.6092	310.983	84.1581	114.648
ENSG00000002587	HS3ST1	0.041687	3.85677	1.75798	7.51525	11.84	0.692924	3.69079	0	0.076673	0.04543	0	0.69939	0.419606	0.004513	2.4563	5.39693	2.48746	21.8768	0.41732	0	1.65457	0.026454	0.012668	2.13458	0.62187	0.198395	0.0995	0.031949	0
ENSG00000002726	AOC1	0.030081	0	0	0.041985	0	0.059273	0.026991	0.042795	2.27635	2.7343	1.08629	0	0	0	0.01571	0.027549	0.788203	0.04493	0.023924	0	0.032676	0	0.092714	0.050708	0	0	0	3.74695	0.894189
ENSG00000002745	WNT16	0	1.67011	0.01756	0.090558	2.28382	0.11247	0.093314	0.060703	0.028419	0.045386	0.0225	0	0.366935	0	0.50125	0	0.03036	5.46285	0.035111	0.064036	3.17724	0.042023	0.020123	0.012153	0.064795	0.016025	0	0	0
ENSG00000002746	HECW1	0	0.190671	0.002767	0.392171	0.145791	0.005068	0.215049	0	0.005117	0	0	0.013524	0.216304	0	0.306619	0.012118	0.015945	0.033537	3.04596	0	0.348246	0	0.003171	0.21523	0	0.007574	0	0.003427	0
ENSG00000002822	MAD1L1	19.6195	22.8909	23.3742	23.7673	22.6262	28.0534	69.1178	17.2846	7.43046	11.9482	5.2768	27.0357	13.6425	12.7759	14.7124	16.8306	18.1271	52.2849	66.6027	23.2726	17.9158	20.5801	22.849	66.134	21.2064	36.4117	33.5402	17.7614	17.4249
ENSG00000002834	LASP1	1637.66	184.737	91.2755	187.42	263.848	35.366	56.3185	160.911	395.406	599.918	235.516	96.9642	207.743	102.55	75.298	93.4556	248.579	86.4538	81.7246	95.5089	120.284	81.5717	65.6701	217.998	93.4758	86.0747	64.8947	58.4943	159.89
ENSG00000002919	SNX11	12.7224	10.6888	18.9792	18.2205	26.6531	12.5561	18.8481	8.68067	5.5087	3.48097	6.25505	17.2038	25.8864	13.0397	23.1891	21.716	22.2828	17.6243	12.6909	31.3247	16.667	30.7815	36.1014	20.2704	14.028	20.9858	16.6265	7.09126	22.2969
ENSG00000002933	TMEM176A	0.426582	0	0	0	0	1.42033	0	1.70086	1.3199	1.11847	28.3274	0	0	0	0	0.309654	0	0	0	0	0	0	0	0	0	0	0	1.36697	0
ENSG00000003056	M6PR	97.2858	147.629	122.155	114.405	167.827	97.1435	77.1164	86.3554	30.3123	38.3007	25.5926	105.361	103.14	71.5332	73.8413	24.6323	153.362	96.5454	79.9098	34.3991	104.685	87.7328	84.6915	109.752	63.4849	54.2746	135.644	80.4418	29.5241
ENSG00000003096	KLHL13	2.62071	4.46027	0.182347	0.227967	2.2629	15.9904	0	0.10977	1.73117	4.61957	2.70359	0.594033	0.031625	11.7144	0.946376	0.992985	0.126921	0.186592	2.75227	6.79695	0	2.31307	4.82153	0.012357	0.011132	1.82254	4.33506	1.25659	4.67442
ENSG00000003137	CYP26B1	0.029732	1.34503	3.16524	1.10497	0.041088	7.10682	12.7563	1.38577	0	0.351263	0.018942	1.66536	5.98243	0.057829	0.456261	51.3333	4.17458	0.230812	2.73753	0.091432	4.04407	0.1548	0.166017	6.66277	0.151389	1.88296	0.020815	0.008354	0.363644
ENSG00000003147	ICA1	59.3675	2.79374	65.2939	0.645155	21.3427	34.3122	71.8639	27.5509	10.5211	6.28958	6.27297	0	0	39.0878	11.5652	32.4765	8.85227	29.0807	0.576103	82.4054	6.40862	53.412	37.0519	9.12479	55.3588	29.5914	42.3765	28.4467	42.6362
ENSG00000003249	DBNDD1	26.9051	8.26428	29.0626	24.7735	22.8007	115.574	38.1579	26.5396	31.7128	48.6333	38.3573	1.55528	11.0423	28.2955	27.4343	56.1208	53.705	13.106	5.06519	4.50441	12.524	92.115	65.2072	9.54482	35.7986	14.1095	27.2498	4.31712	24.1234
ENSG00000003393	ALS2	6.65516	15.9285	12.791	16.7963	11.6363	9.05963	9.89923	8.15304	3.60676	3.94648	3.1338	12.5344	17.102	11.5177	14.6776	8.87662	11.1844	9.81711	15.6457	13.0742	12.1916	8.34277	9.37755	15.296	5.71138	8.21978	9.02035	7.20078	6.7951
ENSG00000003400	CASP10	0.053166	0.273852	0.598327	2.55769	2.65286	0.08458	0.095972	0.00435	0.047807	0.318952	0.194716	0.727018	2.85606	1.98722	0.754242	0.054052	8.51763	0.58223	0.952197	0.089766	1.29313	0.033152	0.141872	2.59024	0.02637	7.90961	0.010688	0.034926	0.016116
ENSG00000003402	CFLAR	16.6159	19.6353	26.4575	30.6606	29.3171	25.8187	5.57017	7.09194	8.54378	13.906	11.1218	17.2914	44.1956	32.5199	58.329	35.1558	59.846	17.2529	23.7001	32.2034	40.0111	19.9516	14.4412	52.6566	8.12271	25.0228	16.4783	15.6702	11.2162
ENSG00000003436	TFPI	0.084747	145.776	2.71996	132.294	28.1921	0	0	0.559472	1.57317	4.90815	0.067189	4.65381	6.18976	0.791491	0	0.169562	18.2599	4.49584	113.52	0.209094	20.2855	29.7589	22.0583	192.279	0	13.1721	0.487563	0.631916	0.389436
ENSG00000003509	NDUFAF7	6.95293	10.0108	14.9641	20.159	16.7443	24.8614	9.95825	7.53572	6.28692	7.70968	9.49972	11.004	11.0126	12.723	14.3431	15.5152	12.7126	16.8986	14.822	11.0725	16.7209	13.1271	13.8265	12.4088	8.61167	18.7883	11.8193	12.5977	11.59
ENSG00000003756	RBM5	32.2653	54.5807	55.2325	62.373	20.6105	57.5068	59.5932	61.9898	26.4356	32.564	22.6811	57.3221	55.8017	32.5373	30.3005	32.3515	35.3774	44.8093	49.2603	31.839	35.6793	30.9352	43.3998	60.3974	65.4234	28.1085	38.4129	29.5663	24.6549
ENSG00000003987	MTMR7	0.188896	0.504599	0.409474	0.426182	0.805573	2.49187	0.993828	0.218796	0.133134	0.448783	0.791057	0.723303	0.557773	0.391557	1.6684	0.091794	0.250237	0.152936	0.811372	0.289377	0.405796	0.798857	1.54787	0.826125	0.360369	0.303735	1.96002	0.188606	0.139258
ENSG00000003989	SLC7A2	20.6917	0.999495	0.005227	0.037937	0.004245	0.250945	0.742278	0	0.322121	5.85751	23.2128	0.004552	0.018204	0.017154	0.061575	0.160369	0.008033	2.5879	9.72682	0.066533	0.162549	94.2475	106.913	18.6981	0	1.23548	40.8622	0.077659	0.036171
ENSG00000004059	ARF5	287.803	166.009	270.778	211.593	269.577	262.514	299.475	118.986	275.248	242.171	181.621	163.775	275.944	395.795	229.593	187.082	187.675	185.035	90.6962	482.478	140.03	193.976	212.948	85.8142	319.043	156.94	362.369	340.056	110.277
ENSG00000004139	SARM1	3.12769	3.71732	0.328995	5.22158	0.061827	11.6342	6.60945	7.3095	0.958697	1.47769	1.52045	0.258055	0.864293	0.166624	3.5013	0.319707	1.14587	0.603795	15.8935	0.663091	5.67117	5.33357	3.71138	1.67599	1.826	2.96379	0.688115	1.46639	0.674546
ENSG00000004142	POLDIP2	101.5	76.1001	92.2534	96.8644	88.4088	74.5756	39.0743	137.133	61.5278	77.589	87.6958	47.2855	67.2513	96.911	75.1309	71.4338	107.154	74.2547	67.9684	111.954	137.686	69.7474	83.2007	108.73	85.3509	98.3221	80.4538	200.069	131.717
ENSG00000004399	PLXND1	11.6142	1.75976	23.948	168.592	5.84078	21.4282	25.4411	35.816	14.3558	14.809	26.3002	0.935752	2.09885	38.8884	7.39044	5.10299	10.9346	5.72598	60.0116	1.32565	9.04499	22.586	80.3077	11.1639	56.6565	40.7684	1.53899	22.4706	22.8028
ENSG00000004455	AK2	149.454	278.895	216.886	215.222	207.004	271.748	179.401	165.941	179.86	169.385	127.375	286.8	181.722	339.225	134.09	261.594	257.9	215.791	197.873	140.157	221.794	162.299	154.273	219.838	186.855	239.205	220.567	179.285	186.323
ENSG00000004468	CD38	0.028058	0	0.06197	0.027169	0.023107	0.030186	0.077072	0	0.273161	0.09182	0.055966	0.162257	0.018577	0.132086	0.02642	0.077702	0.054652	0.021504	0.37967	0	0	0	0.245692	0.084812	0	0	0.517668	0.076922	0.143313
ENSG00000004478	FKBP4	179.021	142.964	86.4598	75.2844	132.827	85.4263	87.2662	195.94	168.076	186.883	179.08	54.7934	44.3657	167.016	66.3096	79.9094	155.449	97.9212	31.767	122.729	90.4793	94.6067	201.764	98.099	129.586	50.9341	111.181	159.059	353.122
ENSG00000004487	KDM1A	57.0704	62.8047	72.2609	111.783	156.429	81.1311	69.263	74.6945	36.4002	53.9645	43.6991	79.7602	64.1459	51.1221	45.4427	81.1274	44.8304	80.5338	37.7144	67.9071	42.9887	45.3527	62.9335	64.1817	79.1155	81.6257	90.6834	39.8759	41.9496
ENSG00000004534	RBM6	45.4771	48.9027	55.0014	53.292	23.004	36.4797	68.8026	60.0963	53.7681	48.0399	34.5449	36.3668	52.3867	32.8958	38.7447	38.6156	31.1193	42.4873	30.1865	39.1151	104.81	22.0804	41.4111	49.6927	110.699	34.7053	52.0615	27.6155	34.2643
ENSG00000004660	CAMKK1	7.57389	1.36225	29.0531	1.51801	2.4786	4.66424	4.07323	6.59693	3.69768	8.82283	9.43294	5.26625	6.26166	6.6359	2.76958	11.6663	0.740099	5.36046	3.02917	5.90235	5.8041	1.33188	2.55591	5.15065	3.55081	0.838435	2.74708	13.2189	2.65917
ENSG00000004700	RECQL	20.5998	75.0459	22.5316	36.5596	80.2527	26.7167	26.4338	16.3417	5.35357	10.1829	7.02531	61.2171	30.3015	17.0156	37.8372	11.635	40.4101	43.005	18.0637	39.6041	9.44005	14.1648	19.7389	53.8047	11.1115	24.0582	41.9802	9.75869	47.6956
ENSG00000004766	VPS50	17.3305	8.00801	24.7045	10.767	18.3312	18.4682	7.07245	7.33421	7.15574	7.41153	4.97283	9.89808	14.3508	28.0062	4.99327	10.4786	9.57818	17.2307	12.1388	18.3536	7.11381	9.3219	8.66207	11.7307	5.3841	8.79304	12.0302	21.8295	9.7061
ENSG00000004776	HSPB6	0.052903	0.238799	0.669602	0.263654	0.171203	7.86476	0.507038	0.652802	0.147714	0.138241	0.161777	0.382588	0.21345	0.038661	0.280372	1.4082	0.485093	0.052706	2.98078	1.39598	0.696531	0.737455	0.282977	0.190562	0.341111	0.466874	0.923702	0.110753	0.33072
ENSG00000004777	ARHGAP33	3.5239	4.31133	18.989	10.2315	4.14783	22.0728	12.2466	9.5515	21.0069	5.81686	19.1758	9.13035	4.33859	14.023	6.57116	27.4882	7.35957	7.21653	0.643	13.2911	2.09451	12.8534	11.7391	4.06805	16.8298	6.54151	7.01982	5.24932	11.9335
ENSG00000004779	NDUFAB1	117.738	121.626	284.595	192.886	153.412	187.038	163.55	201.437	246.423	318.016	177	92.1409	133.481	264.505	106.619	184.462	224.673	127.217	63.1324	208.438	153.775	182.4	283.582	152.609	238.534	125.796	269.783	239.647	292.203
ENSG00000004799	PDK4	0.439355	0.858166	0.015197	9.92686	1.70336	0	0.057004	0.650597	0.203779	0.091648	0.009736	0	0.525942	0	0.020657	0.747106	0.757569	2.3778	0.075963	4.18556	0.032222	7.71441	1.428	1.09902	0	0	0	0.992915	1.02139
ENSG00000004809	SLC22A16	0.033236	0	0.014281	0.716975	0	0.888181	0	0.041374	0.165339	0	0.01909	0	0	0	0	0.971595	0.017173	0.042794	0	0.04566	0	0	0.029957	0	0	0.027192	0	0	0
ENSG00000004838	ZMYND10	0.019468	2.7391	8.5897	1.70889	1.37688	3.22228	0.804268	3.89864	2.39332	0.924095	7.85882	0.698429	8.87216	0.585377	1.19202	0.756186	0.876207	1.1122	0.897349	3.61477	0.603335	0.614168	1.0626	0.281782	5.55833	0.305455	1.00541	0.155207	5.63933
ENSG00000004846	ABCB5	0	0	0	0.020989	0	0	0	0	0	0	0	0.154494	0	0	0	0	0	0.026759	0.025494	0	0	0	0	0	0	0	0	0	0
ENSG00000004848	ARX	1.63482	0.083296	1.00192	0.049682	0.011737	0.035291	0.012046	0.026753	0.592462	1.20763	1.60472	0.012585	0.125817	0.489686	0.006548	0.075178	0.161009	0.012483	0	1.17533	0.081708	0.674348	0.844548	0	0.048051	0.12308	9.53594	0.083529	0.261222
ENSG00000004864	SLC25A13	36.6266	15.504	75.5678	78.568	44.9492	76.3497	43.9207	14.1343	14.6886	31.4936	13.4974	13.0578	8.59791	101.113	19.2294	23.3529	9.05037	33.9725	10.9121	46.0168	12.5311	42.3084	26.9282	24.4855	11.4789	28.9152	27.0539	61.492	25.255
ENSG00000004866	ST7	21.5142	15.631	21.5805	28.1541	25.167	21.445	53.1724	9.65281	18.2874	15.0866	20.1553	19.8885	20.2768	31.3736	10.3345	7.33976	18.119	15.3843	25.757	47.6364	14.2869	9.75441	7.075	11.1078	17.2997	39.6021	15.6126	57.8225	6.13736
ENSG00000004897	CDC27	26.5874	24.1643	41.7716	101.487	62.915	47.521	44.9268	20.5316	12.7847	16.7686	13.1447	54.9573	61.916	34.4122	48.9631	52.9696	49.3127	62.2939	36.2758	52.8563	24.0405	28.1603	51.1524	113.787	29.4729	38.7393	31.6417	10.6791	68.1875
ENSG00000004939	SLC4A1	0.020412	0.007634	0	0	0	0.008625	0.047376	0.025052	0.039591	0.009272	0.156051	0	0	0	0.022073	0	0.049912	0	0	0	0	0.033805	0.027913	0	0.013211	0	0.025056	0.013409	0
ENSG00000004948	CALCR	2.27886	0.016568	0	0.008784	0.070036	0	0	0	0	0	0	0	0	0	0	0	0	0.04966	0.030651	0	0	0.270884	3.31212	0.037131	0	0	0.408667	0.066456	0.069707
ENSG00000004961	HCCS	48.1512	58.6743	21.4017	41.9505	37.0018	22.816	17.1987	17.4397	40.7747	41.0877	22.3688	24.0903	46.4164	22.883	30.7615	22.1419	34.2525	20.4616	12.3044	39.5981	23.3286	26.3188	27.7511	60.2389	24.7589	57.567	49.6162	40.4847	34.496
ENSG00000004975	DVL2	21.5562	18.8077	52.1009	50.0201	42.8073	49.1225	20.2137	13.735	8.71569	12.5548	17.9073	24.6919	29.4438	22.4549	26.5392	23.7675	26.3272	51.423	42.7617	15.3453	12.4953	35.9127	25.6105	49.6497	11.6679	20.7957	26.7186	16.4457	20.56
ENSG00000005001	PRSS22	23.5664	1.63361	16.1151	0	68.3016	32.9469	5.4768	49.1549	23.9269	13.7892	12.4436	0.027719	0	7.03146	22.285	34.7195	23.2492	55.5021	0	60.4887	92.0586	25.4291	16.3108	0.297609	36.8747	32.8502	20.1753	50.93	25.9411
ENSG00000005007	UPF1	35.5948	36.1179	39.9641	60.006	43.1979	54.3481	47.7659	31.1935	33.2854	32.0502	33.0646	30.7063	27.3064	56.2478	37.2033	78.6494	48.2757	42.7785	18.8443	52.5909	30.3165	51.2329	52.8917	54.4986	40.5041	52.4712	119.58	46.4418	30.8874
ENSG00000005020	SKAP2	3.70981	13.2993	0	29.2026	36.186	11.4395	26.0883	0.006567	0	0.516478	0.004545	80.469	70.908	2.96745	5.78603	6.13824	26.3021	27.9974	37.449	16.4757	13.4331	10.4286	12.2112	8.25331	0	26.6735	0.032841	5.6503	23.0228
ENSG00000005022	SLC25A5	353.747	706.702	488.818	621.084	753.394	437.547	587.499	455.92	632.15	695.672	397.412	323.076	181.305	1131.23	906.739	274.262	413.803	356.533	317.578	497.056	357.522	1027.19	808.076	347.638	532.294	1200.21	328.562	668.206	346.157
ENSG00000005059	MCUB	21.6688	28.0191	38.3092	22.1648	28.4677	34.3578	25.7345	27.4319	9.40692	12.3809	10.6196	10.97	13.3014	16.6958	14.3947	15.6246	20.1583	10.0398	2.73838	33.1843	9.01623	15.0333	13.6755	34.4858	23.4995	15.9716	20.934	35.5838	12.3007
ENSG00000005073	HOXA11	0.262901	3.60513	0	26.5146	0.724561	0.016477	21.2702	0	0.049914	0.022671	0.017289	0	0.068734	0	0.091707	2.78539	4.8954	3.94643	0.831324	0.016628	2.11878	0.705306	0.627231	0	0.100953	1.79623	1.6404	0	0.663433
ENSG00000005075	POLR2J	71.4907	86.5478	112.506	81.6593	91.6794	89.7074	85.961	63.0614	121.593	102.754	63.1883	63.2796	78.8093	144.089	69.5348	54.5496	60.6365	110.199	35.3853	163.683	66.3829	127.015	137.128	57.2837	37.8541	107.308	66.8131	87.5925	53.7604
ENSG00000005100	DHX33	8.46054	10.6911	17.4976	20.187	18.0625	20.5605	10.2975	10.5633	4.71887	8.54082	4.5382	11.2879	9.39752	15.2953	12.5914	18.801	11.4853	24.4788	14.8309	8.56972	9.37497	10.4207	12.0408	31.1229	3.40904	14.5816	14.5298	12.3128	8.07012
ENSG00000005102	MEOX1	0	0	0	5.5474	0	0	0	0	0	0.289592	0.026918	0.027444	0.036866	0	0.635375	0.344273	0.266361	0.027223	0	0	0.029697	0	0	0	0	0.051521	0	0	0
ENSG00000005108	THSD7A	0.006195	0.075901	0.183534	3.03295	0.645474	0.003009	0	0.128874	0.031903	0.117009	0.025259	0	0.043445	0	0.013398	0.011537	0.661426	1.06227	0.034489	0.057696	0.017296	0.032433	0	0.003411	0.003073	3.59311	0.081748	0.512246	0.100935
ENSG00000005156	LIG3	33.5888	5.25094	35.6194	37.2104	19.9308	15.3192	13.6918	27.5424	7.50201	14.3474	12.7087	8.94378	2.72145	33.2543	15.8109	32.2586	10.0653	16.7785	5.02751	53.4869	6.10268	8.66064	11.3084	15.2531	23.6802	20.6852	33.6417	12.4051	34.7289
ENSG00000005175	RPAP3	21.5046	17.116	24.6626	34.7812	20.9251	10.0025	15.7789	14.7925	21.6254	37.6602	22.8607	17.5368	12.6871	29.9674	16.0403	13.7406	25.2526	25.277	17.1357	25.732	20.5085	19.4346	26.2219	22.8524	16.7224	26.2808	26.6851	17.4038	23.7889
ENSG00000005187	ACSM3	1.35263	0.176631	0.528837	15.805	0.158539	0.124696	0	0.019464	2.12379	1.31364	1.72996	0.744435	0.993187	8.0704	0.021815	2.99625	2.02081	0.532968	0.020091	12.211	0.019594	0.231697	0.730608	0.507109	0.087013	0.61936	17.2353	1.35227	5.72476
ENSG00000005189	REXO5	5.7561	4.41427	38.7362	10.4544	5.71911	18.5911	10.8191	5.31241	5.70001	7.18257	17.0099	11.4984	12.9976	18.2317	8.80551	12.864	7.16419	9.63285	1.57736	29.1986	3.5945	9.41473	10.2178	6.68597	16.1067	17.1564	25.8401	7.92362	32.1489
ENSG00000005194	CIAPIN1	56.3671	37.8585	21.8512	86.1335	48.7103	45.9387	22.2348	38.4881	51.9161	70.4259	48.7247	28.3197	48.6041	82.8821	40.2239	41.1783	65.4305	45.1564	40.7164	35.7276	53.3312	40.4879	34.6581	48.196	58.9275	71.7315	40.9177	58.7604	47.557
ENSG00000005206	SPPL2B	25.0486	27.1082	54.562	43.2257	16.367	71.0192	55.4872	32.1971	29.8863	30.8801	35.9273	58.0411	32.7732	44.0959	25.6167	31.4616	29.544	17.1404	46.2797	55.6101	20.9634	22.9356	27.7391	27.2942	37.4006	21.2525	27.7171	17.2151	23.9394
ENSG00000005238	FAM214B	8.00802	9.59417	9.37956	7.09783	12.6027	2.78861	1.98221	10.0081	6.331	2.11654	2.13296	12.4905	51.8212	0.946259	11.8043	7.71101	7.26202	4.47804	22.0756	4.47457	25.5613	4.13319	6.79517	12.8197	8.18431	2.88793	10.948	4.52776	5.76509
ENSG00000005243	COPZ2	0	4.22758	0.166375	10.816	2.19882	0	0.581282	0.695823	12.6305	6.26668	6.956	0.701322	0.075121	0	11.3257	0.858331	19.5303	7.84534	50.1484	1.51644	1.08091	8.88778	7.71861	1.51923	0.609723	0	1.09884	0.068117	7.67501
ENSG00000005249	PRKAR2B	0.651476	2.29257	14.2601	0.53031	30.151	18.3937	0.009257	3.88251	6.10073	4.60547	10.5778	0.101558	0.048348	31.98	5.97299	12.8958	13.5775	5.31988	3.21986	0.091241	0.17792	14.7727	3.152	3.10509	0.323128	12.628	6.82606	0.884971	1.99905
ENSG00000005302	MSL3	40.4743	18.3481	15.1178	22.1014	22.3551	29.8582	12.4908	6.46592	16.4194	11.5725	18.7599	13.0796	29.5016	24.4868	10.4147	14.9132	18.096	6.78471	13.2188	15.3948	9.91825	10.3591	9.38588	21.9052	11.4798	29.133	56.0483	8.68919	13.6263
ENSG00000005339	CREBBP	11.9948	2.58751	41.3669	30.534	10.5884	14.6481	9.31816	23.7142	6.62784	8.51633	9.60104	9.08633	16.9982	10.2814	5.10973	21.5738	18.7269	11.1019	16.7901	26.9787	11.0198	18.0889	20.7976	11.3931	8.42062	15.2908	24.7586	14.2346	11.012
ENSG00000005379	TSPOAP1	7.63306	0	2.49211	0.129186	0.222991	0	19.4632	3.74945	1.55702	2.82836	2.61523	0	0.016944	3.29	4.52356	0.912834	0.573911	6.41444	0.007039	4.81866	0.019904	0.007762	0	1.18412	0	0.054612	0	0.008721	0.024371
ENSG00000005381	MPO	0	0	0.025754	0	0	0	0.279079	0.015893	0	0.007396	0.011	0	0.011212	0	0	0	0	0.105678	0	1.12139	0	0	0	0	0	0	0	0	0
ENSG00000005421	PON1	0.052273	0.012841	0.017822	0.040849	0.10133	0.087051	0.765085	0.02917	0.164818	0.051182	0.091344	0.041167	0	0.232844	0.042834	0.120533	0	0.061251	0	0	0	0	0	0	0	0.010843	0.018333	0.058867	0.03636
ENSG00000005436	GCFC2	9.75089	14.931	16.5261	20.466	12.1803	23.8337	8.56851	10.0725	17.2942	11.0998	9.85224	5.24196	11.3287	8.26968	30.1897	19.9811	14.9154	20.3329	11.5743	18.052	4.74585	9.70246	10.6671	17.0436	14.5872	23.6285	16.9421	10.131	9.9337
ENSG00000005448	WDR54	4.76344	70.3993	6.96165	37.3646	17.4214	32.099	45.9049	16.5732	23.0778	16.1513	19.8573	55.7804	66.3035	3.99197	48.4387	37.3067	12.7037	31.2147	20.5456	15.2511	14.8599	52.2058	50.5292	56.8895	40.4224	10.2736	45.5031	12.3348	22.2352
ENSG00000005469	CROT	14.9001	4.40265	15.434	8.6883	9.55937	7.42798	4.24885	3.64107	4.27882	4.89904	2.37792	7.56649	8.84511	5.83326	5.12883	1.68032	6.19016	1.44045	3.52967	27.2117	2.34125	16.9066	9.60664	4.62449	9.06994	4.80908	52.7752	7.97361	9.67386
ENSG00000005471	ABCB4	0.133678	0.020408	0.044085	0.079391	0.024686	0.009015	1.97407	0.104933	0.495	0.113675	0.761531	0.081767	0	2.01289	0.018588	0.011522	0.004255	0.243456	0.282735	0.722674	0.010436	1.05455	0.147076	0.102523	0.015706	0.024958	0.145764	0.492261	0.223669
ENSG00000005483	KMT2E	23.6427	11.0445	60.9076	32.1185	24.1924	19.9544	38.9154	11.8103	11.2134	11.3228	12.1219	31.2416	31.2309	40.5345	12.4156	29.4008	16.0282	26.264	22.492	42.8954	7.4575	26.1867	22.6474	19.4168	6.00739	26.4133	20.6109	22.4966	9.10275
ENSG00000005486	RHBDD2	60.0628	35.83	78.1968	52.7263	25.5305	63.525	75.3804	13.0234	78.4177	59.7684	51.739	36.7651	74.3663	59.053	27.8451	22.1128	38.2804	53.1955	52.3522	165.719	32.8383	63.3694	96.1718	25.1861	72.5955	56.2841	57.085	91.7542	69.3099
ENSG00000005513	SOX8	0.13538	0.04365	0.139114	1.18797	0	2.56448	14.5436	0	0.1328	0.208773	0.068999	0	0	0.027482	0.085397	10.2184	0.806892	0.058149	0	0	0.11418	0	0.365115	0	0	0	0.166183	0	0
ENSG00000005700	IBTK	23.8402	9.27251	22.5589	33.1031	26.2154	11.7205	15.6963	24.1046	13.9794	13.9477	9.76458	20.8041	20.5087	22.6045	8.55937	14.5211	19.2357	41.6948	23.6493	16.8609	27.3123	21.029	16.2954	22.8832	12.7692	21.8283	22.2806	16.9274	18.0088
ENSG00000005801	ZNF195	11.4563	15.3777	26.451	22.9837	10.521	21.0596	27.6	13.3181	9.76759	11.0312	5.96627	6.60505	6.14244	7.08612	12.1436	29.1614	7.32069	6.62207	7.97571	7.10469	9.87926	13.8218	14.5369	15.4989	21.0824	10.9669	14.2902	17.777	6.66213
ENSG00000005810	MYCBP2	7.37995	11.6835	11.5231	12.3318	13.907	18.6494	14.0438	8.76386	19.9594	14.2682	15.3945	14.4758	13.5067	28.2158	9.84792	9.33533	22.5696	14.3594	11.4599	17.6154	19.5211	4.69875	6.57548	14.8208	6.0189	17.0613	10.1094	14.8347	6.48926
ENSG00000005812	FBXL3	22.0131	8.68493	18.9956	21.4557	20.6858	24.0661	16.837	21.2407	10.9517	13.2357	18.7378	24.8619	30.3054	36.7846	17.1952	19.1573	39.6945	37.277	11.6995	17.8738	13.8282	13.3215	11.433	21.4959	10.3631	28.0713	20.4119	15.8027	10.2585
ENSG00000005844	ITGAL	0.036181	0.066991	2.68122	0.193329	0	0	0.010207	5.68914	3.94861	1.25318	1.29138	0.013718	0.004572	0.242374	0.054775	0	0.072989	0.028807	0.021637	1.72358	0	0.083	0.317651	0.007968	0.656885	1.40072	0.336806	0.610562	2.20822
ENSG00000005882	PDK2	34.7111	8.97314	4.20814	9.31932	10.6617	5.96475	4.52077	14.9248	19.3607	16.8226	41.6714	7.63672	31.9592	0	14.6155	11.1159	14.4198	10.5805	4.46704	27.0136	24.7612	8.64265	12.0404	6.74873	25.0956	0	0	3.02422	21.5433
ENSG00000005884	ITGA3	69.8382	231.625	10.1942	10.0462	481.874	6.43107	12.8352	17.2727	37.8012	11.612	29.9375	210.068	473.217	4.846	165.932	10.7744	177.177	339.856	501.644	32.6022	468.075	31.8738	30.2866	315.173	42.6431	68.6984	19.3786	9.09352	14.3491
ENSG00000005889	ZFX	9.30213	6.17354	15.4298	22.7081	12.831	7.08476	9.72921	5.73784	8.57127	15.6772	11.8788	6.40945	13.9626	9.4415	4.53835	6.24388	13.1702	8.5818	13.7824	11.8512	8.53253	6.15701	6.78399	8.95346	5.40331	12.3699	25.0688	8.59668	5.1746
ENSG00000005893	LAMP2	43.5196	54.4389	61.8434	49.8562	136.607	27.3038	26.6398	39.5266	27.7719	36.7752	31.722	52.932	128.234	47.6981	113.369	139.445	54.6655	48.9498	149.597	84.967	53.1986	86.7175	77.6317	36.6631	38.2013	128.965	36.5135	48.1059	41.0485
ENSG00000005961	ITGA2B	0.443377	0.259933	3.71499	1.54529	0.098252	0.36067	0.064087	0.313803	0.167724	0.944252	1.80239	0.046356	0.188975	0.665515	6.74726	2.45747	1.01463	1.72372	0.07095	0.791977	0.015199	1.18091	2.01777	0.085635	0.024582	1.5834	0.156302	0.146507	2.83828
ENSG00000005981	ASB4	0	0	0	0.049541	0.017556	0.008798	0.70845	0	0	0	0	0	0	0.489771	0.009793	0.01532	0.008305	0.060685	0	0	0	0	0	0.069806	0	0	0	0.008924	0
ENSG00000006007	GDE1	40.9572	30.7788	94.7237	61.3938	136.449	37.4404	13.1636	42.9268	32.8033	31.6054	17.7384	29.162	48.5572	52.014	21.9669	38.3968	68.4762	40.0541	25.3407	62.6615	30.796	47.0095	61.4557	41.7742	60.5016	57.1326	134.072	41.073	44.1666
ENSG00000006015	REX1BD	42.6735	66.3029	76.3645	102.446	45.0694	48.0901	82.2011	22.9855	66.4907	50.9602	73.5028	64.6578	27.4291	110.845	49.0222	46.6464	57.1711	85.3174	30.5823	22.8395	44.0569	77.7659	64.8158	49.6594	98.8359	53.5305	0.245552	89.7867	35.6152
ENSG00000006016	CRLF1	0.750155	0.387589	0.264698	2.27256	0.722873	0.062559	14.6964	0.387287	0.576437	5.67532	7.93048	0.011154	0.07806	1.40434	1.40856	2.29673	0.915283	1.09478	2.01458	5.34265	1.89496	24.943	28.0495	0.07091	0.468472	2.25968	6.0114	0.063457	12.0215
ENSG00000006025	OSBPL7	7.06556	3.27075	6.34614	0.749059	3.79934	2.3963	1.55124	2.89427	5.58652	6.27392	1.27104	7.68067	9.02459	1.59138	3.65074	1.8551	11.2184	8.70318	4.52506	0.31249	7.00572	12.5331	17.171	7.80758	25.1568	4.95848	0.422371	1.07236	3.56277
ENSG00000006042	TMEM98	0.416724	0.463494	48.1505	6.00257	1.63748	13.1872	8.05079	15.512	5.45657	4.37999	3.44407	7.60499	21.2515	0.143079	1.80463	18.2532	0.999134	6.75394	0.091566	0	7.68889	0.147054	0.205063	0	0	0	0	0.022008	14.8572
ENSG00000006047	YBX2	7.37462	0.323405	32.5714	12.1167	0.375616	31.147	14.3083	4.07928	38.7932	57.4273	49.5186	0	0	50.3054	69.9753	20.841	7.82826	6.28622	0.072522	50.9266	11.2155	28.1374	35.3204	0	72.7948	21.7628	0.475714	30.1565	52.6312
ENSG00000006059	KRT33A	0.06079	0	0.314349	0	0.05892	0.04429	0	0.402892	0.011181	0	0.092949	0	0	0	0	0	0	0	0	0.119193	0.017092	0	0	0	0	0	0	0	0.139502
ENSG00000006062	MAP3K14	2.40234	8.82503	4.31912	13.5904	16.2446	2.79227	2.24042	2.2063	5.47936	2.62481	1.09225	1.41921	8.99249	1.06013	12.9242	3.48967	10.9327	6.37894	3.96772	8.79492	4.08009	5.05224	2.42186	8.58718	3.18647	3.99669	6.66641	1.62221	2.09467
ENSG00000006071	ABCC8	1.61099	0	1.38841	0.027918	0	0.018737	0	2.5204	0.155435	0.34983	0.816599	0	0.084357	1.34218	0.085521	0.276547	0.046364	0.069315	0.035652	0.039247	0.005699	1.13375	0.725316	0.027838	0.08626	0	3.84741	0.259822	0.044307
ENSG00000006116	CACNG3	0	0	0	0	0	0	0	0	0	0	0	0	0	0	0	0	0	0	0	0	0	0	0	0	0	0	0	0	0
ENSG00000006118	TMEM132A	156.372	18.701	109.067	64.1566	52.675	23.2405	44.1483	64.8472	65.0247	99.4015	81.2304	39.1331	50.3457	40.6097	29.888	51.5981	51.8833	28.5698	24.3526	100.846	39.0912	107.398	93.8166	63.6965	204.927	40.5704	27.8474	147.92	94.1193
ENSG00000006125	AP2B1	78.1249	98.6474	78.6085	72.1158	129.949	47.4798	87.3278	68.619	37.3133	47.0639	38.3841	67.6704	116.71	77.9327	182.245	181.625	87.8981	87.3985	88.9093	164.489	40.6707	33.5199	38.2692	264.128	64.0555	47.8481	120.781	20.8646	188.084
ENSG00000006128	TAC1	0	0	0	0	0	0	0	0	0	0	0	0	0	0.021508	0	0	0	0	3.43322	0	0	0	0	0	0	0	0	0.020721	0
ENSG00000006194	ZNF263	35.2864	24.0654	67.0776	41.2674	18.5307	37.2429	18.9903	36.8561	31.5197	44.1243	33.1002	18.1349	30.9559	25.6595	20.911	41.9925	32.8282	15.3203	18.3287	62.7367	49.2245	32.3821	28.1111	22.2225	26.9809	29.1318	49.9801	24.2237	26.1003
ENSG00000006210	CX3CL1	10.0044	0	0.025169	3.74098	7.73504	7.53717	0.369104	2.91957	0.290944	1.31343	0.445382	0	0	7.65893	17.5698	10.1167	7.05377	0.415897	0.218069	45.7671	0	0.027467	0	0.05806	0.010461	48.8274	0	24.8571	0
ENSG00000006282	SPATA20	117.815	20.3081	23.9049	45.9894	11.5278	6.05247	7.4932	22.8003	89.667	25.5903	152.099	44.5927	76.2868	9.43514	40.6585	17.4348	22.029	22.2102	49.4662	54.9632	32.2155	43.3076	40.9447	22.3069	47.2156	21.9499	41.5597	17.7225	28.5071
ENSG00000006283	CACNA1G	0.014891	0.054764	0	0.630157	0.012249	0	0.071598	0.140201	0.108154	0.003455	0.080167	0.816052	0.099537	0.006708	0.028641	0.018677	0.064682	0.031603	0.187572	0.253217	0.009474	0.155716	0.136001	0.005466	0.02072	0.074126	0.030776	0.12446	0.093653
ENSG00000006327	TNFRSF12A	110.91	330.341	89.5352	100.541	418.14	358.751	32.7338	133.316	200.258	99.948	51.9788	625.882	339.549	44.0618	201.646	93.8331	167.186	249.627	267.609	169.765	524.028	369.459	223.019	450.863	165.587	186.723	60.6971	194.732	108.187
ENSG00000006377	DLX6	0	0	0.012421	16.671	0.113493	36.7376	0	0	0	0	0	0	0	0	2.74349	9.23149	0	0.684018	0.558776	0	0	0	0	0	0	0	0.930181	0	0
ENSG00000006432	MAP3K9	4.96608	1.90098	9.54346	7.17244	6.95586	6.30908	6.79365	4.75758	4.59514	3.27665	2.91854	1.21523	2.33545	4.57625	6.33709	8.84574	10.246	8.01148	1.28508	9.13864	5.69065	7.10899	7.48945	5.33425	7.45311	17.5267	3.29929	6.16977	6.00074
ENSG00000006451	RALA	65.6829	25.0688	49.9666	23.6238	48.4867	45.4472	24.3874	20.8139	13.8643	20.1401	8.27234	56.291	31.2682	33.8589	20.3514	22.2867	40.1356	109.774	53.0525	43.8125	27.9004	25.1345	35.6689	35.0422	24.771	61.0622	21.1526	40.7831	39.0838
ENSG00000006453	BAIAP2L1	11.7135	20.2275	56.7612	15.016	54.8946	82.7992	43.6955	8.58868	28.9758	11.5635	6.33199	16.5033	7.06257	63.6933	24.9296	25.7397	26.6658	56.2104	20.1856	27.9827	30.7415	14.446	16.1967	10.8378	4.02562	27.7116	18.6902	44.0189	17.7548
ENSG00000006459	KDM7A	5.74944	0.268439	10.6012	1.79747	0.625963	3.72422	68.7402	8.90613	3.10013	1.76361	4.30097	0.693002	1.68509	5.42895	0.683787	9.72527	1.30641	2.38344	5.0258	25.3902	2.26314	1.91349	2.28285	1.05491	3.5563	2.59038	2.60609	8.10425	3.41283
ENSG00000006468	ETV1	0.197103	4.33251	0.883965	29.2694	7.61325	0.914566	7.51726	0	0	0	0	6.77083	11.0009	0.020133	0.675836	0.038482	0.35714	39.8923	52.7645	0.103216	0.250146	0.272575	0	44.6636	0.149113	3.28828	0	0.406983	2.71739
ENSG00000006530	AGK	26.7546	18.3256	37.4927	26.1617	20.2194	68.4446	21.1596	17.3321	16.2216	18.8502	21.3416	21.1288	21.7995	33.0654	30.4856	13.0986	15.0263	13.6715	15.6431	40.1502	16.4793	18.9756	19.8189	29.8841	16.2587	20.2237	29.8501	23.9017	16.6064
ENSG00000006534	ALDH3B1	2.98996	22.9358	1.36038	8.95583	16.1962	1.17678	1.75665	13.5795	22.9395	17.1737	3.23262	66.4233	174.043	2.42068	15.7478	16.5626	67.7006	61.3294	17.1354	1.24253	19.9198	3.80213	9.37361	16.1301	0.588818	7.82815	3.99979	19.005	16.3523
ENSG00000006555	TTC22	0	0.069867	0.13871	0	5.66824	19.1838	0.030311	0.634957	0.022419	0.114869	0.031062	0.010556	0	0.100994	2.77374	5.97755	8.01121	4.70235	0	0.28781	0.034267	0	0.304613	0.022369	0	0.132734	0.012469	0.087249	0.051281
ENSG00000006576	PHTF2	9.91088	16.0377	38.999	28.2541	14.6165	26.7287	21.9286	8.05553	9.68344	10.912	7.4437	22.1175	12.1812	20.0322	6.68539	7.57393	14.1526	20.819	14.9528	20.7168	5.59836	13.0229	15.9359	26.6183	5.25859	12.3411	19.7992	14.8675	29.0013
ENSG00000006606	CCL26	0	1.7421	0	0.064414	0.137873	0	0	0.260146	0.363862	0.097496	0	0.660848	1.57825	0	1.23058	0	1.71683	0.327753	7.48608	0	0.595898	0	0.583566	1.61181	0	0.153879	0	0	0
ENSG00000006607	FARP2	13.9027	5.62553	41.3351	19.3643	5.68186	15.2035	7.66548	8.45796	3.85062	8.45745	6.29738	11.688	9.11502	9.36652	12.9648	12.7812	3.86365	6.36561	7.38995	12.6502	4.25266	9.06324	15.2311	10.1486	16.8967	9.42829	11.9391	9.68281	6.56815
ENSG00000006611	USH1C	0	0	0.025694	3.76535	0	0	16.7	0.13581	0.139351	0.353353	0.128176	0.017516	0	0.016423	0	0.5402	0.21523	0.061484	0.133344	0	0	0	0.122277	0	0	0.024472	0.082322	0.066431	0.547175
ENSG00000006625	GGCT	461.93	68.3363	382.507	106.455	132.432	384.942	215.86	169.416	143.676	148.653	123.951	55.5475	31.2116	292.382	93.3906	100.506	275.545	150.905	43.4698	278.322	77.1132	248.599	181.662	80.8184	312.481	214.197	133.847	241.591	281.098
ENSG00000006634	DBF4	20.7883	21.159	53.6512	41.1383	33.399	51.6245	33.4826	17.4392	20.2218	24.1816	15.6186	18.8847	4.66253	67.721	14.5459	17.8554	19.1694	16.2875	8.57244	24.143	9.60274	29.714	25.57	29.9268	24.564	21.6069	18.3186	36.6328	17.5638
ENSG00000006638	TBXA2R	0.010232	1.80336	0.308698	0.079293	1.63407	0.099973	1.85003	1.93125	0.905063	0.316393	0.129573	0.243352	0.486568	0.11836	0.115753	0.116293	0.233116	0.206901	1.13645	0.030094	0.813502	0.050948	0.186743	0.898737	0.224042	0.252563	0.082125	0.582829	0.564984
ENSG00000006652	IFRD1	57.7362	33.0148	40.1796	46.7159	81.0619	167.734	22.2579	16.5964	37.1139	21.5445	12.1112	27.8639	18.6783	65.9677	29.8784	61.822	43.8044	71.4609	104.175	58.2644	57.7637	60.2766	40.819	53.8916	9.5503	162.726	37.0681	35.5757	11.7828
ENSG00000006659	LGALS14	0	0	0	0	0	0	0	0	0	0.062856	0	0	0	0	0.198339	0	0	0	0	0	0	0	0	0	0	0	0	0	0
ENSG00000006695	COX10	13.4023	6.69361	14.42	12.4576	13.8251	15.9476	9.73866	3.87083	8.86292	13.909	13.7847	11.9789	11.1897	12.5927	8.75654	12.745	17.1452	6.14901	13.3427	10.8803	7.82884	15.4038	12.0018	21.5263	3.38825	14.0992	13.8209	14.2622	8.55552
ENSG00000006704	GTF2IRD1	23.4232	19.1926	32.9789	18.9717	20.8317	44.6882	31.7595	18.1919	17.1236	11.9921	6.95523	13.2582	20.4368	29.395	8.81564	13.4705	14.6935	35.8843	22.5691	18.37	30.3841	18.8322	14.6121	15.1663	12.6954	16.8526	9.92918	27.4762	15.881
ENSG00000006712	PAF1	37.9407	70.6752	50.9038	63.8531	80.8532	44.1759	40.9463	50.0882	125.086	61.7063	59.3111	57.7061	43.7918	54.4532	93.6986	122.212	67.6348	30.1462	29.9227	103.386	61.9447	53.1871	76.3914	65.5327	109.974	49.1986	65.5807	39.6267	42.5764
ENSG00000006715	VPS41	84.3603	11.0242	74.9808	64.4101	41.8864	31.0709	23.6318	16.3859	9.38658	7.74095	10.832	33.5798	34.4081	33.1508	15.2254	26.2148	53.2868	65.8106	66.151	71.2484	13.2474	35.6071	42.779	34.1683	9.2324	48.1012	45.9211	40.8911	79.1227
ENSG00000006740	ARHGAP44	2.57472	0.079896	7.76759	1.40371	0.195793	0.147751	6.86222	1.90157	11.5022	3.56998	3.90406	0.06718	0.098231	9.38232	1.76202	4.73159	11.5265	0.029154	5.56477	0.01612	0.304412	4.51621	7.504	0.075627	0.603291	0.364237	11.2494	11.3235	2.33101
ENSG00000006744	ELAC2	63.6056	57.2837	61.4365	97.8811	116.14	69.1367	26.9334	19.0036	346.045	60.2011	50.6691	70.4835	41.3845	61.1281	62.1618	54.2004	45.7366	23.6325	38.5297	47.5496	36.7925	66.1831	83.681	109.72	52.7615	55.2834	59.2808	62.4428	56.9832
ENSG00000006747	SCIN	3.36245	0.017506	0.669039	77.1274	6.63538	0	0.041186	8.18929	22.8706	85.835	10.4194	0.138644	0.832607	27.888	0.324822	2.67747	0.05695	0.132298	0.043907	0.799526	0.037733	0.13233	0.160276	0.394788	0	2.36723	25.2276	33.2568	28.2045
ENSG00000006756	ARSD	40.9237	2.88399	11.0344	18.2089	5.25258	3.42039	0.253651	1.86442	28.0956	8.27324	46.5534	0	0	6.58452	0	0.503332	6.37749	2.2243	5.91792	40.6339	11.0379	20.0072	24.4245	0.680367	0.003243	2.47785	48.3034	5.15541	9.22634
ENSG00000006757	PNPLA4	39.162	23.5499	19.2952	43.5922	9.48304	0	21.7235	8.03235	30.4407	37.4976	45.6318	17.2314	31.6784	6.8288	9.30413	5.93588	52.7132	11.1027	15.1921	37.1061	30.5615	15.3952	7.58575	16.4673	11.3971	0.553412	142.001	6.71461	16.6254
ENSG00000006788	MYH13	0	0	0	0	0	0	0	0	0	0	0	0.960821	0	0	0	0	0.00518	0	0.103331	0	0.873443	0	0	0	0	0	0	0	0.005185
ENSG00000006831	ADIPOR2	40.2076	64.1119	37.8718	33.6183	54.2063	43.3285	39.6737	44.5192	25.4012	20.9639	40.389	39.7793	39.4779	49.3192	27.8574	27.6549	52.9859	34.1554	44.8838	66.4994	76.7241	63.6599	46.4179	37.0607	18.025	30.3857	49.6252	44.5185	39.5683
ENSG00000006837	CDKL3	1.56749	2.4452	2.45536	1.79497	0.705468	3.18379	3.07094	1.32514	3.9601	0.940601	2.71272	1.74011	4.47081	0.340204	0.726982	0.636958	1.81758	1.75698	6.64232	4.92468	6.75436	3.22707	2.32826	3.19571	1.27266	2.15637	7.31599	0.129243	2.75742
ENSG00000007001	UPP2	0	0.006382	0.01181	0.054137	0	0	0	0	0	0.025437	0.015132	0	0.030847	0	0	0	0	0	0	0.021541	0	0	0.013534	0	0.007363	0	0	0	0
ENSG00000007038	PRSS21	0	0	0.080099	0	53.1483	0	0	0	0	0	0	0	0	0	0	0	0	40.2056	161.589	0	0	0	0	0	0	0	0	0	0
ENSG00000007047	MARK4	11.169	16.0633	29.2387	29.6755	10.2551	33.7437	7.935	22.5321	19.489	11.4267	13.7193	15.7625	23.6863	12.3827	22.2432	15.4002	23.367	22.0309	27.133	27.4075	47.7545	11.0367	20.7664	16.7985	31.8017	29.8662	9.90553	26.5286	12.7426
ENSG00000007062	PROM1	0.427283	0.010779	10.7886	4.09682	6.2047	0.617458	3.59746	1.17468	1.62516	2.08646	0.501726	0.099332	0.013902	1.14121	6.83427	260.397	0.296969	3.30678	0.027691	47.7925	0	0.278311	0	0.117084	0.043404	24.2013	1.81587	1.40105	0.021843
ENSG00000007080	CCDC124	98.8504	373.988	164.117	274.24	152.414	131.708	66.5205	124.167	206.242	200.673	154.009	246.843	138.506	332.265	332.048	142.093	167.887	207.062	90.1189	290.263	199.704	168.026	172.239	287.012	236.448	251.693	770.424	140.548	169.451
ENSG00000007129	CEACAM21	0.163558	0	0.022694	0	0	0	5.19774	0	0	0.108748	0	0	0	0.027795	0	0	0.061916	0.071726	0	0.021775	0	0	0.083367	0	0	0	1.95977	0	0.127736
ENSG00000007168	PAFAH1B1	39.6414	33.8953	52.5113	60.0726	103.972	47.8302	56.6216	23.9349	27.0279	39.2203	54.2545	68.9652	48.5209	28.1701	56.8132	42.0077	65.3217	77.1959	66.9002	45.2674	35.3635	43.3873	53.7394	74.2896	17.5521	55.3484	48.6651	37.0109	43.6045
ENSG00000007171	NOS2	0.042732	0	0.020397	0.0935	0	0	0.889528	0.022027	0.007608	0.029288	0.008712	0	0	0	0.011183	0.191001	0	0	0	0.008379	0	0.019688	0.022127	0	0	0	0.012694	0.01019	0.007845
ENSG00000007174	DNAH9	0	0	0	0.085275	0	0	19.9023	0	0	0	0.011262	0	0	0	0.011947	0	0	0	0	0	0	0	0	0	0	0	0.24012	0	0
ENSG00000007202	KIAA0100	83.8117	33.218	73.8227	69.8392	91.142	45.0824	42.7944	91.8673	26.7634	29.2052	43.5193	31.6389	28.2694	55.1542	39.1296	59.4429	49.5869	47.6962	42.2009	74.8053	46.7253	44.1433	58.6647	83.326	42.3773	55.4426	34.9587	118.427	86.6936
ENSG00000007216	SLC13A2	0	0	0.320567	0	0	0	0	0.009048	0.180863	0	0	0	0	0	0	0.091529	0.041727	0	0	0	0	0.014718	0	0	0	0.101025	0.348339	0.015236	0
ENSG00000007237	GAS7	0.492511	0.006863	0.019924	0.047305	0.045687	0	0	0	0.584497	0.524027	0.577724	0.002145	0.02602	0.020133	0.008928	0.094156	4.01674	0.020088	0.075528	0.083184	0.513918	0.033402	0.007527	0.027576	0	14.7062	0.66142	0.705394	0.781482
ENSG00000007255	TRAPPC6A	131.793	13.2338	85.7024	23.246	16.1241	34.3678	33.6405	47.6704	133.922	103.504	112.699	9.4006	29.4021	81.0538	88.6373	94.1304	95.066	37.1993	18.0889	189.425	75.1369	80.7672	96.3256	1.94688	96.659	42.9212	54.2661	64.0835	50.5343
ENSG00000007264	MATK	5.27259	0.235129	0.476932	0	0	0	0	0.063273	8.0367	29.4161	27.0313	0	0	0	13.2886	8.50556	0.307448	0.268971	0.136673	0.087585	0.480344	15.6848	7.87963	0.143553	0.064663	1.72297	4.25295	0.063499	0.019718
ENSG00000007306	CEACAM7	4.58396	0	1.78114	0	0	0	0	0	0.249204	0.05675	0.067572	0	0	0.102684	0	0	0.041413	0	0	0.317319	0	0.515899	0.135592	0	0.014934	0	0.11088	0	0.006909
ENSG00000007312	CD79B	0	0	0	0.029297	0.031146	0.124866	0	0	0.243081	0.297333	0.634534	0	0.033387	0	0	2.21437	0	0	0	0	0	0	0	0.035384	0	0	0	0	0
ENSG00000007314	SCN4A	0	0.001821	0	0	0	0	0.012642	0.010919	0.104411	0.569103	0.412402	0	0	0	0.009162	0.049969	0.003885	0.076425	0.020216	0	0	0.008065	0.003862	0.004665	0.004202	0	0	0.014611	0.011666
ENSG00000007341	ST7L	5.54758	5.79794	5.6508	7.80136	3.3129	9.84271	6.58053	3.24795	4.35554	5.3262	4.50199	8.04659	4.40497	5.71371	2.8113	7.21796	13.9411	4.61515	13.4257	15.3681	2.16033	5.82529	3.7173	8.89551	4.06263	8.58899	6.68196	4.53484	3.97233
ENSG00000007350	TKTL1	0	0.024267	0	0	0.06839	0	0.035093	0	0	0.004836	0	0	0.114865	0.013751	0	0.061325	0	0.138202	0.202027	0	0	0	0	0	0	0	0.017323	0.050868	0
ENSG00000007372	PAX6	0.021832	0.424882	0.00969	23.4629	2.79835	6.69505	0.01031	0	0.007397	4.27414	0.010691	5.03016	0.01247	2.13125	4.94134	10.4985	8.38732	4.631	0.006775	8.30192	24.7939	0.010195	0.024114	0	0.035841	0.013258	0.026098	0.502658	1.69987
ENSG00000007376	RPUSD1	31.7956	43.4387	65.9943	41.4162	38.1214	72.1774	19.8507	68.6498	48.7577	79.5621	53.4709	24.924	26.0419	53.9978	21.2661	36.6622	37.06	28.5513	5.24388	38.9371	90.5221	43.6542	41.1483	29.1253	45.4213	30.0276	54.2341	51.6859	21.4198
ENSG00000007384	RHBDF1	18.6438	9.63973	38.5834	13.0553	16.3167	28.3069	2.3704	46.4472	40.4764	19.6562	23.1932	16.8189	20.7951	16.1074	7.61751	31.1363	15.0403	13.2143	18.898	45.4806	39.7363	28.1056	32.4261	16.848	57.4421	13.7961	40.4394	20.3512	24.8048
ENSG00000007392	LUC7L	57.3736	49.7086	67.4812	100.036	24.8057	42.5126	79.7756	98.3628	84.5705	68.5368	54.1486	44.3236	42.2828	47.6869	22.0315	48.3461	26.2937	22.8244	22.791	57.881	118.503	47.2309	72.9043	68.5266	121.691	39.0266	118.968	32.7822	37.7567
ENSG00000007402	CACNA2D2	1.25951	0.151591	3.34932	0.219943	0.125316	0.268326	0.18894	6.02899	0.282917	0.497538	0.73246	0.131316	0.039729	7.90914	0.144522	0.411707	0.91432	0.127226	0.106444	2.51022	0.482452	0.74768	1.46748	0.067948	1.22618	1.24007	4.60057	1.00007	0.729121
ENSG00000007516	BAIAP3	0.38742	1.20039	3.14987	0.478873	0.437671	0.361092	30.5045	4.10241	4.47913	1.4185	2.06845	0.211871	0.944732	0.23962	2.80057	0.805052	2.96893	1.5477	0.134162	6.85923	1.69887	8.44807	9.39356	5.17748	8.20828	0.753983	3.14079	1.72581	3.21857
ENSG00000007520	TSR3	50.3365	119.735	84.4005	86.8249	89.5769	85.9051	35.5482	66.706	78.1909	93.0305	79.3445	93.8162	97.1467	80.8812	62.3597	67.3808	93.7217	85.8113	53.2489	93.3736	158.887	64.9232	60.5247	59.5056	95.6428	54.919	170.962	64.1443	71.6534
ENSG00000007541	PIGQ	22.3068	28.3599	54.3068	40.0376	24.742	41.3508	36.2419	32.6697	46.4761	38.4447	48.4445	26.9921	28.3784	29.0685	10.26	19.9901	28.5738	16.408	24.9454	48.578	29.2928	19.3139	18.8363	18.1075	62.4827	17.7098	44.1768	21.9683	37.3153
ENSG00000007545	CRAMP1	21.4973	6.91919	53.5227	16.21	17.5131	27.4566	11.8034	29.3503	9.27948	14.0239	18.7039	7.52891	10.3878	53.8186	7.25433	28.2481	18.2525	31.7676	5.33074	35.9573	10.3157	23.7185	19.1515	12.7196	11.7413	11.7091	31.5646	12.8917	22.1659
ENSG00000007866	TEAD3	20.9871	19.1395	27.1712	11.4958	37.3427	13.65	6.52048	26.99	30.2658	22.2369	16.2313	8.13006	15.0681	21.3263	18.9868	19.5554	30.1998	17.4895	7.13606	43.3521	16.6975	13.1715	18.7918	18.7961	45.4289	39.134	38.6834	15.9349	24.4493
ENSG00000007908	SELE	0	0	0.008112	0.023012	0.019765	0	0	0.219677	0.113763	0.013977	0	0	0	0	0	0.01266	0.023145	0.009102	0	0	0	0.019412	0.074363	0	0	0	0	0.267095	0
ENSG00000007923	DNAJC11	35.4104	36.1473	56.7097	57.1802	31.2117	54.0114	26.3363	16.0414	21.2371	30.0548	22.2366	39.8842	36.9639	57.6299	25.2924	19.1821	29.2183	29.2126	33.1117	76.1695	26.5586	31.1615	33.471	38.6503	31.1275	27.634	42.4603	60.5502	26.3372
ENSG00000007933	FMO3	0.035385	0	0	0.01613	0	0	0.175989	0	0	0.012126	0	0	0.036764	0	0	0.021967	0	0	0.140715	0	0	0	0	0.038963	0	4.37998	0	0.017434	0.679318
ENSG00000007944	MYLIP	25.3148	3.19362	10.4148	9.75659	5.66126	3.93901	11.463	9.78276	10.619	15.5638	7.25499	2.83203	4.73577	14.2797	2.31184	12.4194	20.0809	5.56522	5.36709	11.7702	8.10101	12.7972	14.3558	7.20751	9.63594	22.4062	18.7619	12.6146	4.2677
ENSG00000007952	NOX1	0.029526	0.101545	0.046978	0.026919	0.071544	0.094915	0.051397	0.054357	0.059736	0.045533	0.075242	0.015343	0.007669	0.02877	0.223497	0.054989	0.019199	0.038046	0.035224	0.101312	0.074707	0.021079	0.040376	0.040639	0.058579	0.021435	0	0.021821	0.020327
ENSG00000007968	E2F2	8.41243	3.37726	32.3478	16.2418	3.52488	15.9795	5.69014	7.58874	4.00385	4.66585	4.82517	2.66317	0.984964	6.76254	11.2451	20.3716	9.09341	2.21471	0.087493	12.2123	0.167372	4.08399	5.81088	2.36564	15.878	13.7507	6.36271	5.08523	5.99345
ENSG00000008018	PSMB1	146.124	297.104	264.554	321.25	270.216	88.109	145.574	254.61	279.056	289.932	143.199	247.161	357.254	396.059	280.849	266.517	184.078	327.751	148.404	111.29	257.757	301.791	340.148	219.233	303.751	350.421	263.342	250.533	236.684
ENSG00000008056	SYN1	0.010953	0.632283	0.103225	0.019972	0.258407	0.032262	0.2397	0.584793	0.032234	0.202161	0.022331	0	0.01138	0.064038	0.136214	0.353597	0.908999	0.541825	0.235214	0.010601	0.012318	0.408459	0.265154	0.060305	0.010866	0.111328	1.50507	0	3.01535
ENSG00000008083	JARID2	9.63964	15.6626	12.7543	13.9754	23.8585	4.99926	8.22221	27.1289	10.9827	6.51374	5.4024	10.8129	6.39965	14.2257	9.37376	16.1576	17.4962	34.2551	15.4828	20.1121	14.6106	12.497	37.5495	12.8138	12.9144	23.4217	12.4159	12.5026	8.07908
ENSG00000008086	CDKL5	1.51522	0.235376	0.431116	2.21802	0.496005	1.42012	10.5283	0.597033	0.431733	0.391108	0.538183	1.2572	1.86665	0.470779	0.273072	3.1066	0.75962	0.958876	0.853133	2.72013	0.385756	0.844828	0.974609	1.10467	0.178035	1.45326	5.15991	0.326406	0.652981
ENSG00000008118	CAMK1G	0	0.037424	0.115423	0	0.043708	0	0	0.074789	0	0	0.014789	1.85824	7.55242	0	0.039223	0.036028	0.066519	0.220811	0.161548	0	0	0	0	0.079878	0	0	0	0.014296	0
ENSG00000008128	CDK11A	19.3149	31.0236	44.2682	17.442	24.8659	25.3737	21.1121	12.0823	24.5285	22.4184	16.2614	30.6634	33.748	42.8763	23.6538	21.3579	2.96068	33.0629	20.948	53.4159	20.064	36.6143	36.7009	31.9683	49.1677	27.6164	23.2835	35.8749	25.6761
ENSG00000008130	NADK	53.2645	46.9435	94.9152	77.0419	63.0281	76.9927	64.039	25.1857	56.4526	64.5924	40.6681	38.7896	43.6607	133.473	47.2078	51.2835	51.7341	72.494	57.1552	91.3913	64.3364	46.7692	88.7574	56.1965	59.6756	38.8722	63.3885	85.4597	39.0654
ENSG00000008196	TFAP2B	0.011896	0	174.707	0.241949	0	0	0	0	0.231926	0.099879	3.0604	0.012363	0	19.7142	0	0.077543	0	0.006132	0	182.774	0	0.06136	0.062358	0	191.635	0.017272	0	0.848438	0.070533
ENSG00000008197	TFAP2D	0	0	0	0	0	0	0	0	0	0	0	0	0	0	0	0	0	0	0.211189	0	0	0	0	0	0	0	0	0	0
ENSG00000008226	DLEC1	0.04286	0.033909	0.080072	0.032876	0.158016	0.072019	0.061284	0.08708	0.048543	0.058737	0.015626	0.032156	0.165138	0.034072	0.137597	1.17347	0.093422	0.102674	0.003981	0.221506	0.178848	0.009836	0.046917	0.036094	0.182863	0.077474	0.073239	0.497345	0.013794
ENSG00000008256	CYTH3	2.7619	21.5015	22.5301	21.4765	13.8948	16.4588	8.40472	0.632113	5.56961	5.69852	0.815506	11.0466	28.3223	9.17246	20.5555	19.2785	37.6314	22.1432	40.0956	12.3492	46.0691	6.22199	7.63648	25.6575	0.202561	13.1037	6.07116	32.7328	5.33221
ENSG00000008277	ADAM22	1.20752	0.594755	0.917398	4.87824	0.070007	8.80295	12.6113	2.32744	0.03177	0.130271	0.54546	2.18624	1.21196	0.226669	0.599147	1.36078	0.938487	0.399512	0.017172	0.174436	0.071319	4.2403	2.90954	2.37476	1.43633	2.89272	2.94471	0.1159	2.68769
ENSG00000008282	SYPL1	85.9712	53.9423	125.013	61.0433	161.848	125.126	12.0594	37.8273	111.795	71.3284	78.3504	63.2708	51.4636	183.813	68.8745	84.0452	84.7286	96.289	120.612	241.62	62.3541	106.189	95.1306	71.935	31.9442	179.189	63.9915	137.9	42.6001
ENSG00000008283	CYB561	66.4362	22.392	113.967	14.4582	92.7059	86.9201	50.8946	92.8662	135.665	341.666	112.938	10.8039	6.29653	137.707	64.225	73.0466	78.9619	67.5973	81.8027	133.006	123.141	224.172	273.206	36.8504	151.375	53.9779	73.388	151.996	132.523
ENSG00000008294	SPAG9	23.4398	22.9348	30.7466	61.6628	45.36	26.5902	29.1574	13.6113	114.492	13.3102	54.4342	38.3229	36.8357	13.6733	58.5951	37.3506	35.7841	55.4057	53.8538	50.8117	58.9105	32.4795	34.7456	45.8851	6.39381	21.9064	22.2286	20.4434	28.6542
ENSG00000008300	CELSR3	5.30786	2.02687	14.9182	1.2051	0.318632	8.7569	12.6537	2.39868	0.569378	4.40027	5.17037	10.0617	10.5826	5.05716	1.1435	3.54769	1.43437	0.813337	8.82212	9.25377	2.87278	2.86725	3.83616	1.71792	7.67447	0.978515	1.86135	0.252401	4.83576
ENSG00000008311	AASS	0.606438	4.66085	0.310233	8.43227	0.257745	2.15749	0.011915	0.038647	0.038364	0.05312	0	5.69296	14.7	0.087464	0.010709	1.30345	0.06725	10.6392	2.28994	0.676532	2.83721	1.60771	0.491296	16.3414	0.411087	0.008336	5.42645	0.043234	0.906442
ENSG00000008323	PLEKHG6	19.3763	0.587737	14.0645	4.68477	24.0252	5.9965	5.02079	5.36428	8.83604	6.28152	7.81581	0.254995	0.562743	0.310562	10.6169	8.84727	24.1021	21.8862	0.256273	22.1879	18.6137	2.00476	15.3311	0.060278	1.18313	0.979126	1.27298	14.7495	6.6685
ENSG00000008324	SS18L2	11.2685	14.9161	32.6715	37.1305	19.2135	27.0223	29.2999	32.4886	16.6951	29.9323	15.1254	22.4534	15.688	17.534	26.299	29.4981	20.994	15.2585	13.1589	23.2332	38.1867	13.8954	17.6896	32.346	28.3096	19.1306	21.4262	20.1651	31.6278
ENSG00000008382	MPND	7.30288	15.5649	21.2429	29.2129	15.0552	19.4191	7.3223	5.40172	12.2933	10.6131	15.1131	22.1828	15.1813	18.3591	12.0593	7.71547	16.1631	6.55854	6.96328	22.2952	7.84191	24.2227	33.1255	10.7866	24.9349	19.5325	12.2725	16.7351	11.8743
ENSG00000008394	MGST1	681.791	609.348	620.104	53.696	1100.17	571.348	0	83.9898	42.7587	85.7461	15.0487	384.945	950.134	310.418	343.415	151.194	1110.4	633.046	796.836	32.9488	595.536	376.514	330.631	605.972	385.248	472.53	0	186.888	445.529
ENSG00000008405	CRY1	12.3867	8.69392	19.4879	27.0696	22.2488	35.6931	7.00469	17.5113	8.04253	15.6254	8.91363	15.1237	11.9257	13.0046	12.0067	22.2097	10.1059	10.6658	4.0457	71.8656	15.2997	8.35323	13.1079	52.3827	12.3454	17.4351	10.7982	15.3032	10.0044
ENSG00000008438	PGLYRP1	0.244588	0.060085	0.361364	0.254845	0	0.067886	0.139024	0.128653	0.205651	0.095793	0.071234	0.290504	0.145212	0	0.264488	0.173532	0.032039	0.252136	0.111159	0.582337	0.039293	0.332606	0.191124	0.346267	0.103983	0.050733	0.171565	0.03443	0.256587
ENSG00000008441	NFIX	2.58357	9.85242	172.926	3.59799	6.48364	46.6057	0.096574	9.26115	3.36332	2.44188	6.63733	85.573	67.9924	96.911	37.22	217.638	62.064	31.9359	56.5569	12.1699	10.7768	3.66906	2.08909	21.1549	36.0588	75.7372	10.9293	0.158366	12.5212
ENSG00000008513	ST3GAL1	23.3332	1.46425	2.91884	2.3559	16.419	7.84756	0.290446	69.6637	28.2384	11.6752	14.6904	17.6152	3.00812	4.05647	14.4131	2.92146	96.7147	11.3263	43.437	134.633	27.4939	16.0267	24.7134	12.6387	23.4322	30.1261	38.1854	24.3986	15.1962
ENSG00000008516	MMP25	0.783394	0.532785	1.20879	0.661556	0.563609	1.13587	0.237072	2.06204	0.821761	0.780275	3.21176	0.555467	1.45827	3.15647	0.213675	2.47984	0.945916	0.797085	0.407285	0.829468	0.95428	2.15599	0.628871	0.163851	0.716902	0.793979	0.963367	0.489137	0.47564
ENSG00000008517	IL32	0.085807	28.9406	0.625898	14.9918	162.707	0.495891	0.11754	0.589405	22.531	15.7904	0.910012	61.7146	29.9549	0.387066	15.49	3.37555	27.707	40.5632	17.4541	0.557808	1.57003	0.680674	0.511022	30.4357	0	0.52481	0.471811	1.19239	1.58553
ENSG00000008710	PKD1	67.9593	39.4766	179.046	76.1389	38.3959	106.503	153.259	76.4569	36.5502	73.8839	68.4785	62.0337	73.8048	63.6842	32.0675	92.8311	89.254	72.8326	201.068	169.108	72.8806	89.3296	61.3423	55.1854	58.739	42.0151	134.656	57.3201	48.4403
ENSG00000008735	MAPK8IP2	12.1506	0.848286	14.7424	2.52177	5.80586	0.741634	25.1391	0.895196	2.76084	16.064	15.6421	2.09646	0.485073	15.2585	6.09964	1.92132	0.304251	2.47	0.163475	4.21152	2.32866	2.33951	1.68913	0.058198	2.3186	0.055425	0.702865	9.27044	1.36384
ENSG00000008838	MED24	353.792	41.2909	31.5108	49.2086	34.8511	48.2798	36.224	81.8571	88.846	103.874	82.3608	14.5	24.0901	90.8085	15.4068	59.648	35.9618	38.2589	22.0274	41.1221	190.165	15.1373	16.3861	52.3508	94.5821	34.1205	37.1004	159.857	48.7695
ENSG00000008853	RHOBTB2	8.15491	3.42716	8.28435	15.4091	8.18472	7.85571	6.90109	5.56623	4.50888	8.19131	5.93026	8.33018	6.87276	0.408309	2.98603	0.712359	3.23049	4.21725	5.72621	7.79073	4.25386	11.9502	8.30905	5.22541	2.82502	8.25335	11.3963	11.2624	2.39056
ENSG00000008869	HEATR5B	7.01017	4.59628	12.1314	8.8741	11.3579	13.2326	6.39571	4.64017	4.76668	4.54511	5.50826	6.20038	6.64621	8.15456	3.92194	11.2317	6.40331	9.12417	7.97502	20.48	6.44275	8.5427	7.08186	5.71824	8.71251	13.3709	8.91582	10.8027	6.93291
ENSG00000008952	SEC62	89.6246	115.823	77.4239	90.0932	82.0255	37.1282	64.1632	90.4877	138.415	68.9482	58.1271	97.3237	90.1647	97.3001	82.994	68.805	156.989	181.249	82.8801	312.074	147.446	84.202	82.0853	102.432	277.076	74.0185	248.615	109.033	192.707
ENSG00000008988	RPS20	1726.49	3813.01	1451.81	1980.58	2720.71	4744.07	2076.6	2347.71	698.12	1273.41	971.797	4575.69	2221.67	1570.8	2910.51	3929.77	2308.77	3212.36	4048.98	1247.86	3674.37	1908.38	2207.01	1344.11	1779.1	1536.91	1903.01	1751.22	2652.36
ENSG00000009307	CSDE1	386.672	356.591	374.52	532.094	524.596	795.998	323.052	286.657	231.315	312.814	289.215	662.635	457.968	337.487	209.556	603.137	756.46	342.447	513.246	471.156	88.1066	3390.87	1834.87	435.214	147.463	594.24	452.638	275.782	238.377
ENSG00000009335	UBE3C	43.2977	30.6368	68.5626	47.7359	103.945	79.5496	50.6638	40.9523	27.0753	19.0121	20.4719	58.6368	30.9689	18.6702	48.4928	42.371	41.0198	34.1531	37.421	100.009	31.5908	37.1542	32.6212	72.3759	21.3625	12.2104	34.6611	35.0168	24.8883
ENSG00000009413	REV3L	6.3782	3.61695	13.8335	13.1628	4.52131	13.8038	3.72992	12.8446	6.25012	5.41797	4.39829	5.00232	10.0631	7.85712	6.75028	18.0553	7.94986	5.05504	8.9111	14.7802	4.80015	7.42338	7.05744	4.99614	6.57128	13.2805	10.4715	3.94117	3.25856
ENSG00000009694	TENM1	0.015211	0	0.008067	0.06356	0.002457	0.115747	0.025185	0.046672	0.802931	0.003475	0.101945	0.002635	0.021071	0.117335	0	0.158956	0.022084	0.001307	2.82362	0	0.754055	0.048264	0.050845	0	0.079217	1.37644	0.003112	2.00468	0.065158
ENSG00000009709	PAX7	0.011037	0	0.00878	0	0	0	0.005339	0.019763	0	0.003679	0.013678	0	0	0	0.121887	0.006664	0.72202	0	0	3.91415	0	0	0.020123	0	0.111813	16.1058	0.026355	0	0
ENSG00000009724	MASP2	0.725761	0.268324	1.42612	1.22249	0.499439	1.82369	2.03771	0.635994	0.138826	0.368097	0.966439	0.774857	1.41007	2.85699	0.141266	0.117144	0.492463	0.411488	2.17034	3.56467	0.997774	0.732306	0.648407	0.399572	0.223183	0.885172	1.22943	0.500603	0.286464
ENSG00000009765	IYD	0.712711	0	0.651832	0	0	0.008562	0.008767	0.278107	1.89748	1.50952	0.613187	0	0	1.19384	0.041349	0.016414	0.008082	0	0	0.17666	0	0.003639	0.012052	0	0.008743	0.016652	0.042235	2.65515	0.288498
ENSG00000009780	FAM76A	5.61726	2.62173	12.8429	7.24229	7.41335	10.2828	7.68166	3.30647	4.04424	6.82067	5.55723	8.05896	9.12778	5.00815	6.78178	13.2059	5.44102	3.92387	10.2399	7.45671	3.17602	5.01717	6.87695	5.4197	9.57745	8.56245	5.79352	6.19521	6.44029
ENSG00000009790	TRAF3IP3	0.009977	0	0	0	0.777052	52.1015	0.009955	0	0.046715	0	0	0	0	0.019671	42.0407	6.31279	0.075475	0	0	0.601642	0	0	0	0	0	0	0.069124	0	0
ENSG00000009830	POMT2	10.0957	17.2498	21.8936	27.9167	17.5479	16.0687	13.099	9.47176	26.8066	19.684	17.5284	9.08828	8.31786	16.7388	16.3287	7.64899	6.23639	14.553	16.5104	17.9463	16.8674	53.7259	35.6615	19.071	26.7654	33.1883	23.5815	17.2264	14.6244
ENSG00000009844	VTA1	25.7384	29.1036	46.4137	43.851	33.1971	35.0287	38.7435	56.1394	26.8912	42.4961	23.0873	44.2633	234.429	60.8991	55.7575	65.7472	59.8974	59.1901	40.3396	55.8205	41.4534	30.8873	58.8959	43.1107	25.4972	65.584	150.014	36.1438	43.3002
ENSG00000009950	MLXIPL	2.57685	0.228024	8.38287	1.26517	0.021931	1.71715	10.6043	2.21157	5.11569	1.9181	2.57876	0	0.151536	5.01163	0.874959	3.43982	3.55187	4.70174	0.107976	1.64972	2.6794	7.57278	6.78725	0.645383	0	2.8877	4.60165	6.47583	9.11346
ENSG00000009954	BAZ1B	67.3339	29.0168	101.25	81.4094	69.7764	130.145	65.6282	27.5023	39.8855	45.0061	28.0129	38.2485	32.3659	84.7986	26.9373	33.6088	37.8323	48.8693	41.9208	74.5101	23.2054	43.7449	40.7272	44.913	33.9122	35.032	44.6846	69.233	51.448
ENSG00000010017	RANBP9	37.7079	22.1605	45.1522	28.3042	46.8776	13.8341	55.4067	45.1488	35.0577	36.6545	23.1159	16.1158	20.2255	67.5038	14.3843	13.1291	44.9606	42.9722	26.3676	39.9775	38.8047	24.1905	29.1831	33.3164	47.2621	76.7742	38.9752	28.5646	26.7523
ENSG00000010030	ETV7	0.439989	0.039882	3.08209	0.04929	5.14817	0.470251	2.8821	0.059719	8.64873	3.91599	0.915008	0	0.078643	0.030132	0.364102	1.08783	7.50447	2.22737	0.039774	0.517556	0.034775	0.176618	0.182364	0	0.203089	6.42143	0	0.697279	1.31503
ENSG00000010072	SPRTN	5.33415	4.90281	18.219	10.4624	12.596	11.3064	12.0997	8.5206	5.01083	6.86149	6.63789	7.50785	6.89698	9.95784	9.58892	19.4478	13.127	3.98331	4.059	12.4413	4.98616	8.64169	6.88022	12.9529	7.52054	12.8856	5.83959	6.66828	13.8969
ENSG00000010165	EEF1AKNMT	38.3634	19.959	67.2023	28.6084	25.3985	44.6789	24.4463	26.2928	28.9859	35.1813	21.033	23.0788	13.3844	52.058	23.282	45.8867	35.9036	14.4224	11.1061	31.3689	56.2191	34.2185	31.7415	31.4643	34.9442	29.7564	45.3368	33.7561	34.2237
ENSG00000010219	DYRK4	5.75571	17.1323	11.1027	10.8929	7.23752	18.9051	6.97122	13.0082	7.59229	4.47731	5.36734	19.1034	11.1901	8.32502	15.9881	6.24084	7.89871	13.7968	11.4037	7.8208	19.5973	2.55595	2.62359	12.7287	14.9474	15.5123	33.9958	10.4955	2.52208
ENSG00000010244	ZNF207	91.256	50.9155	111.882	128.1	114.626	100.976	97.7145	176.184	40.0083	67.066	53.2827	58.0055	62.4804	129.143	95.8958	119.548	130.062	79.11	75.2113	132.617	54.3472	72.7199	71.9701	79.824	53.1251	107.488	66.8403	51.1506	90.8093
ENSG00000010256	UQCRC1	165.467	302.999	261.841	322.622	209.369	244.479	190.715	176.924	133.418	237.985	181.76	293.714	198.432	229.438	175.687	242.77	271.6	189.218	161.683	119.318	254.642	112.558	128.782	183.645	332.349	230.32	208.567	243.831	203.53
ENSG00000010270	STARD3NL	38.721	19.0556	27.7983	33.622	34.8018	38.0437	30.9059	20.7514	10.6737	14.5619	8.4091	59.0426	46.3923	9.99644	10.0365	17.6745	27.3186	41.7559	45.931	41.0128	13.0721	16.4196	18.7516	56.9469	7.23026	0	41.3552	30.5003	33.2412
ENSG00000010278	CD9	369.447	393.888	335.343	106.805	435.172	314.295	823.279	443.815	140.493	154.111	245.203	2.94596	95.5075	593.454	409.235	187.896	535.924	116.194	37.8933	630.602	177.891	210.623	341.474	176.044	541.018	227.513	331.14	203.882	45.8157
ENSG00000010282	HHATL	0.042675	0	0.038289	0.069146	0	0.031092	0.064014	0	0.066811	0.029249	0.054375	0	0	0	0	0.106539	0.055513	0	0	0	0	0.034621	0	0	0.075236	0	0.052665	0	0.061981
ENSG00000010292	NCAPD2	34.721	83.1757	54.1455	123.882	91.8002	119.91	66.2285	62.8934	24.275	27.8015	24.9023	90.2513	36.1592	61.6559	60.1389	58.859	126.287	50.4201	17.3176	54.6472	26.1597	52.1988	67.9445	125.036	38.0384	58.4734	43.6613	36.1382	33.4279
ENSG00000010295	IFFO1	0.052837	0.175413	0.034276	0.036128	0.032007	0.064159	0.03758	0.289333	0.134634	0.045137	0.044932	2.95331	5.03592	0.077226	0.14284	0.197623	0.130492	0.163268	11.1106	0.04525	0.07415	0.090252	0.042148	1.93572	0.045862	0.036649	0.016215	0.038984	0.048501
ENSG00000010310	GIPR	0.047068	1.02236	0.374738	0.11443	0.785295	0.040643	1.23086	2.40348	0.571271	0.103948	0.031985	0.435625	1.60393	0.059231	0.411406	0.252815	3.18584	0.542163	0.1331	2.95858	0.454298	3.88822	1.32615	0.840286	1.40566	0.304054	0.038518	1.65905	5.25673
ENSG00000010318	PHF7	0.926889	2.04641	4.66327	1.98741	1.2478	9.7134	1.88156	1.11824	0.589617	1.34726	1.36445	2.60543	2.20263	2.7595	5.61875	4.16752	3.92475	2.55426	2.7209	2.48197	2.69142	1.11998	0.80835	7.05882	2.77389	2.19861	1.83892	0.100814	3.15897
ENSG00000010319	SEMA3G	0.006748	0	0.198631	1.31349	0.045783	0	0.08726	4.67152	0.134044	0.198877	0.659041	0.007013	0.059594	2.33971	3.58234	0.1321	0.210381	0.306078	0.320732	0.68802	0	0.019271	0.073822	0.156038	0.341394	1.22392	0.078693	0.508677	1.22051
ENSG00000010322	NISCH	18.3908	18.1819	29.8907	41.1767	13.0016	25.8282	26.0823	32.3226	13.6871	20.1706	17.2517	35.177	42.0339	22.9654	22.3056	21.5603	31.1595	17.4856	20.7237	18.9043	25.7097	15.4911	18.3363	27.2982	39.2279	24.3318	22.4259	5.73716	17.9959
ENSG00000010327	STAB1	0.022927	0.061721	0.058114	0	0	0.072915	0.075621	0.084568	0.003067	0.011428	0.065862	0.039504	0.008662	0.257339	0.163893	0.082811	0.068826	0.008594	0.056069	0.032694	35.361	0.011904	0.076907	0.01836	0.072465	0.104231	0.002559	0.073936	0.024872
ENSG00000010361	FUZ	4.49865	35.8216	17.87	24.8716	8.60711	29.5715	11.1739	20.2579	18.8258	15.1672	15.6657	2.99926	3.21179	0.311848	26.7829	0.273135	23.2342	20.8722	5.6097	11.3366	5.88375	16.3823	19.042	4.44223	27.4636	0.421588	15.2387	18.0155	6.34713
ENSG00000010379	SLC6A13	0.197552	0.250754	0.02992	0.292427	0	0.054803	0.204103	0.013864	0.664573	0.038681	0.973187	0	0.039076	0.018323	0.071334	0	0.160983	0.174468	1.0772	0.077349	0.523537	0.053702	0.047062	0.136706	0.074617	0	0.046167	0.055612	0.00758
ENSG00000010404	IDS	8.94231	44.8462	9.93543	16.4535	76.2047	17.2466	24.1018	17.3724	8.57774	7.91054	6.68702	29.772	53.4229	5.26852	22.6098	8.69414	7.52185	13.2468	52.4639	21.8748	28.95	60.2018	48.682	43.5857	10.3742	12.7116	17.4955	11.0442	9.89978
ENSG00000010438	PRSS3	0	13.8527	0.023708	4.00614	118.524	8.57008	132.932	0	0.035145	0	0.097388	0.059611	0	0	0.619883	0.783383	0.582724	9.85966	0	0	92.5143	0	0	74.7735	0	0.346157	0.324547	0	0
ENSG00000010539	ZNF200	3.75535	5.78159	9.21708	10.0991	6.6413	6.87889	12.3661	10.6153	6.04574	6.85858	5.09477	5.01337	4.96664	5.46991	5.1293	12.7338	6.69626	3.52066	2.98889	6.28339	6.63184	5.67349	7.15503	3.51095	3.89661	8.89037	11.0436	3.72475	7.57109
ENSG00000010610	CD4	0	0.101051	0.009097	0.260604	0.343575	0.077472	0.194439	0.012631	0.067301	0.117559	0	0.635782	0.464002	0.011142	0.080136	0.070988	0.649631	1.99283	0.100039	1.16817	0	0	0.010425	0	0.368523	0.033206	0.168439	0.011268	0.068092
ENSG00000010626	LRRC23	2.0583	15.4768	7.90187	7.91376	6.91406	5.48897	6.2179	3.71356	5.24755	2.32944	2.97002	7.35686	11.5478	3.92744	3.9513	4.71092	10.1592	8.22541	13.069	6.78427	15.8349	9.80798	4.58626	6.29277	10.764	8.2746	7.66958	5.01669	4.20131
ENSG00000010671	BTK	0	0.08877	0.08225	0.029209	0	0.504138	0.006324	0	0.011785	0.070861	0.040822	0	0.046036	0.107308	0.015971	0.333294	0.163239	0.148522	0.076443	0.411621	0.050049	0.049208	0.040395	0.032526	0	0.128671	0.019664	0.023677	0
ENSG00000010704	HFE	0.016243	3.02467	8.07853	6.87834	11.3445	0.683506	0.62439	4.04315	2.49534	2.41238	0.995061	8.73843	11.6716	3.92309	0	5.64834	19.9965	6.99243	3.91938	43.4237	1.69996	0.77446	1.79	5.5671	4.49819	18.1236	0.136809	0	26.9211
ENSG00000010803	SCMH1	9.8593	17.3152	20.8725	10.898	10.5471	24.6451	20.8813	15.9535	10.2352	5.7792	8.89296	25.8653	17.6799	28.809	9.94312	15.4973	12.1393	11.2632	26.2585	10.3125	14.6707	6.92294	8.27572	15.7562	18.1445	28.2218	16.9076	8.907	10.1226
ENSG00000010810	FYN	0.299807	28.7598	6.24764	9.52714	3.3634	17.7554	28.588	2.2496	1.7657	1.53579	7.37194	69.6433	48.0416	0.048178	21.0384	12.7124	24.0792	33.84	61.3803	0.119546	70.6806	1.40577	1.34669	34.9245	0.093989	2.30636	4.56154	1.9012	0.281851
ENSG00000010818	HIVEP2	1.79402	0.655641	2.883	1.91359	3.95474	7.91566	9.07843	2.38372	1.96163	2.53631	1.55401	13.9617	12.9008	6.61893	6.69329	5.83902	3.99719	11.5415	10.795	4.30583	3.77006	2.58885	2.46923	8.44177	1.5269	9.08039	15.579	6.11427	2.06024
ENSG00000010932	FMO1	0.94115	0	0	0	0	0.053209	0	0	0	0.036032	0.005664	0	0	0	0	0	0.025476	0	0.101647	0.016497	0	0.010579	0.00767	0	0	0.024433	0	0	0.00838
ENSG00000011007	ELOA	27.2717	27.4916	30.9518	38.4836	44.4	28.7689	15.0693	20.3622	17.7422	22.0647	13.5443	48.6439	35.5169	32.177	30.1712	26.7651	22.9111	24.2284	31.8985	23.1596	19.8042	18.0644	25.4433	27.8776	30.8705	45.317	39.2961	26.6054	18.3313
ENSG00000011009	LYPLA2	89.0329	114.09	119.987	114.636	82.0567	93.6093	57.2608	54.3996	62.2582	49.9255	40.4908	72.0842	112.28	70.7755	55.2811	56.7818	74.0377	60.6376	55.9326	47.3232	77.5437	48.3793	78.4351	70.6276	96.5774	97.6401	55.5358	82.4174	83.8722
ENSG00000011021	CLCN6	4.80851	1.83871	6.29628	7.89938	3.64662	4.07704	10.2713	4.57436	1.88399	2.53571	2.45822	8.64848	11.0002	7.37059	2.07983	1.44711	3.12275	7.29496	34.8218	8.07678	7.44308	4.97987	3.08236	4.34764	6.07625	4.95343	5.91358	3.13352	3.44245
ENSG00000011028	MRC2	0.011705	2.47164	0.0688	10.7321	8.83345	7.17411	19.5795	4.09129	1.05981	132.712	1.87981	144.083	114.226	0.102643	19.0231	16.3481	0.904125	7.8479	54.6577	0.111879	0.403832	3.30233	8.29323	29.0488	3.63932	1.54846	0.165228	0.423851	0.510335
ENSG00000011052	NME1-NME2	1.72175	13.0555	2.91658	19.3723	2.82141	1.07505	4.06852	9.65638	237.174	3.58731	89.187	19.4938	18.8887	6.53774	9.35555	6.88134	10.5291	8.51405	6.58444	8.50645	5.42038	1.9102	5.29747	23.3533	10.3093	30.1161	15.8267	8.162	29.9963
ENSG00000011083	SLC6A7	0	0.008154	0.011317	0	0.234385	0	0.985751	0.111735	0.11163	1.2837	0.091834	0.049278	0	0.00924	0.010255	0.047098	0.073914	0.07332	0	0.009297	0.037325	0	0.006689	0.010442	0	0	0	0.406273	0
ENSG00000011105	TSPAN9	23.7027	3.19086	39.9242	13.0235	0.243784	14.1483	31.896	30.9538	4.18559	4.58246	11.5556	16.3327	41.6795	20.7678	10.0514	4.3176	15.4996	3.5038	10.1433	34.5831	6.66775	13.7781	9.28757	12.6867	25.9214	37.0404	17.2777	37.298	11.0727
ENSG00000011114	BTBD7	10.897	6.46812	11.5505	16.1074	10.6405	9.20038	5.58585	9.76647	7.13905	8.29377	7.36891	13.0727	9.52527	9.77525	10.055	7.68519	11.2476	18.77	7.86027	8.45115	7.43285	12.0835	12.0679	12.805	11.2434	12.5473	13.22	5.66447	5.94924
ENSG00000011132	APBA3	5.86612	7.55124	6.91421	8.7418	8.40769	7.8294	5.80197	5.53741	4.98816	4.36226	3.9638	10.3018	8.35653	8.38764	7.80794	5.40581	7.6875	8.37693	8.7098	13.2532	3.8216	4.59531	4.32524	10.9606	7.7808	8.10718	6.05849	7.34413	4.41603
ENSG00000011143	MKS1	17.0047	13.9681	13.56	10.7765	9.81705	8.22	9.7403	25.5484	17.2325	20.5241	13.59	11.2011	16.9193	12.9943	15.7845	16.0332	15.1499	15.2883	7.16039	18.6782	13.7738	30.2997	34.1665	10.9385	11.2735	11.9271	22.0309	3.33252	23.1608
ENSG00000011198	ABHD5	19.4909	21.2189	45.6986	20.8791	36.4012	18.0037	15.813	17.8395	11.9087	16.8933	13.2498	21.726	17.8943	19.455	11.9547	30.6776	15.7089	12.9475	27.953	40.7294	17.4354	15.1636	16.7181	42.8966	12.2332	28.2897	26.2918	17.439	25.7422
ENSG00000011201	ANOS1	4.63729	0.343127	1.03288	0.009702	2.67925	0.674556	0.010586	0.017633	0.125271	0.076587	0.059664	0	0.027642	0	0.023016	0.254355	0.500113	5.14517	0.922572	0.140847	1.72033	2.10962	0.36867	7.62557	0.029031	0.235641	3.86025	0.041946	0.05617
ENSG00000011243	AKAP8L	76.7627	40.4606	59.1806	44.0676	24.6249	48.3334	45.1513	54.258	47.4373	41.4953	32.1169	33.5953	30.6403	40.2211	165.241	37.5662	61.9167	155.992	48.3304	37.5832	52.7846	45.2724	50.0461	50.7975	119.855	51.7538	31.3711	32.0757	33.3551
ENSG00000011258	MBTD1	10.4185	3.26669	15.6095	10.2707	4.1205	11.161	7.02004	8.51208	7.15267	6.21494	12.6994	4.08752	8.24006	7.82782	8.66218	24.883	6.6925	9.00612	3.93363	15.411	7.35998	11.1694	12.4694	5.86695	5.6639	5.58019	11.2753	4.69977	10.0093
ENSG00000011260	UTP18	38.5384	56.9789	41.2468	69.0402	73.3034	55.5565	43.4505	42.2029	89.2617	61.2117	113.164	46.1814	37.4719	41.2465	122.334	55.8003	40.9899	67.741	39.479	58.9091	150.358	60.3369	98.6472	94.5119	51.1329	44.7567	41.2837	48.2195	66.2471
ENSG00000011275	RNF216	21.1261	8.17162	24.6981	25.6193	11.3221	19.2513	9.54392	11.227	5.32653	8.09511	3.78727	21.5775	18.026	7.72769	6.89293	11.2886	17.1417	20.6249	31.2385	29.7379	29.625	17.0207	18.5167	26.2252	9.21895	24.4015	17.4662	23.4247	12.9517
ENSG00000011295	TTC19	54.4742	39.7795	58.4978	45.8474	43.9118	68.211	35.6999	10.8869	43.3964	25.3942	41.6821	30.3552	26.3964	36.6659	39.0761	21.6163	64.2706	53.9865	42.7188	57.5971	51.4171	44.9305	36.5782	47.6692	40.5765	42.1532	38.2442	22.6376	23.5573
ENSG00000011304	PTBP1	153.331	151.729	200.618	309.836	186.442	244.719	192.889	199.484	111.477	141.177	111.378	145.488	100.878	210.487	182.439	202.208	225.544	148.593	99.0366	109.188	93.2937	168.636	172.033	224.098	139.086	211.893	127.413	125.902	144.814
ENSG00000011332	DPF1	2.1918	5.28209	3.09012	2.52018	0.511679	3.42009	2.98549	9.17883	1.89496	4.37957	1.85021	2.22847	1.08786	0.801011	9.98059	2.00762	2.96521	2.28091	0.271603	0.925491	1.37864	1.55324	6.00454	4.39142	6.54897	3.09833	2.22191	0.998807	2.5954
ENSG00000011347	SYT7	49.5774	0.205194	23.4617	0.448101	10.2007	50.6851	46.2476	40.7415	21.6043	38.0928	47.5215	1.75664	0.404473	61.8657	4.21494	22.119	15.4275	2.58342	8.44352	46.4614	3.53964	13.1538	18.6471	0.099511	4.60246	32.6547	26.1047	39.6299	29.6466
ENSG00000011376	LARS2	14.0633	3.75396	19.2606	21.8688	8.30628	18.8638	13.7282	9.6932	4.41249	12.5886	8.53869	11.5501	11.004	16.0082	9.72547	9.00598	14.3647	5.20075	7.47788	13.9214	6.04055	6.95257	7.5558	20.102	10.4854	10.5242	11.0784	9.47181	19.3657
ENSG00000011405	PIK3C2A	18.9523	11.7177	33.2705	43.1223	21.5299	17.9376	12.6017	7.14986	3.2527	5.13323	7.08733	15.1399	29.5374	35.1811	6.36307	21.1391	12.9063	15.4983	32.8108	20.7061	4.6251	17.7622	12.5792	13.3735	2.12618	15.2638	17.0105	14.317	12.3293
ENSG00000011422	PLAUR	1.66665	33.9598	12.9904	2.69583	81.8314	42.3786	5.10825	1.70993	3.79398	6.47206	0.68428	203.739	27.0361	0.721842	201.486	17.5743	47.882	129.049	46.9916	4.4147	51.659	3.34981	4.3345	153.786	1.06249	33.5609	0.559412	30.3271	2.35799
ENSG00000011426	ANLN	43.0429	54.3666	30.0876	92.1469	120.861	112.301	27.7099	39.4469	22.5787	27.0692	19.5458	116.691	46.9472	61.9602	141.268	70.1463	124.285	116.839	7.4871	36.8688	28.6312	28.5804	43.9084	197.345	18.4301	160.044	18.6747	98.3555	101.984
ENSG00000011451	WIZ	42.956	16.7273	28.4191	26.7495	13.4424	21.115	12.3863	19.5865	13.3968	12.7974	15.0365	21.8998	12.8842	21.7292	191.762	19.5083	33.9894	47.8008	18.6547	25.9127	15.8554	20.735	21.6076	15.2621	17.0212	28.5791	27.5999	14.5462	13.1521
ENSG00000011454	RABGAP1	56.4886	10.4597	23.2465	26.5924	30.7445	15.9425	11.6493	24.8275	21.833	15.9777	22.9124	14.3788	25.3799	25.2022	20.0666	34.7994	40.411	14.527	11.4394	35.9344	18.9269	23.9269	51.0799	21.6082	16.4038	21.8354	24.4295	21.2034	41.5388
ENSG00000011465	DCN	0	0.023164	0	0	0.083093	0	0.319362	0.014029	0.205951	0.03693	0	26.5564	0.174007	0	0	0	0	0	45.4202	0	0	0	0	0	0	0	0	0	0
ENSG00000011478	QPCTL	6.01824	22.36	10.2846	24.8731	18.5027	21.2073	5.49206	9.71197	12.3475	11.4762	12.3163	29.2807	11.6368	24.4564	13.9841	9.53026	13.7494	6.16519	31.8962	23.2632	23.4813	13.1959	14.1939	20.6817	12.8316	13.0059	5.94403	13.7571	10.2106
ENSG00000011485	PPP5C	49.9505	66.7512	62.0961	85.0468	73.6935	70.4345	68.7494	60.9308	111.297	58.3592	59.4753	46.8087	24.4296	74.6474	80.1365	24.7715	41.0605	33.5375	22.4246	79.8422	28.6636	46.9371	61.4863	81.4352	62.4775	49.616	24.7748	69.5784	45.5834
ENSG00000011523	CEP68	4.85756	1.90839	4.78326	6.71025	2.92234	4.73782	4.58551	3.15153	2.91699	3.57044	3.47773	3.03042	5.88833	2.59567	5.54371	11.6738	3.81734	3.24099	4.93415	5.09528	1.37905	3.46762	3.47636	1.79792	1.9765	3.42052	7.38462	2.71679	2.04079
ENSG00000011566	MAP4K3	11.765	9.59506	17.424	22.4746	19.3086	15.3702	14.2167	15.8673	7.29913	7.97956	8.80632	9.48769	10.1566	9.5661	9.63757	18.5311	10.6024	19.4074	14.9026	30.498	15.1202	14.3676	13.599	11.9633	6.80084	15.949	22.9081	10.6567	7.4689
ENSG00000011590	ZBTB32	0.161865	0.074225	0.686778	0.226276	0.240558	0.387859	0.184885	0.192964	0.230231	0.207088	0.307992	0	0.078481	0.368013	0.0506	0.964666	0.237476	0.173652	0.205977	1.11081	0.07281	0.493055	0.177077	0.154467	0.128454	0.07834	0.079477	0.042533	0.215656
ENSG00000011600	TYROBP	0.117669	0	0	0	0	0	0	0	0	0	0	0	0	0	0.106493	0	0	0.113381	0	2.55452	0	0	0	0	0	0	0	0	0
ENSG00000011638	TMEM159	28.2101	8.61665	105.047	4.57086	28.4631	35.3053	0	16.0481	15.2827	12.8529	11.9751	19.9262	43.8378	37.8264	27.8697	54.6803	22.8252	21.9741	62.5202	66.4105	47.1943	23.6141	32.6238	16.6926	41.2513	33.0501	99.9332	25.453	51.9725
ENSG00000011677	GABRA3	0	11.8518	0.007447	0	2.66754	0	13.7812	5.03921	0	0.083409	0.045093	0.885319	12.0068	2.03341	0	0.366123	0.107298	2.01688	7.36337	0	7.53215	0	0.068273	0	0	9.39217	0.022982	5.17485	0.622987
ENSG00000012048	BRCA1	11.7689	19.6731	33.1884	35.2233	9.77878	20.5954	14.9767	10.7735	7.17627	11.5054	8.66169	9.66829	4.08505	28.1056	14.7313	17.2207	20.5243	15.3685	2.63283	25.6483	2.95694	15.7941	17.4628	20.1127	6.59606	21.6594	16.4359	5.78797	34.8034
ENSG00000012061	ERCC1	36.7501	120.986	39.1113	69.5248	71.1063	43.0333	76.8545	23.3659	68.1142	36.9521	63.5184	82.5219	82.4644	53.0674	91.6713	40.8352	50.9255	40.1246	68.3774	96.9651	45.3375	30.7363	43.6741	119.377	62.0578	47.0927	30.8562	55.4481	42.2561
ENSG00000012124	CD22	0.391354	4.75307	1.4483	0.283278	0.342021	0.033486	0.25451	3.16553	5.34397	0.588744	0.102493	0.245531	0.660941	0	2.35243	0.112895	18.0015	0.160816	1.21133	0	8.84478	1.8266	0.6604	16.2775	0	7.00816	0.049275	0.456593	0.153282
ENSG00000012171	SEMA3B	7.74885	36.5701	20.112	22.749	14.0416	3.25348	7.78616	43.5766	87.0274	36.9738	4.47195	49.0683	117.726	3.13506	2.85533	8.05039	20.4491	68.1674	29.6207	4.72303	4.7747	25.0402	40.8727	16.0254	2.45031	2.58544	13.0143	77.4607	3.69729
ENSG00000012174	MBTPS2	17.5656	7.0723	14.5714	13.6538	18.5186	6.38307	7.79945	4.12798	7.29769	9.4282	9.31848	7.31243	14.1816	20.1667	3.98794	7.10235	6.81212	4.83533	8.34741	25.6695	8.69722	7.47809	8.57713	8.91523	5.20535	20.3269	24.7021	11.2659	19.8659
ENSG00000012211	PRICKLE3	8.43102	5.45297	5.90001	7.88632	14.344	4.37455	7.28514	8.41666	9.59469	16.4059	11.695	8.36013	12.6416	7.22289	6.69851	6.76462	11.5259	6.76239	3.20805	14.2034	9.54642	9.89994	10.9603	12.3636	8.02256	12.9321	28.0973	9.35451	13.9143
ENSG00000012223	LTF	0.830381	0.068308	0.455282	0.007761	1.09146	0	0.06442	0.190766	0	0.088776	0.271142	1.48154	0	0.116087	0.123387	0.021138	0.147178	0.080638	0.230181	0.514284	0.160224	0	0.013003	0.125641	0.012849	0	0	0.084326	0
ENSG00000012232	EXTL3	5.27065	4.87646	15.1068	23.603	17.1521	11.9805	20.5954	2.93539	2.18159	3.08229	5.43609	31.0917	18.1511	2.55486	13.9765	12.8496	6.73732	7.34373	25.491	6.55067	11.7149	2.49089	9.49806	13.0263	0.882265	22.5267	12.3953	3.58738	8.26402
ENSG00000012504	NR1H4	0	0.044421	0.02516	0.021145	0	0	0	0.011645	0	0	0	0.024103	0	0	0	0	0	0	0.876522	0	0.036151	0	0	0	0.015687	0	0	0	0
ENSG00000012660	ELOVL5	109.947	76.5205	120.252	75.018	157.001	60.9051	55.012	57.1025	44.173	44.0121	33.9376	87.5476	117.051	105.36	73.4865	74.4306	89.9234	81.7305	159.159	142.814	44.1558	37.2063	36.5913	89.126	29.9661	92.4317	17.9446	30.3563	112.496
ENSG00000012779	ALOX5	0.037765	0.008118	0.277697	0	4.33437	0.158074	0	0	0.422629	0.116636	0.086272	0.009812	0	0	0.048519	6.71095	16.466	14.8057	0	0	1.17417	0.053923	0.423888	0	0	0.124624	0.657734	0.037213	0.045318
ENSG00000012817	KDM5D	0	0	0	0	0	0	0	0	0	0	0	0	0	0	0	0	0	0	0	0.199569	0	0	0	0	0	0	0	0	0
ENSG00000012822	CALCOCO1	13.9577	43.1733	15.9567	8.28612	10.9199	3.93105	9.21403	8.80366	11.8684	14.3725	21.138	22.0897	110.307	10.9539	6.75052	25.4003	29.724	22.3798	33.3153	30.396	22.4968	17.5086	13.011	10.2669	9.02889	18.682	36.6169	7.87574	16.0683
ENSG00000012963	UBR7	33.7607	17.5699	61.9538	43.9184	23.3257	35.6482	34.9303	26.8022	36.3094	37.9792	39.759	30.7211	19.6269	32.9474	26.3648	13.6449	29.0918	16.4038	5.19213	32.9726	2.90542	34.9533	43.925	44.6638	45.7547	29.3528	50.2984	19.8965	46.5774
ENSG00000012983	MAP4K5	22.9365	19.3643	20.4108	81.4884	26.901	45.5265	27.1604	13.5589	11.67	19.8433	19.3749	42.2912	44.7324	20.4316	37.0608	26.1591	32.2774	32.331	26.358	40.3085	13.8016	16.8328	22.3994	86.4016	7.77906	31.0836	71.7026	20.4114	21.4904
ENSG00000013016	EHD3	0.689092	7.35338	1.84497	2.68836	6.16022	0.863089	13.2252	0.927312	0.802915	0.352424	0.820085	2.46471	3.12183	0.06135	4.94754	0.91204	0.673563	0.670694	5.1022	0.68928	2.35228	2.44732	1.72838	0.030813	1.85987	0.17776	8.55327	0.482549	0.61006
ENSG00000013275	PSMC4	78.3192	151.182	80.9944	215.138	238.571	78.1714	48.5104	66.4128	133.78	131.811	97.5108	107.829	44.0056	89.0349	177.652	376.552	97.4682	89.8434	66.8553	73.0873	129.873	102.626	161.991	101.94	135.627	73.4639	160.654	154.536	93.071
ENSG00000013288	MAN2B2	17.9501	5.88588	13.3919	9.54584	13.6261	5.77449	5.97588	11.1035	7.58502	4.49801	5.48246	15.2116	30.7367	8.35724	6.19616	4.03685	11.8809	9.35561	17.7398	32.5707	11.6146	12.0636	14.4428	19.7084	8.25648	7.18255	17.0502	10.4147	14.6781
ENSG00000013293	SLC7A14	0	0.006956	0	0	0.003137	0.007859	0.009657	0.001192	0.002381	0.002218	0	0	0.003362	0.00473	0	0	0	0	0	0.001586	0.00182	0	0.00295	0	0	0	0	0	0.007426
ENSG00000013297	CLDN11	0.122594	10.8984	0.04061	0.343342	0.240565	0.764257	33.3223	0.075181	0.568021	0.157451	0.110583	0.156647	0.066326	0.024892	0.138019	1.99645	3.04294	8.32739	0.030449	0.025022	0.021526	0.060739	0.064019	2.69797	0.044316	0	0.086159	0.07548	0.02343
ENSG00000013306	SLC25A39	163.801	225.646	184.38	227.554	256.417	265.232	191.449	153.178	170.251	184.562	214.125	69.1573	64.7461	232.454	330.502	254.401	165.471	207.955	77.1615	285.372	147.262	227.579	213.384	105.473	150.584	154.711	171.101	90.5917	264.993
ENSG00000013364	MVP	72.7716	120.027	34.1906	22.1212	112.833	0.524701	15.168	6.00501	21.5345	23.0744	13.8069	143.224	492.254	6.88308	92.4923	11.3384	90.2057	54.0656	112.307	58.8226	41.6937	20.4582	29.6166	139.228	9.60876	46.0616	16.8691	40.0252	11.1993
ENSG00000013374	NUB1	35.4282	26.2485	42.9036	36.5476	42.28	38.7612	49.0928	20.0586	43.0242	21.677	17.0588	32.6583	46.5485	28.0632	49.2978	28.8825	36.7702	55.0978	79.8962	23.4032	40.9534	23.7323	21.7738	56.2099	23.52	24.8675	43.5922	33.9769	34.4325
ENSG00000013375	PGM3	45.6359	22.1819	22.5523	45.8808	61.9101	18.2426	12.4615	26.1928	26.411	27.2756	28.6055	65.641	38.184	39.2824	33.1811	26.3442	39.6921	64.3306	39.8923	27.5498	46.3921	27.9756	30.9747	45.7028	22.4417	52.5889	34.7283	21.6109	44.621
ENSG00000013392	RWDD2A	7.08063	2.06059	3.07877	3.83093	1.99229	2.51366	1.81393	2.86661	6.24977	2.82389	5.813	2.00389	6.08087	4.74134	0.949098	2.37146	2.91897	2.44242	2.32201	4.55195	3.10419	2.09951	2.77356	3.03951	3.64502	4.51641	5.8112	3.23088	1.85342
ENSG00000013441	CLK1	26.1115	41.2298	30.454	20.8773	23.2209	41.8978	26.1666	31.4338	12.0386	12.5371	10.1801	37.4789	47.0877	26.8835	28.4654	32.2194	39.7846	72.8371	22.7313	23.3212	77.4879	27.9274	18.5731	35.7062	45.0288	24.1844	27.1989	13.1577	9.38488
ENSG00000013503	POLR3B	4.38342	4.16315	7.59426	13.0776	7.27945	6.23334	4.31525	9.05832	6.24149	6.72513	7.22642	6.76279	4.14396	16.5155	6.00155	4.28505	4.24589	2.37914	5.82001	3.71777	6.24376	4.89414	5.19399	10.0673	5.336	6.75754	8.39115	9.36197	5.87883
ENSG00000013523	ANGEL1	19.5803	4.00895	14.0648	13.6184	5.02868	10.4494	6.31077	11.929	10.159	14.5852	14.4958	4.0564	4.95443	14.8561	5.30173	10.0059	11.5687	4.42547	4.74871	17.0003	5.40531	20.2682	19.4087	6.7325	9.57557	12.118	21.7854	8.36046	16.6569
ENSG00000013561	RNF14	69.6369	36.8856	51.8215	50.4098	50.6733	48.7153	55.8694	19.157	46.5483	43.4654	33.8488	37.9254	27.556	74.2649	60.3866	47.7768	52.8791	38.2698	81.5717	81.8778	39.4	38.078	37.0691	46.4957	19.2506	43.524	58.258	74.0129	62.0405
ENSG00000013563	DNASE1L1	12.6081	22.6002	34.0153	21.0443	29.4718	24.2083	19.6284	7.60866	25.4653	22.0484	14.2653	22.2679	48.8521	30.3041	12.4741	8.57803	12.9428	7.59333	17.787	37.9635	9.58731	23.4355	33.1158	17.1929	106.371	31.7672	23.8771	21.4264	7.65681
ENSG00000013573	DDX11	42.888	56.5757	78.2328	80.8027	54.9606	127.824	42.7025	49.773	27.1636	30.2199	31.5932	31.4752	14.8467	78.0265	51.5687	55.9037	61.0263	94.1567	23.4812	32.4233	26.0713	40.0556	43.6594	54.713	55.7692	36.3149	70.2597	42.7252	36.812
ENSG00000013583	HEBP1	67.7808	78.5343	63.5485	56.3231	59.7192	54.3964	33.1178	29.1749	31.04	20.2566	47.9698	48.9879	93.0267	46.4781	24.9898	14.6015	83.8091	54.6502	46.7249	21.2422	69.2449	33.0552	32.5099	69.4008	58.6343	32.3174	84.3981	25.5586	13.496
ENSG00000013588	GPRC5A	13.3778	187.667	16.4317	45.3452	443.118	6.1757	0	5.38886	33.7467	25.0229	12.6812	7.22551	67.5178	0.487597	93.6807	8.33962	43.0504	319.071	7.04856	0.716057	177.226	87.3309	69.037	74.5207	2.39228	47.8865	53.8625	9.78189	5.27654
ENSG00000013619	MAMLD1	1.62128	4.78627	0.099758	0.284096	4.74389	8.24074	0.048327	0.042863	0.028549	0.081968	0.023733	3.45346	3.28009	0.233695	0.957442	1.04312	0.517974	0.230478	1.5712	0.045651	1.81449	1.5624	1.40185	7.41672	1.0433	2.0918	1.12927	0	0.014248
ENSG00000013725	CD6	0.250547	0	0.027557	0	0.227339	0	10.2635	0.290493	0.116807	0.248449	0.035309	0.012	0	0.407931	0.167171	0.014336	0.464369	0.370551	0	2.50092	0	0	0.010526	0	0	0.041912	0	0.022755	0.102759
ENSG00000013810	TACC3	36.2805	212.07	107.213	134.639	91.1146	66.5056	68.2708	57.6368	130.383	63.8396	44.9382	50.3706	21.4563	58.7544	86.916	87.2647	54.9789	46.7973	5.72088	70.6103	45.0088	55.8568	72.781	98.8305	91.9151	70.7942	56.9668	33.4533	100.31
ENSG00000014123	UFL1	15.8622	4.7272	12.2605	13.023	11.6058	11.8431	10.9938	16.7877	8.95747	10.6042	11.1636	15.7195	17.4589	19.5072	12.0996	15.2319	24.554	12.937	19.9558	35.8365	9.98929	16.6318	18.2108	10.149	7.85755	29.9388	22.0948	12.7191	18.9457
ENSG00000014138	POLA2	27.2483	41.3784	21.3361	36.3488	30.7074	17.7343	24.8016	12.5315	18.4046	24.7792	12.5518	15.0966	5.38149	40.0786	10.5533	16.5389	33.6544	8.88619	1.71154	22.8726	4.00007	16.1297	31.3224	10.3421	21.5208	35.1586	11.9523	15.6115	39.5676
ENSG00000014164	ZC3H3	19.5746	7.67529	16.5245	14.0614	13.5139	6.94219	6.42955	26.7065	15.0327	24.5364	21.1632	12.7379	9.40897	10.3391	24.8391	27.6411	45.6734	50.2271	14.2382	49.0007	30.6688	10.2901	15.2617	15.5813	21.1146	21.2923	10.6872	11.4989	18.4818
ENSG00000014216	CAPN1	242.869	111.66	140.15	98.963	224.124	210.908	53.5368	99.1392	124.88	88.3362	66.774	86.8728	124.132	35.9886	127.148	224.36	419.154	82.4118	55.0289	96.0165	193.229	123.77	145.082	69.4078	84.7362	201.815	52.8035	206.187	109.831
ENSG00000014257	ACP3	2.23854	0	2.98587	0.174491	0.607708	0.151151	0.010888	0.315545	0.480362	0.227015	0.210615	0	0.011373	1.73004	0.023673	0.038883	5.93478	0.16933	0.051321	2.0261	0.036928	1.16313	1.60546	0	0.215986	8.06376	2.11058	0.950368	0.435922
ENSG00000014641	MDH1	124.358	200.564	137.786	242.287	182.532	373.348	239.786	99.0416	100.88	84.4316	68.5997	151.729	138.514	117.864	260.852	232.419	194.323	185.885	151.392	177.837	83.5413	147.121	131.926	112.42	153.667	224.488	106.782	128.84	145.51
ENSG00000014824	SLC30A9	36.899	18.9706	58.9264	52.9149	38.3565	38.853	35.4801	24.1757	19.4274	16.5659	23.7615	34.1267	36.674	43.831	22.5975	56.6293	41.4268	22.7265	28.4921	82.2072	5.76989	22.8774	23.5897	34.322	12.6212	42.1923	51.2406	19.3481	33.4914
ENSG00000014914	MTMR11	1.69221	4.80241	6.45217	3.05189	6.66712	10.7115	1.24526	2.45924	1.82992	2.44917	1.0896	5.80407	14.6	0.150369	17.3762	14.4276	3.05416	6.87596	2.69106	0.782633	4.58568	5.64235	6.81056	10.7722	2.99079	3.47011	1.28939	1.81008	5.52404
ENSG00000014919	COX15	17.5599	11.0638	22.4501	22.0184	16.0676	19.3563	9.70568	7.09225	12.4723	14.7383	18.1567	15.4298	31.0646	13.6508	11.9943	11.2816	10.9805	16.7456	8.53033	10.0043	10.3326	12.0832	15.296	12.7116	12.5575	18.7431	17.857	7.84845	37.0921
ENSG00000015133	CCDC88C	27.1693	4.41368	21.7897	10.2902	6.44931	18.286	13.1061	12.8537	5.80158	4.23496	7.22297	0.075756	0	12.944	13.0855	27.4818	5.19558	6.48672	0.306144	6.34834	0.581243	10.1883	7.0831	14.5167	9.33494	11.2723	19.8954	12.7684	5.67019
ENSG00000015153	YAF2	22.0703	17.034	20.3017	39.1199	14.7917	5.8303	23.2226	22.0466	24.1616	51.0066	25.2512	29.0285	19.8235	19.8262	15.7735	12.3894	27.4219	47.2623	7.7315	22.4691	12.513	16.4862	17.0851	17.6428	32.6042	29.6789	18.9009	23.4823	23.8719
ENSG00000015171	ZMYND11	48.67	24.8784	47.4318	46.5216	40.4399	49.4989	35.3461	34.2783	26.9977	22.9582	52.5404	20.4149	43.3675	28.0679	66.9824	42.1183	28.1118	31.6327	30.6631	84.3999	33.7471	49.2711	53.7095	44.6579	32.3387	59.1625	58.4717	32.3369	40.8802
ENSG00000015285	WAS	0.395262	0.381291	0.713297	0.454945	0.1966	0.510364	1.51988	0.126877	0.272513	0.090303	0.468893	0.210657	1.24046	0.187806	0.720883	1.10519	0.642108	0.27164	0.096727	3.16061	1.21127	3.27312	2.34047	0.067578	0.723586	0.916571	8.91365	0.324796	0.113248
ENSG00000015413	DPEP1	0	0	0	0.541118	0.023116	0	143.492	0	0.618824	0.747456	0.024311	0.024786	0.024779	0	0.149182	0.029612	0.039553	0.073757	0	0	0	0.022702	0.062659	0.052522	0	0	0	0	0
ENSG00000015475	BID	24.3236	25.8544	32.8833	32.8453	57.8781	61.8942	55.7703	78.7663	16.8078	20.9609	4.28714	38.4507	20.9504	37.4718	57.8832	66.7127	139.261	46.6066	19.009	35.2338	31.7604	42.5596	68.3137	64.8184	33.0365	90.3357	20.2357	32.5176	55.497
ENSG00000015479	MATR3	164.752	156.978	197.38	269.641	154.077	216.356	198.192	144.633	112.123	117.135	106.079	121.64	122.32	126.536	134.496	161.783	157.808	121.506	131.175	185.385	88.8611	122.715	151.316	129.255	135.126	155.241	169.783	108.973	95.1468
ENSG00000015520	NPC1L1	0.077783	0.055495	0.312716	0.057859	0.010169	0.022997	0.239632	0.351629	0.430881	0.619606	4.56315	0	0.028866	0.01363	0.007563	0.050387	0.118765	0.181082	0.03894	0.013714	0.178349	0.170619	0.067828	0	0.013877	0	0.021464	0.01723	0.022471
ENSG00000015532	XYLT2	62.5946	7.57455	19.225	15.5216	11.3859	6.54545	7.65602	20.4918	20.4366	9.43496	45.0479	51.227	36.3412	8.10613	16.5166	12.6433	13.0234	8.31059	15.2037	34.0941	18.3164	14.1949	28.8613	18.4074	32.5988	8.53264	15.1879	9.58357	50.1267
ENSG00000015568	RGPD5	1.99767	6.73252	1.4138	14.6504	3.36719	13.8169	7.08737	5.67251	5.50162	2.07453	3.37878	6.14802	7.52291	2.68948	7.43454	11.5966	9.01293	3.54054	7.77863	11.5315	14.2287	2.4377	8.3181	1.92317	0.094599	6.26699	14.8163	1.84866	0.277083
ENSG00000015592	STMN4	0.064012	0.028253	0.016885	0	0.020571	0	0.063673	0	0	0.077468	0.023762	0.13457	0.033253	0	0	0.0408	0	0.206758	0	0	0.107977	0	0.029178	0	0	0	0.052107	0	0.150817
ENSG00000015676	NUDCD3	31.3586	13.7612	25.8253	13.177	15.3733	18.8922	10.3307	13.6463	13.8225	35.1222	35.6379	14.2646	12.9089	17.1534	14.0201	8.14581	15.2055	19.8319	11.7665	20.8049	16.2788	9.44796	13.1014	18.4811	8.79985	15.5005	19.3011	18.7725	19.9779
ENSG00000016082	ISL1	0	5.12769	0	0	0.188097	0	0	0	0	0	0	0.062057	0.1551	0	0	0.120477	0.780244	0.630945	0	0	0	0.021315	0.013609	0	0	0	0	0	0
ENSG00000016391	CHDH	12.4835	0.72272	25.486	11.3718	5.71119	29.1081	16.3852	6.7262	1.91377	5.23823	6.92691	0.052798	0	18.1099	7.08666	19.8562	7.94682	1.1812	0	3.69443	0.344264	2.82987	3.02107	0.021304	9.51826	3.01785	1.78422	0.097893	5.83294
ENSG00000016402	IL20RA	0.122629	0.027685	0.130464	0.166386	2.11565	0.362338	0.114693	0.764807	2.91	0.55733	4.75168	0	0.177788	13.822	0.01105	6.02465	5.18493	17.019	0	5.14124	0.022984	0.421321	0.232905	0.112523	0.831588	7.05502	0.012544	0.07711	6.51063
ENSG00000016490	CLCA1	0	0	0	0	0	0	0	0	0	0	0	0	0	0.011324	0	0	0	0	0	0	0	0	0	0	0	0	0.028532	0	0
ENSG00000016602	CLCA4	0	0	0.008599	0	0	0	0.016128	0	0	0	0	0	0	0	0.011689	0.053683	0	0	0.017194	0	0	0	0	0	0	0	0.013269	0	0
ENSG00000016864	GLT8D1	11.4851	36.7175	31.866	62.7995	14.0829	37.0535	41.7257	28.8595	22.2462	24.8147	22.1309	92.1864	54.2919	22.5656	31.4249	23.5488	35.1289	19.7395	69.9926	32.2202	46.5186	18.769	25.3761	79.4961	42.6064	29.5493	51.1758	19.038	39.9451
ENSG00000017260	ATP2C1	39.3745	62.9648	41.9602	43.0781	92.7844	48.2208	36.2632	59.0697	32.2387	35.0467	17.3579	73.9712	59.6395	42.2838	96.3516	72.7967	59.6362	57.5523	161.369	38.2318	87.0556	30.7993	34.3414	62.434	17.6637	91.8299	66.3993	26.3275	37.7033
ENSG00000017427	IGF1	0.200072	0.003916	0.083676	0.004153	0.137263	0.004425	0.006796	0.010062	0.407728	0.024974	0.086699	0.105541	0.007098	0.142215	0	0	0.08082	0	0.01449	0	0	0	0	0.015046	0.004518	0.006613	0.137499	0.086968	0.008362
ENSG00000017483	SLC38A5	0.086038	0.748797	0.117068	0.152331	6.69931	0.098278	0.064039	0.081273	0.367504	0.029485	0	0.517516	0	0	0.209758	0.057096	0.131111	139.849	0.058518	0.123739	0.165481	0.184728	0.050307	0.499304	0.036494	0.20545	1.42955	0	0.084423
ENSG00000017797	RALBP1	53.9721	84.9151	45.2113	90.398	106.819	75.4948	33.5993	10.5595	27.3179	33.7722	38.5745	44.8454	33.5344	64.1498	153.979	75.5175	76.2429	144.458	33.1118	44.8823	61.7257	31.1447	31.2858	46.2062	30.5328	65.9122	17.5043	35.5336	26.256
ENSG00000018189	RUFY3	8.04919	8.18087	7.26349	18.7961	17.3739	19.8035	32.9984	10.3759	11.9785	4.54761	6.59304	7.12842	16.9408	19.1581	12.2002	20.0802	11.0211	19.3563	20.4446	13.2883	12.893	4.26951	5.87381	19.5103	14.934	19.5237	6.84104	8.06349	12.4164
ENSG00000018236	CNTN1	2.46123	0.020939	20.9953	0.032688	8.46238	0.250442	0	0	0	0.181623	0.049648	0	0.024555	0.130485	4.66742	12.4025	1.31545	1.76361	0	0	0.030809	0	0.020969	0.782231	0	0	0	1.32294	0.050297
ENSG00000018280	SLC11A1	0.166798	0.286825	0.240582	0.169448	0.016448	0.037036	0.446623	0.375507	0.091159	0.395503	0.374052	0.094102	0.306322	0.246111	0.103068	0.15976	0.061178	0.05404	0.250157	1.09115	0.107183	0.513599	0.599554	0.068218	0.940764	0.055356	0.573297	0.539537	0.131235
ENSG00000018408	WWTR1	7.30801	19.0088	12.5341	35.3043	55.3142	13.7975	0	7.04372	5.45467	15.6738	8.06298	18.6084	27.0366	15.156	42.7365	81.1087	89.0717	37.9265	51.3436	8.55323	16.2283	9.81856	8.56475	31.7976	4.76736	93.5857	15.8238	10.1929	12.5792
ENSG00000018510	AGPS	23.6073	23.1873	21.6822	49.5769	47.6567	33.0999	24.834	21.6807	20.4746	21.2832	1.92584	37.0877	41.9167	4.76752	69.1405	24.3302	56.7113	51.6499	37.1194	25.6839	17.1218	0.015586	0.141628	81.1631	2.79407	34.751	43.3207	1.86797	0.006686
ENSG00000018610	CXorf56	13.1621	20.0481	16.4087	17.2349	26.3726	12.1776	8.98872	19.2152	13.9993	17.8557	13.0394	12.7432	24.9843	23.0416	40.1136	26.5167	25.6859	16.9863	13.3115	26.0141	21.199	23.9477	24.5336	12.0033	10.9113	43.2803	14.3348	14.4728	13.5289
ENSG00000018625	ATP1A2	0.018518	0.019831	0.030582	0.112554	0	0	0	0.0368	0.130964	0.243183	0.054858	0	0.059909	0.007491	0.016627	0.012869	0.303487	0.05727	2.28776	0.015075	0.146978	0.007318	0.007009	0	0.010282	0.026888	0.253836	0.015152	0.014114
ENSG00000018699	TTC27	10.3378	14.5794	10.2968	17.7782	16.285	8.4407	7.23918	9.29062	9.05878	12.3458	7.17392	9.83022	10.0659	18.5314	8.08344	17.7118	20.3973	17.5244	15.9749	10.6696	21.1626	11.8278	11.2152	18.8377	10.8515	15.7218	14.361	7.75324	12.4144
ENSG00000018869	ZNF582	0	2.98762	0	0.401171	3.62427	0	0	0.009157	2.57993	5.79604	1.60281	0	0	0.526064	0.074914	1.42999	1.43295	0.25754	0.360993	1.1268	5.49017	0	0	0.268299	0.811096	3.1374	4.22842	0.250483	2.06803
ENSG00000019102	VSIG2	27.259	0.045212	0.122179	0.031485	0.367202	0.133684	0.905133	2.19492	14.5416	2.03676	0.22749	0	0.018211	20.8082	0.11034	0.04223	0.7704	9.00613	0	0.017184	0	0.049062	0.139535	0.797723	0	0	0	5.13187	0.048268
ENSG00000019144	PHLDB1	4.2585	14.3033	24.7304	45.4199	15.26	57.1894	2.72876	6.66593	7.22266	6.72585	7.38268	25.0817	18.0119	9.47878	15.5924	7.77062	11.7492	8.16157	6.48098	17.4756	7.98241	5.38403	8.42839	12.8777	26.1895	11.0551	17.1079	3.37614	20.4826
ENSG00000019169	MARCO	0	0	0.130576	0.03741	0	13.7409	0	0	0.233961	0.14765	0	0	0.234479	0	3.87145	21.7147	5.75675	0	0	0	0.046144	0	0	0	0	0.014895	0.025185	0.06065	0.018833
ENSG00000019186	CYP24A1	0	3.9154	0	0.067456	0.83359	0.234222	0.010514	0	1.02649	1.56978	0.010774	0.04394	0.170221	0	10.0333	0.072181	0.193845	1.6082	0	0.062175	1.54951	0.236449	3.86797	0.536702	0	0.011753	0	1.086	0.045741
ENSG00000019485	PRDM11	4.6901	6.46985	3.61887	8.69319	0.0579	8.28656	1.39878	2.9501	1.31244	2.10086	2.54851	1.35739	5.90518	1.87751	3.56108	4.74358	5.66385	3.39538	4.2173	3.99838	4.083	2.61953	2.82357	6.06162	1.94673	8.23285	1.55116	0.740958	6.76244
ENSG00000019505	SYT13	0.101074	0	7.51953	0.019986	0.069428	0	19.714	7.51912	0.965357	0.535583	1.69598	0	0	0	0	0.01617	0.244816	0	0.17609	0	0.014646	0.508295	0.148415	0	0	0	0	0.032083	0.203233
ENSG00000019549	SNAI2	0.04975	5.6107	0	0.710595	4.2755	3.86657	0.472213	0	0	0.022732	0	176.126	10.1381	0	2.61817	2.56347	4.88706	70.7582	68.0263	0.008129	36.9232	0.078929	0.521581	3.61869	0	0.144471	1.62687	0	0
ENSG00000019582	CD74	0.10894	3.33345	1.53367	0.085686	38.9316	0.209452	0.225345	10.0059	1.24197	0.885286	0.318196	0.06	2.31102	0.093541	0.730077	6.36445	113.925	11.9046	0.066256	4.1826	0	0.050345	0.090899	82.5548	0.016594	0.126327	0.014201	0.197391	11.0456
ENSG00000019991	HGF	0	0.020467	0	0	0.017516	0	0	0	0	0.003928	0	0	0	0	0	0.040775	0	0	0.077649	0.182763	0	0	0	0	0	0	0	0	0.011977
ENSG00000019995	ZRANB1	3.64475	3.71085	13.4167	8.79634	6.20719	7.25504	10.7807	7.07177	8.29608	6.5849	7.46474	10.1203	11.0883	5.00861	8.77932	17.424	20.2334	9.89772	20.9389	7.36578	7.66458	5.19473	6.42964	10.2499	6.01047	11.9832	8.81615	5.12365	5.73875
ENSG00000020129	NCDN	22.4755	18.0186	14.3322	18.3344	18.4799	14.045	17.7144	25.783	8.78123	12.0593	14.5428	25.8611	22.0385	47.5067	9.30363	18.684	17.1962	6.59681	45.1784	13.1941	9.83788	18.0426	20.8275	18.8485	49.275	33.4538	19.4274	17.5848	15.3755
ENSG00000020181	ADGRA2	0.030945	0.411799	0.164822	2.33018	0.064832	0.423685	0.32342	0.542207	0.444947	1.19485	0.020147	18.8753	3.84211	0.009239	0.67755	2.13855	1.54437	0.376883	13.1686	0.7948	1.19183	0.782997	1.18573	0.232873	0.013099	1.70388	13.4481	0.104649	0.217476
ENSG00000020256	ZFP64	22.2532	10.4878	16.9955	15.3518	8.58643	19.7348	7.76217	3.29108	16.0938	21.2287	17.4318	15.2915	13.6565	23.1869	9.02666	15.5551	19.5299	12.5085	9.14074	10.4189	11.3368	23.2004	11.3722	6.32651	8.9026	18.1335	21.1845	15.2943	12.4311
ENSG00000020426	MNAT1	40.2142	48.6207	27.059	49.5774	34.0414	32.6219	42.7115	28.1346	47.9454	61.0419	50.2643	40.1856	53.5277	55.1568	90.0157	17.1929	50.9202	38.5548	49.6195	27.8259	43.1039	31.3056	63.5216	108.643	55.9959	64.652	102.012	31.7761	53.2906
ENSG00000020577	SAMD4A	1.68415	9.91994	0.035021	4.34676	5.93905	2.05249	0.322052	5.2115	6.79007	13.2058	7.40641	20.1143	13.033	0.014815	11.5836	3.03404	3.20881	3.73316	10.5083	12.9326	5.25574	3.67937	1.19302	35.2157	0.019292	18.4523	7.02379	3.6051	4.94477
ENSG00000020633	RUNX3	0.026907	0.017126	2.17732	0.883765	1.86113	0	1.02634	0	0.061549	0.010922	0	0	0.013978	0	15.1159	20.8137	4.1498	3.35523	0.018671	0.039056	10.9043	0	0	0	0.007904	8.91369	5.75584	0.871476	0
ENSG00000020922	MRE11	10.5474	16.6717	24.9094	29.2483	20.102	18.8695	12.0935	10.0136	12.6429	12.9241	11.351	12.8739	7.47366	21.8216	13.9409	20.1908	17.1449	11.3944	5.86714	19.7634	11.1	9.02304	11.3636	25.5039	23.2336	15.5131	21.3914	16.8376	33.6917
ENSG00000021300	PLEKHB1	0.734001	3.2813	0.095834	0.813672	29.0171	44.0505	8.39921	0.663368	6.0828	1.94165	5.04277	0.131548	14.829	0.047396	0.767003	75.1399	13.0553	7.99963	0.749535	0.099929	0	7.39327	29.4333	0.928055	1.78884	1.56823	0.056874	0.018262	2.1733
ENSG00000021355	SERPINB1	4.89581	29.3361	2.45358	21.8783	51.9533	0.726483	24.1205	5.4821	14.984	9.76109	4.70702	0	0.014939	3.11024	13.8301	10.5685	22.4066	55.1009	23.2826	15.5902	13.268	18.046	13.5602	30.2235	11.0666	78.0893	15.8848	4.37792	3.36554
ENSG00000021461	CYP3A43	0.033133	0.037188	0	0	0	0.033722	0.08668	0	0.022155	0.029644	0.035385	0	0.068848	0	0	0	0	0	0	0.04107	0	0	0	0.036483	0.380211	0.040551	0.038181	0	0
ENSG00000021488	SLC7A9	0.569159	0.650476	0.343836	0.858307	0.041307	0	0.084784	0.017883	0.348067	0.043815	0.386761	0	0.090632	0.071365	0.490304	1.09293	0.080012	0.120816	0.05825	0.523343	0.924354	0.07812	0.022138	0	0.084553	0.166165	0.052315	0	0.03912
ENSG00000021574	SPAST	5.22637	4.12039	11.7587	16.8519	10.3174	9.12198	7.94839	4.02093	2.92226	2.55721	2.84129	4.07329	5.97844	7.13707	6.86554	17.6708	7.68125	4.83688	12.514	11.5646	5.47936	7.27741	8.3873	5.21905	4.31722	15.7621	9.80569	6.05315	4.82155
ENSG00000021645	NRXN3	6.43531	0.390278	5.53457	0.084844	0.003758	0	0.13078	0.253541	0.565195	1.02655	0.058373	3.04549	5.60381	0.190528	0	0	0	0.008313	1.39109	0.001901	0.269731	4.98518	0.005303	0.077355	0.237897	0.683771	0.659224	3.29449	0
ENSG00000021762	OSBPL5	4.22234	3.62833	20.6292	4.5802	2.14013	23.8912	222.428	21.6949	6.21154	9.12818	15.915	6.15097	15.5485	14.7161	6.46675	22.3353	6.06182	3.91022	7.72229	18.2813	1.94765	7.11009	6.45155	9.80899	81.2121	16.0025	20.8106	32.082	10.5342
ENSG00000021776	AQR	10.061	5.61053	17.5265	26.2735	5.73124	13.0791	7.68222	12.1678	7.37103	15.8504	6.47588	10.4729	12.2955	11.5136	10.9257	14.329	13.4648	6.99553	5.87133	11.7716	6.35613	10.2922	12.9442	15.3146	10.8068	16.5535	18.6664	13.1051	14.7713
ENSG00000021826	CPS1	0.174533	2.79582	0.201843	1.12638	0.076225	0.05492	0.029218	0.03461	0.15965	224.51	0.168751	6.74458	9.19301	0.032085	10.564	0.167767	0.089122	0.008486	5.12603	0.738307	1.67642	0.162912	0.97863	1.36432	7.59703	1.46208	9.65953	123.129	0.079385
ENSG00000021852	C8B	0	0	0	0.014311	0	0	0	0	0	0	0	0	0	0	0	0	0	0	0	0	0	0	0	0	0	0	0.021949	0	0
ENSG00000022267	FHL1	0.033201	12.7282	0	7.91109	0.117249	8.25821	0.879099	0.975117	0.127219	2.05289	0	20.5308	40.9717	0	118.857	4.75884	1.59533	31.2898	136.739	0.02892	0.484605	1.32367	2.5181	3.82817	0	8.65377	0.035863	0	0
ENSG00000022277	RTF2	311.713	164.224	84.9924	68.6379	85.0242	79.6876	80.1662	168.967	196.094	260.586	140.279	114.667	142.887	406.987	132.948	92.9424	146.272	139.786	92.0035	87.6691	217.562	231.869	189.141	125.176	93.1817	107.421	132.181	191.616	120.185
ENSG00000022355	GABRA1	0.021495	0	0	0	0	0	111.277	0.047487	0	0.005717	0	0	0	0	0	0.041427	0	0	0	0	0	0.091906	0.110265	0	0.008275	0	0	0	0.029468
ENSG00000022556	NLRP2	61.5279	0	34.9367	23.8994	0	0	37.6453	0	0.055869	0.052859	0.033035	0.010523	0	0.108526	0	0.040239	0.018569	24.2812	2.34828	0	27.8319	0	0	5.89433	0	55.8704	0.012429	8.68023	39.9303
ENSG00000022567	SLC45A4	4.0465	0.350129	4.11564	4.7007	4.30733	8.8048	9.84103	4.53807	1.46624	1.85269	0.514343	3.38077	1.50948	1.65722	16.6551	15.062	39.3226	7.6825	7.51485	8.22911	4.4547	4.1065	4.98564	2.53646	2.86496	7.97727	1.47086	1.2734	2.85889
ENSG00000022840	RNF10	104.672	50.8825	100.482	82.9483	127.695	62.3252	79.0712	79.2375	134.696	71.999	97.0931	56.0505	126.657	109.612	103.805	58.8166	84.353	50.7562	55.6331	85.4676	196.988	66.7298	69.3133	153.041	125.38	90.826	86.4066	52.8106	69.5353
ENSG00000022976	ZNF839	14.8373	8.04612	14.5923	12.9079	6.38412	8.19467	6.90056	13.0723	12.5794	7.95784	13.6612	5.78641	6.78067	12.9458	18.3779	8.11192	11.3305	8.29991	3.96012	19.4125	3.57177	17.6071	11.0624	15.1987	14.4234	12.3451	11.277	6.53809	12.4789
ENSG00000023041	ZDHHC6	12.604	18.6999	35.7452	21.6062	31.2471	45.8546	31.8011	24.0611	24.5232	19.4682	20.1484	42.0805	29.9213	27.9153	24.4551	25.1585	19.3963	26.9362	18.4882	19.6496	22.6717	17.9477	23.1497	33.7067	17.6226	36.6294	26.7139	23.7697	14.7837
ENSG00000023171	GRAMD1B	0.069603	0.145033	0.054758	0.316949	7.05928	0	0.032289	0.023506	0.018292	0.461861	0.043854	0.575459	0.333658	0.182895	0	0.193747	3.33211	20.3542	2.046	0.273726	9.05272	0.01969	0.105258	0.074688	0.044109	21.3431	0.651948	0.592464	0.127727
ENSG00000023191	RNH1	65.0192	168.732	68.0193	89.175	87.8865	59.6872	57.0909	56.8192	88.2972	82.7997	85.2648	175.051	155.472	43.7769	129.946	110.406	74.6404	74.8504	351.373	83.9135	84.7356	92.5849	91.6099	181.435	246.617	108.422	115.482	94.6851	69.4534
ENSG00000023228	NDUFS1	46.0642	43.5545	74.9664	82.0827	48.9521	113.213	63.2687	58.0026	23.8714	48.1791	41.5138	57.7457	50.7072	66.4958	40.537	67.7057	74.074	33.0975	47.2327	83.9142	24.6331	68.6756	75.6548	70.385	60.8095	50.0627	51.0217	60.4033	75.5099
ENSG00000023287	RB1CC1	22.9315	14.8119	20.4069	20.3155	29.0583	55.3381	18.2195	16.243	3.36719	5.01502	11.7827	17.8491	24.2875	18.1598	27.1166	67.0663	15.3817	17.7605	44.4811	27.7104	31.5684	13.5355	14.6256	14.8715	7.07266	15.8154	11.8634	15.0265	21.5397
ENSG00000023318	ERP44	8.29293	11.9874	12.2228	15.4989	22.395	9.74767	26.769	12.9455	13.7883	19.4773	7.95228	16.354	20.3548	18.1762	16.8153	16.7264	29.2709	16.7394	38.0378	25.0546	69.9037	18.7325	22.956	11.4588	6.27609	12.7853	31.6815	22.0171	9.94561
ENSG00000023330	ALAS1	35.054	41.2654	49.3208	42.5667	52.3817	27.6871	38.5194	39.1068	21.9214	19.9955	14.9073	23.1756	28.4531	31.1565	49.9865	35.053	79.3113	47.533	50.6942	37.325	72.2941	14.6518	23.3925	64.3998	42.9632	42.0221	52.4492	32.6463	24.1639
ENSG00000023445	BIRC3	1.12627	7.64676	0.593736	3.90485	34.1856	0.355911	14.8394	0.06347	0.734057	0.269029	0.02902	1.53371	59.7853	0.089414	46.6618	0.814108	18.9667	19.3764	1.75601	0.655246	0.808349	0.28673	0.066661	89.0995	0.083842	2.82196	0.739564	0.228433	0.785573
ENSG00000023516	AKAP11	4.73882	2.94122	7.34362	7.69573	9.98208	5.41409	13.1645	8.33274	5.50243	6.47657	5.87016	10.3539	7.36634	3.97535	5.22822	10.9493	8.311	6.57999	10.3691	8.95392	3.59736	9.42056	10.0033	10.6365	5.78161	6.8373	10.3678	5.6925	5.99287
ENSG00000023572	GLRX2	16.8223	79.4116	118.589	25.0575	63.8146	41.2727	47.584	32.9263	37.3785	60.6413	35.7933	32.553	14.623	48.1291	26.996	25.1979	39.0558	27.7766	32.987	26.0904	42.6117	50.8968	42.4075	42.7163	54.5141	39.1833	31.9864	52.987	35.4875
ENSG00000023608	SNAPC1	3.74292	23.1907	3.483	8.96066	10.2412	3.22461	2.3643	2.37402	2.58284	5.83758	3.46024	5.23855	10.9497	4.55884	7.6739	10.6259	12.5572	11.6668	11.1143	4.9149	2.28888	4.7592	5.47327	119.43	3.65873	11.9501	17.1122	1.93159	5.60499
ENSG00000023697	DERA	31.1556	72.2215	71.481	40.8098	84.8713	21.0736	30.5031	10.1734	9.82546	12.3506	8.96263	49.3132	40.6842	40.3123	28.2554	9.4924	75.1069	63.5757	13.2611	15.4092	21.9601	19.0566	19.0411	46.3665	9.99262	39.9312	21.9583	13.2463	130.925
ENSG00000023734	STRAP	158.519	329.112	129.532	176.548	192.496	177.704	126.682	56.7281	87.1265	120.923	79.2773	175.71	136.167	151.912	136.294	44.5953	200.529	160.301	120.87	46.425	205.419	99.0888	112.954	164.235	90.6082	121.142	157.711	93.8783	200.503
ENSG00000023839	ABCC2	22.5557	0.342741	27.8625	0.930321	1.55145	5.16368	34.7192	0.010605	1.12139	2.75685	1.60005	0.664478	1.8212	4.60861	0.978742	2.06206	0.509736	0.224152	8.97851	3.95493	15.4087	0.4003	0.505945	0.875086	0.488734	0.587627	0.074249	1.8425	0.558035
ENSG00000023892	DEF6	5.01832	4.36472	6.19757	3.62251	9.9008	17.3131	19.855	11.1848	10.7992	4.06022	3.85989	5.9177	1.74879	8.50541	25.6897	7.47231	17.5889	17.6661	0.696726	13.7976	0.58052	8.50268	9.69176	13.0883	16.0995	0.522407	25.8943	5.37476	16.7528
ENSG00000023902	PLEKHO1	0.53229	8.12611	42.4043	43.7668	1.56851	19.0667	20.7485	12.3034	3.37474	3.03553	4.20431	37.9009	22.3139	3.38858	2.30839	23.9511	0.645533	3.15468	19.2672	1.64968	4.40248	2.133	8.26408	19.8488	3.65208	3.30662	4.53165	0.203034	3.02967
ENSG00000023909	GCLM	4.55496	9.14668	14.5905	16.0841	45.1591	26.488	9.17081	8.46966	15.727	20.6198	12.3995	54.473	23.9806	11.8541	22.3802	28.2431	40.0747	20.5042	59.7643	22.4808	24.0505	3.61316	6.79542	39.5591	6.46437	21.766	19.9057	13.0763	5.24083
ENSG00000024048	UBR2	11.8607	7.72874	12.0197	9.96144	11.9725	12.9746	6.74145	12.5193	7.87521	9.25149	5.79665	5.7745	8.60695	14.63	12.75	18.5966	18.0706	10.3459	11.7866	20.3055	9.24888	6.91919	9.56878	12.4922	5.80238	11.454	5.5994	7.99078	8.33391
ENSG00000024422	EHD2	0.191683	109.017	0.097751	2.6079	47.2638	7.21141	0.021	11.5563	3.74856	2.08856	3.57213	234.253	253.239	0.148461	56.7138	2.05162	32.9171	24.2215	190.088	30.1287	39.3016	4.5148	5.3634	74.6006	1.56018	5.59372	0.211163	14.6808	18.7741
ENSG00000024526	DEPDC1	9.92658	16.8647	14.6259	41.296	23.776	43.5417	20.3238	8.77543	5.9921	8.17029	9.28579	23.1602	6.4909	35.9932	18.2618	25.7074	23.7146	14.2192	8.59688	8.02792	6.24343	14.1044	11.8272	49.5248	9.13682	33.0437	7.31124	11.871	21.3769
ENSG00000024862	CCDC28A	3.64362	10.2954	7.99368	10.3607	10.9369	22.2038	6.06713	12.0328	21.3388	6.87581	4.97394	7.92366	50.1137	8.77413	15.8123	27.8013	21.2825	22.6522	19.8639	19.2924	15.9745	10.4662	10.1553	11.3468	5.01561	25.9858	15.8217	5.25106	5.39257
ENSG00000025039	RRAGD	1.76023	0.117778	26.2496	0.340316	0.574226	8.20674	0.444972	0.070612	1.79387	1.26747	1.21829	0	0.017539	1.99545	0.399946	15.3666	0.194691	3.74914	0.250577	13.0629	5.27983	4.73006	0.633768	3.21653	0.193637	7.42371	1.92112	1.97745	2.74428
ENSG00000025156	HSF2	8.8895	7.87836	15.091	13.2777	6.50248	8.20846	11.8945	9.05326	5.46339	5.02198	3.3408	7.24335	82.063	9.47023	9.64823	9.61131	5.9764	16.1698	7.57959	23.5146	6.59198	2.80542	6.30914	17.3194	7.44546	15.8173	12.1318	5.81192	6.22667
ENSG00000025293	PHF20	15.5502	14.0862	38.8004	8.01916	7.58275	17.802	17.8512	9.73937	10.9803	9.67691	10.5872	20.7596	22.5077	11.9668	19.0159	21.5399	15.1082	15.7555	12.0151	74.7454	9.73381	7.88992	8.3898	27.4525	25.9288	17.5491	27.1554	14.8531	25.7029
ENSG00000025423	HSD17B6	0.627831	0.999541	6.59447	0.500921	1.10897	2.69151	1.97548	0.542883	1.54017	2.90277	2.27039	3.37287	0.607919	4.92172	13.9447	3.6496	3.74477	4.82235	1.59898	2.35712	0.131884	1.86335	1.42189	0.800175	1.11382	5.652	4.24343	2.06426	1.28865
ENSG00000025434	NR1H3	6.05823	6.06546	6.0474	11.3227	10.8427	5.801	9.756	4.8154	8.29589	7.82471	17.1435	1.23873	7.10306	11.5314	9.52469	11.5089	25.4018	15.3918	5.43224	10.1148	25.6399	7.87556	7.69413	6.01172	20.9828	24.1834	3.52787	6.82636	30.1066
ENSG00000025708	TYMP	1.03719	13.4191	2.06545	10.4554	62.2647	14.9111	13.4578	14.0551	4.43563	15.0937	3.86724	6.84375	11.5187	4.93794	335.362	23.3441	27.5173	61.9026	7.95605	20.8168	10.5226	12.1266	6.6701	8.17724	167.386	0.877512	2.90245	44.8138	3.86461
ENSG00000025770	NCAPH2	27.2972	40.6169	45.3619	60.2954	90.1152	74.6742	67.465	32.5732	31.1822	29.2637	28.7669	61.489	20.0779	47.7257	127.845	39.8045	49.6716	61.4583	21.7508	33.6884	17.3262	27.466	23.585	34.5005	129.857	38.6297	47.7673	32.4966	32.5399
ENSG00000025772	TOMM34	105.38	112.623	27.2282	47.9103	57.848	48.4058	16.6296	20.5598	16.9325	18.3335	13.3587	67.896	61.7688	31.6209	33.8267	46.2083	53.8929	69.76	33.2707	21.3252	174.697	14.5437	22.7516	168.746	38.0793	38.1239	59.4456	45.202	46.9845
ENSG00000025796	SEC63	26.9234	20.0418	52.1583	42.0241	52.2053	35.8081	16.8113	32.5154	21.803	20.424	18.2726	36.8149	31.981	60.7107	20.7021	45.0895	43.2447	44.1591	108.181	121.121	39.2102	32.2781	32.4733	19.965	24.6888	73.6561	58.5972	38.2849	31.0118
ENSG00000025800	KPNA6	16.6651	23.4446	19.331	20.1945	20.6261	18.9715	16.9018	12.9033	13.6468	10.9127	10.0057	21.8967	31.0954	16.2499	14.3604	15.4159	17.8892	13.6715	25.2306	15.1599	18.0772	14.0506	17.5313	22.9708	14.6727	24.3046	16.3668	12.995	11.2404
ENSG00000026025	VIM	24.7403	3947.66	2.37732	183.434	8.29971	331.182	0.059029	3.12032	0.087319	1.70872	0.080655	3531.55	3861.22	0	1912.66	231.176	1.32713	822.889	3823.53	2.65493	20.3136	0.553058	0.4175	3031.63	0.058868	19.5636	9.88374	0.155513	0.181577
ENSG00000026036	RTEL1-TNFRSF6B	0.932558	0.502016	1.16558	0.465417	0.128804	0.523951	0.042943	0.962415	1.00918	1.20262	1.2383	0.230542	0.50055	0.369898	0.219809	0.380301	0.414701	0.310365	0.030967	0.82313	0.5664	1.43718	0.73148	0.783051	1.13291	1.21753	1.51899	0.632884	0.359533
ENSG00000026103	FAS	0	2.00109	4.17809	3.58685	6.09584	0.337635	1.29727	0.102009	0.597377	1.31491	1.09697	21.4601	12.7431	0.053219	2.03776	3.0593	9.85399	12.6704	2.15534	1.50952	0.864362	6.90916	2.71127	5.03709	0.075811	9.33104	0.513932	0.027456	17.9397
ENSG00000026297	RNASET2	50.7208	45.2956	85.3012	191.662	34.6339	36.1332	25.86	45.5493	70.4509	82.4517	27.1181	10.9616	65.608	79.8455	13.4594	35.6038	24.3668	10.217	16.7529	30.4925	43.1335	72.2725	91.8253	26.006	106.727	28.8247	71.5224	101.805	16.514
ENSG00000026508	CD44	23.7592	263.006	26.6772	135.596	638.656	562.536	0.023653	7.94964	5.42071	26.4314	25.1429	531.236	558.56	1.13577	738.014	245.028	347.544	459.5	1995.01	9.20335	1033.51	3.24853	19.7296	504.732	0.020915	342.68	0.121621	4.41082	16.2617
ENSG00000026559	KCNG1	26.1494	0.149019	27.0471	89.6402	0.086531	146.595	0	0	14.8854	23.4101	38.0428	35.8384	3.34554	17.0512	18.7212	20.3638	40.7463	25.8307	92.083	156.381	112.087	5.74414	4.09697	0	0	9.56079	82.0829	55.8836	2.18506
ENSG00000026652	AGPAT4	0.068692	0.003691	0.084108	6.51707	1.0492	7.85852	5.3509	1.00018	1.23605	0.628059	0.148632	12.2795	10.1623	0.020916	2.11261	7.44536	0.609605	2.12343	12.1304	0.029463	4.58559	0.016347	0	3.84706	0.012777	1.03552	0.01581	1.92988	0.250427
ENSG00000026751	SLAMF7	0	0	0.502856	0	0.02687	0.067886	0	0	0	0.010471	0	0.054152	0.433093	0	0.041301	0.018968	0.225153	0.100025	2.88149	0.014836	6.51488	0	0	0.588622	0	0.088728	0	0	0
ENSG00000026950	BTN3A1	4.42872	2.74607	2.60685	2.11574	8.8508	3.0496	9.23358	0.55748	2.05838	0.700833	0.224689	4.827	21.8569	0.846524	1.04657	10.1129	15.3617	8.10374	14.9013	11.0103	1.04537	0.138627	0.081248	5.28687	2.61654	10.9145	6.74247	1.14219	7.10011
ENSG00000027001	MIPEP	29.3401	10.9442	29.6263	29.1729	9.02549	14.8163	16.2768	16.0925	17.431	36.9195	40.3489	12.9008	8.80881	29.5694	8.92457	12.5874	10.1637	6.1157	8.45725	10.2261	9.85521	12.4097	12.9735	10.8571	28.9188	13.8586	44.4137	14.2816	16.7576
ENSG00000027075	PRKCH	15.3857	0.471184	7.0621	0.154153	13.6418	2.23745	2.69997	6.42625	13.0925	4.21229	6.88383	0.202497	0.233509	20.4454	10.5184	10.6481	7.01637	4.59158	1.18691	17.4656	5.84474	24.0663	18.8145	2.46623	10.4274	19.5687	7.34704	10.7434	13.255
ENSG00000027644	INSRR	0	0	0.010288	0	0	0.006281	0.009647	0	0.004757	0.008863	0	0.00672	0	0	0	0	0.02668	0.019996	0	0.003169	0	0	0	0.010679	0	0	0	0	0.005935
ENSG00000027697	IFNGR1	16.0977	8.76172	29.1161	27.3957	37.6604	63.7963	8.75925	23.6325	17.8917	12.482	7.23504	33.249	163.49	26.3331	47.6036	58.1138	74.0739	47.5373	83.2879	17.9615	42.1797	16.9965	18.7873	27.7434	20.9966	141.94	23.8583	24.3863	9.66327
ENSG00000027847	B4GALT7	18.9528	19.4814	19.4901	25.2249	17.3738	19.0957	17.3625	11.4198	17.3429	21.1101	10.5022	27.3298	16.8668	17.2118	31.7144	20.6719	37.4005	20.0085	35.3253	13.2172	19.547	19.3735	21.2032	17.9169	14.8932	24.2355	32.7032	21.8325	14.2609
ENSG00000027869	SH2D2A	0.320298	0.305991	0.358624	0.140599	1.70511	1.1063	5.22741	0.131037	0.794211	0.780546	0.326493	0	0	0.231182	2.39394	1.59073	3.14366	8.77129	0	1.5119	0	0	0	0.587807	0.741373	0.283363	0	0.876705	0.261342
ENSG00000028116	VRK2	18.2929	11.0513	23.7956	30.1695	34.6242	30.265	27.0184	10.7073	16.6547	17.4957	13.8654	15.0281	14.0291	16.2371	33.2329	32.3856	30.7734	27.2995	30.6556	28.4761	28.2319	16.5236	17.603	20.8005	19.307	22.6823	28.4542	15.8107	14.824
ENSG00000028137	TNFRSF1B	0	0.228189	0.188911	5.82406	0	0	63.0384	0.10972	0.184978	0.299977	0.237308	0.019356	0.962676	0.090738	0.448109	0.092497	1.58823	1.77797	0.148125	0.14607	0	0.008864	0.008489	4.21943	0	0.757173	0	0.513857	0.106849
ENSG00000028203	VEZT	40.7673	20.6919	54.2623	46.7127	69.9372	46.7457	34.6148	44.9425	13.4633	13.3597	17.4557	29.9381	42.1315	37.2805	58.9628	19.9658	13.5825	62.8199	32.3734	31.8271	41.362	32.0226	35.288	66.1726	33.0254	52.0107	72.7592	42.1495	46.8228
ENSG00000028277	POU2F2	0.304195	0.931725	0.302075	0.347861	1.39886	0.304085	1.0453	0.169996	0.223625	0.321859	0.476606	0.666398	0.355757	1.00114	0.898866	0.607399	0.344708	1.95624	1.06627	0.783555	2.01681	0.285132	0.179499	15.1345	0.406639	0.461884	0.480108	0.435565	0.109357
ENSG00000028310	BRD9	30.219	55.9795	25.7874	37.7904	68.7656	28.0236	26.4385	29.7652	29.7862	19.8398	16.4116	33.2508	25.4328	61.8762	43.3665	20.6756	54.5323	82.1405	23.5893	33.8963	22.0623	26.3646	30.4291	58.3504	37.0011	42.4798	48.3498	27.8073	38.0644
ENSG00000028528	SNX1	99.3528	76.2517	102.331	154.314	95.5893	58.1932	139.67	63.3993	79.7197	108.826	103.345	123.577	151.154	57.0446	152.481	80.1159	130.941	91.3261	57.0382	140.3	48.4048	115.861	139.536	85.5257	127.028	99.4329	118.483	60.5133	141.572
ENSG00000028839	TBPL1	13.3269	12.6909	19.9933	25.3591	23.2202	11.8317	23.8731	16.8558	13.8486	26.8753	8.62683	19.5978	155.627	21.4306	48.9348	30.4646	24.1658	35.2979	32.1384	6.6793	21.5815	12.2897	19.051	21.3706	8.42572	28.9082	43.7971	20.5164	9.61352
ENSG00000029153	ARNTL2	1.55632	12.9698	2.93991	7.70503	68.8146	4.35453	12.3039	0.456504	0.976118	1.1639	0.044931	24.015	14.3645	1.36488	13.0342	5.36907	19.8431	53.108	6.67263	1.25336	5.50964	2.6452	4.85919	74.5673	0.002429	4.37228	5.21515	0.61086	0.665458
ENSG00000029363	BCLAF1	78.109	59.0136	121.283	146.513	107.756	145.415	63.4736	79.456	45.2866	64.0477	38.7644	70.7326	119.045	101.172	74.8993	115.027	69.632	109.061	53.6063	82.531	58.0792	85.5766	93.2593	88.9194	43.6209	121.653	108.939	60.3337	65.5349
ENSG00000029364	SLC39A9	24.2349	14.382	40.3506	21.0153	16.7941	17.523	24.2274	35.6044	32.3539	29.8008	33.1354	16.7317	29.012	36.4171	22.7792	20.0919	27.6722	14.3349	24.4512	44.7436	15.2641	24.5426	25.7714	28.2081	39.8351	35.3804	28.7887	26.4809	43.8615
ENSG00000029534	ANK1	0.306095	41.1944	2.45017	43.5498	0.454082	0.1125	0.035874	0.008853	1.66224	11.0976	1.9154	0	0.147517	29.6857	4.25933	1.4974	0.962343	0.123928	4.3278	0.112088	1.21834	0.317994	0.553226	0.604274	0	0.229724	0.044271	0.817389	1.7555
ENSG00000029559	IBSP	0.024192	0	0	0	0	0	0	0	0.035596	0.091195	0	0	0	0	0	0	0	0.074816	0	5.13474	0	0.529655	0.882186	0.026638	0	0	0.178179	0.429088	0
ENSG00000029639	TFB1M	2.72288	8.17789	5.10976	6.91696	7.21517	3.05162	8.10339	3.95504	3.21971	3.63811	1.94401	4.65395	6.15111	12.9092	12.303	10.9471	3.4291	5.97614	7.90202	6.56643	2.94549	2.76494	3.32442	8.61324	6.89628	5.14649	5.07686	5.33801	6.02644
ENSG00000029725	RABEP1	40.56	26.8567	67.7608	51.6797	48.17	37.5932	39.4376	43.9342	17.9205	28.1038	20.9409	45.9915	29.3818	66.2453	22.1714	30.3105	35.0183	46.304	42.6985	65.6212	18.4978	38.3453	39.6889	89.0748	40.224	30.2324	52.446	42.8402	106.804
ENSG00000029993	HMGB3	104.064	126.47	191.507	223.634	224.099	242.551	112.519	220.03	154.649	248.015	130.297	78.2022	40.4206	214.132	109.014	149.448	114.228	27.8981	31.7119	137.281	84.3264	175.59	296.168	108.5	269.355	423.441	53.2384	99.9515	126.15
ENSG00000030066	NUP160	17.4433	11.1459	27.5579	56.3796	13.4325	31.4645	30.4033	14.598	8.08037	16.7792	11.1793	15.9319	13.8733	15.6111	19.4347	35.6512	22.203	19.8543	13.633	8.88239	7.0629	27.2077	32.882	26.239	7.57104	21.5461	15.5743	19.2475	29.8007
ENSG00000030110	BAK1	26.3926	29.2455	14.7346	33.502	15.0422	27.1835	7.39926	30.045	54.1787	35.4098	13.5441	18.3882	17.9629	36.1174	45.8414	17.748	34.8768	19.5548	15.724	33.1087	26.4948	14.7811	40.9858	22.9717	18.6694	31.0427	33.4379	35.7144	23.3866
ENSG00000030304	MUSK	0	0.046031	0	0.00676	0.056304	0	0	0	0	0.061538	0	0.030828	0.037957	0	0	0	0.018242	0.038222	0.006329	0	0	0	0.027042	2.20073	0	0	0	0.340951	0.004748
ENSG00000030419	IKZF2	1.63858	3.37532	4.56051	2.22437	2.62077	2.34945	0.270582	0.927042	1.0798	1.87889	0.684014	0.673129	4.31585	1.69996	1.91061	5.59897	4.80888	1.98945	1.26425	6.57497	0.299042	5.01212	6.35839	1.41311	0.31598	2.33443	13.525	1.30223	3.65784
ENSG00000030582	GRN	182.073	227.187	220.566	209.461	251.707	53.6517	68.269	78.9506	50.088	97.4474	65.4013	109.26	421.254	74.425	430.33	240.55	209.755	233.228	267.518	265.71	78.5675	231.339	167.305	169.445	60.3873	192.654	94.1204	75.6698	168.584
ENSG00000031003	FAM13B	11.085	10.3764	21.5741	15.1857	12.6664	23.7971	8.26799	9.60059	3.83743	5.63583	5.98646	4.50219	10.191	6.65381	9.22618	8.56933	15.1514	14.3327	19.3299	22.1229	14.197	10.0348	7.89614	6.55456	4.14174	20.5297	20.6392	5.06786	5.38866
ENSG00000031081	ARHGAP31	0.100715	0.121536	0.040764	0.874716	2.13729	4.59319	0.616904	0.036432	0.165092	0.132002	0.489899	5.42258	2.03038	0.03099	3.5596	0.640596	17.1491	0.315112	6.33503	0.949264	2.1221	0.193423	0.099871	2.72771	0.010517	6.3804	0.093265	0.01567	0.697419
ENSG00000031691	CENPQ	10.3682	16.2695	9.24737	13.5233	12.8268	11.5003	7.99648	15.2307	11.6551	9.01151	8.56655	6.72616	2.91051	10.019	27.0428	17.0576	10.1764	10.6328	3.92672	12.8688	4.2003	8.27566	10.1566	27.8322	4.58889	19.0437	3.63635	6.25049	10.5517
ENSG00000031698	SARS1	75.3976	181.971	78.0443	109.842	99.7989	220.395	85.2264	64.8809	133.208	104.904	98.0965	253.701	133.771	123.623	112.698	109.217	204.938	159.933	369.437	111.254	145.921	375.485	136.943	132.628	112.476	178.56	221.661	96.1972	76.266
ENSG00000031823	RANBP3	33.1606	42.3151	59.6596	69.371	42.2358	51.0523	41.9213	46.013	29.1256	26.865	26.1464	55.3399	29.7889	40.9445	39.3644	57.4374	56.9255	32.9173	31.2654	79.6967	30.3451	22.6969	23.801	78.9356	37.9435	45.7039	42.5161	36.3562	28.4631
ENSG00000032219	ARID4A	7.39807	5.05612	10.3942	8.6868	5.51607	5.41226	14.402	9.21747	9.29465	8.49999	7.22205	4.85337	8.5341	6.9063	6.8786	7.05312	10.6542	12.9818	4.29047	11.709	4.85885	11.6816	12.4402	8.65997	21.6306	13.5353	25.847	5.36359	8.04877
ENSG00000032389	EIPR1	32.0865	32.4245	36.068	29.3862	45.6567	46.0869	70.0253	20.6894	21.4386	19.2349	16.6214	19.7187	26.0101	21.6261	30.2332	18.9001	31.2146	58.6596	19.0829	28.5521	42.565	30.2121	39.2216	31.0876	27.2795	57.1871	15.7347	23.9893	23.1007
ENSG00000032444	PNPLA6	9.89574	68.1701	23.3695	28.5294	26.258	18.106	27.7031	18.3272	17.9387	14.1599	7.16959	51.4109	54.8751	13.9865	15.8539	25.8093	25.1596	92.1976	58.9847	25.7407	67.3389	9.37282	11.7918	51.9479	22.8092	33.6387	30.5438	9.36795	13.6339
ENSG00000032742	IFT88	2.46475	4.1507	10.9023	17.3995	5.22281	5.61527	8.95755	6.51925	6.87892	5.77254	8.70536	5.712	5.95327	16.7533	4.35588	6.4083	3.49529	2.97559	5.99864	4.40517	6.35784	7.3008	9.59033	6.9108	6.29558	5.82419	5.17569	3.75292	9.41431
ENSG00000033011	ALG1	27.0872	29.5347	63.024	38.1671	31.9614	26.6868	17.9467	52.2476	20.5485	23.9239	23.946	35.1702	37.6518	48.5519	24.176	23.1551	45.8756	24.56	56.6968	59.8436	33.1926	54.1914	29.7389	34.78	43.7341	36.3344	81.1183	54.8496	49.0937
ENSG00000033030	ZCCHC8	15.6833	10.4224	21.634	17.7955	18.3439	17.9001	13.4653	16.6011	18.0792	13.3743	14.7473	7.90247	9.4868	17.7841	14.2977	17.5372	15.2199	15.4844	11.4401	25.3171	17.8393	17.5131	11.6103	19.8762	15.3315	16.673	14.2877	7.58683	12.4461
ENSG00000033050	ABCF2	22.93	29.0446	24.4207	29.2645	17.4688	34.044	11.2888	20.2044	22.4432	20.099	13.7021	21.4068	16.207	18.0638	26.7182	15.2212	11.7675	22.4405	29.2153	9.24438	27.4418	16.9282	16.6433	31.8773	15.8353	22.4973	16.6982	22.4889	12.1082
ENSG00000033100	CHPF2	20.8842	23.3067	44.5042	25.9765	15.3706	19.9098	16.4718	14.9009	25.738	14.0073	10.359	54.8676	58.1523	10.4906	20.2881	6.47843	11.3219	22.9252	28.7898	10.791	29.6259	23.3858	19.9388	36.9689	16.6036	15.7378	13.8066	21.8683	8.84644
ENSG00000033122	LRRC7	0.041702	0.069668	0.1156	0.166166	0.010089	0.509989	0.011505	0.096766	0.049827	0.008323	0.095597	0.673981	1.31507	0.037222	0.109541	0.11109	0.059451	0.089516	0.03187	0.053505	0.009104	0.003853	0.005799	0.010825	0.076936	0.005038	0.092364	0.068445	0.005308
ENSG00000033170	FUT8	24.7698	21.8461	54.1199	6.5981	61.9475	9.32927	11.1283	6.14944	8.31213	13.1023	7.70625	33.3792	26.5978	3.89253	31.4887	4.16545	9.94609	32.8706	20.3764	7.80796	14.0706	43.0655	62.4525	77.1894	34.3435	15.8592	100.629	5.49819	4.39988
ENSG00000033178	UBA6	24.6341	13.5013	29.696	25.8526	38.7099	22.2444	15.6668	16.2779	8.24091	3.98978	3.17771	20.4919	11.7298	23.4308	9.23294	30.0454	13.9764	27.8511	20.4254	9.34713	10.1273	13.0109	12.9659	51.0237	10.2075	21.4304	16.1615	10.8966	20.2804
ENSG00000033327	GAB2	2.26144	3.09569	3.68962	30.6347	7.35142	13.798	9.67093	0.906775	1.11909	3.22498	0.359099	0.78492	2.90542	0.701244	8.00645	22.6839	28.4397	15.644	4.10738	2.03522	0.561409	4.38343	4.27361	7.8252	0.349462	23.4255	0.474007	1.42175	11.1673
ENSG00000033627	ATP6V0A1	21.1087	21.4177	31.7716	26.9189	17.7336	25.0144	66.328	25.2458	12.2743	14.6737	14.4272	11.3453	18.3085	27.4472	7.88316	23.7138	23.2477	11.0318	42.1626	53.6212	10.8689	18.128	17.7461	20.0752	20.4729	17.8408	35.4566	12.6886	34.1926
ENSG00000033800	PIAS1	12.0261	7.23861	17.0511	22.7881	10.2883	9.07176	12.6287	12.6291	7.90216	6.93714	6.07042	8.87812	9.88958	11.7031	7.43137	20.8661	26.7204	14.3522	4.77299	19.2141	6.4281	11.2514	13.7715	9.88023	10.6055	12.9705	22.7631	7.29321	11.2005
ENSG00000033867	SLC4A7	6.38227	4.91896	12.426	13.2192	21.1863	7.14079	3.92939	9.62563	4.6421	3.93013	3.56375	28.9397	25.4926	2.13214	17.3223	12.3851	7.04098	15.3744	35.2407	2.15416	10.8633	9.58845	13.0972	34.7485	2.74438	12.1573	13.7961	11.3557	14.0846
ENSG00000034053	APBA2	17.4806	1.10519	13.2836	12.0034	0.01001	13.5141	22.6235	0	0.041311	0.00655	0.005648	0.059593	0.441857	0.008248	1.6605	30.9147	4.21628	0	8.36905	0	0	1.21525	1.1381	13.8799	0	0	12.7321	0	0
ENSG00000034152	MAP2K3	23.0194	49.8758	57.7521	37.1657	74.8888	25.4921	24.1083	29.98	49.5734	40.5821	28.6351	57.6451	52.9495	31.0814	44.0458	21.5828	61.9821	34.5432	30.0824	26.1676	56.3098	35.8102	29.0682	113.43	45.5469	28.365	655.113	28.6417	13.193
ENSG00000034239	EFCAB1	0	0.726777	0	0.406584	0.248708	0	0	0	0	0	0	0	0	0	0.018668	0.567852	0.172235	2.82427	0.332965	0	0	0	0	0	0	0	0	0	0
ENSG00000034510	TMSB10	3703.22	9968.72	5212.65	3760.59	6478.05	3145.63	5448.34	1264.3	3681.15	3880.23	1947.3	8377.31	12666.5	1042.09	6607.33	2887.29	2712.75	7074.2	5472.9	1106.62	5873.89	4251.55	2742.76	3794.06	3907.38	2141.54	1282.27	2696.65	939.716
ENSG00000034533	ASTE1	5.15845	3.73827	6.49639	6.59877	3.40536	5.94458	2.971	6.50463	3.46926	4.78111	3.61651	6.1457	4.05358	4.23909	3.847	4.18987	6.74542	1.06248	5.95644	4.13408	2.40493	5.42351	5.45097	3.06478	4.30114	10.4801	6.04242	1.70185	5.47922
ENSG00000034677	RNF19A	35.6046	11.5616	26.989	16.6869	16.2194	18.7419	28.3441	13.6085	9.05468	16.3281	51.9613	22.3878	15.9314	42.3728	13.3375	50.202	26.0064	15.6344	33.0878	206.722	13.4075	33.2142	29.8876	23.2407	29.7371	35.6788	16.4397	15.973	12.6698
ENSG00000034693	PEX3	6.29479	7.66316	9.86886	11.7328	10.774	10.3484	3.89042	14.0798	6.53077	10.7027	6.27874	16.4103	17.7985	18.6424	12.1248	13.8294	17.9908	12.8744	11.8352	17.6855	12.6862	7.64436	10.1601	9.34041	7.47279	21.2714	53.3049	7.7205	6.32485
ENSG00000034713	GABARAPL2	59.3404	86.7025	28.2174	77.4035	102.149	84.4086	147.713	36.3863	118.153	114.508	91.4515	79.9434	145.335	86.9952	85.4513	88.9747	154.932	59.3514	80.6618	63.1395	78.9419	120.83	137.12	48.548	52.2639	99.9564	70.0921	30.1743	116.639
ENSG00000034971	MYOC	0	0	0	0.047319	0	0	0	0	0	0	0	0	0	0	0	0	0	0	0	0	0	0	0	0	0	0	0	0	0
ENSG00000035115	SH3YL1	58.4235	3.93513	69.6367	11.2727	31.5689	132.331	176.384	34.9676	53.185	37.33	45.9378	14.3334	12.6755	45.9513	65.8688	62.9976	31.8047	115.788	13.377	56.5069	54.7309	50.7473	36.9191	7.34258	61.0666	44.0426	137.83	40.7098	45.2268
ENSG00000035141	FAM136A	48.7275	95.6202	62.3414	131.183	76.4244	207.082	72.4447	64.9831	69.9937	59.4281	38.7415	36.7241	39.8884	75.0225	86.9615	76.6251	66.6019	89.7036	52.0919	79.1672	45.1311	86.7132	93.0032	81.4133	68.0559	88.8233	47.2522	69.174	35.9177
ENSG00000035403	VCL	31.3106	47.6945	22.7922	167.676	63.8516	34.4529	25.3646	70.7689	24.2143	21.2445	29.6093	137.634	149.035	17.7438	87.1613	44.704	46.9614	56.3304	125.901	19.1361	74.0713	15.0097	13.2204	102.512	13.2727	113.308	464.982	63.2211	33.1798
ENSG00000035499	DEPDC1B	3.75606	19.3236	20.3063	45.9991	36.0409	24.9057	28.8779	6.97979	9.18399	10.7631	8.06503	8.09296	3.35633	10.3032	13.5688	12.9305	21.6643	8.95195	0.847006	8.79821	11.6963	12.5106	20.5837	26.0971	8.53287	25.1889	10.9592	5.62486	27.7594
ENSG00000035664	DAPK2	1.39699	0.380391	3.63308	3.273	8.0159	30.9606	0.299844	17.0212	7.04493	0.628387	0.788503	0.128994	1.0422	0.946377	7.93185	18.4933	14.5858	2.02318	4.5948	18.8451	0.881122	5.56486	2.37333	0.049962	9.10563	6.77781	16.9253	1.64793	3.60719
ENSG00000035681	NSMAF	19.5459	20.6945	10.8132	14.7241	18.3216	55.3564	12.0382	6.39157	2.42768	7.65056	6.20833	22.789	17.5693	10.1245	13.344	22.4632	20.291	8.9771	124.197	12.3226	38.2103	11.7172	15.4064	29.922	8.25108	11.5744	32.3716	5.57796	11.2067
ENSG00000035687	ADSS2	74.1694	62.5232	141.236	39.8769	55.0581	51.2506	77.5608	53.0281	54.1837	43.5734	43.729	35.7808	32.258	50.8184	48.0713	111.855	50.9486	36.2359	43.9864	53.7572	38.1002	51.2184	27.8998	68.451	34.7524	64.8283	71.5031	44.8715	27.9771
ENSG00000035720	STAP1	0	0.016178	0	0.042886	0	0	1.34751	0	0	0	0.00959	0	0.009775	0	0	0	0	0.019397	0	0.175099	0	0	0	0.020719	0.018665	0.08196	0	0.00927	0
ENSG00000035862	TIMP2	2.84044	215.973	7.26866	119.551	147.004	34.2047	14.7197	54.4421	46.0416	22.333	14.1853	151.635	375.481	2.7043	121.318	29.439	89.436	109.3	197.589	16.8526	137.723	10.1981	32.777	119.871	0.035904	15.1197	3.34707	112.881	49.1372
ENSG00000035928	RFC1	17.4748	24.4051	38.5473	47.1663	24.802	37.2878	28.2298	22.0332	17.2685	6.92401	12.4328	22.243	27.2365	24.3667	33.0292	41.8589	37.7822	39.0205	30.0576	37.7796	7.58639	18.9968	21.1132	28.9455	10.2649	26.326	29.3044	8.08891	24.7755
ENSG00000036054	TBC1D23	11.4477	11.304	16.5042	13.6005	20.9111	9.89248	10.781	14.9597	11.1501	11.9391	9.71989	52.5038	38.4929	15.5942	23.5797	19.7169	16.2102	14.23	23.2648	25.9712	11.0905	13.6759	14.5408	36.6269	5.36336	19.7162	19.0579	9.98014	11.5211
ENSG00000036257	CUL3	48.2438	67.0149	63.8328	59.7274	44.6069	42.6509	57.1766	67.4853	53.7885	56.7511	34.0048	29.6669	38.6023	61.851	55.5311	48.2758	30.4458	25.962	47.6231	99.5983	47.5072	36.0601	46.3968	47.1682	90.208	45.6013	59.6046	41.2481	40.2405
ENSG00000036448	MYOM2	0.103983	1.98164	0.008272	0.203822	0.010078	0.035354	0.470617	0	0	0	0	0.167502	0.340313	0	0	0.025821	0	0.053596	0.066161	0	1.5903	0.006403	0.006132	0.194645	0	0	0.799187	0	0
ENSG00000036473	OTC	0	0	0	0	0	0	0.025029	0	0	0	0	0	0	0	0	0	0	0	0	0	0	0	0	0	0	0	0.037275	0	0
ENSG00000036530	CYP46A1	0.277144	0.010215	1.48964	0.181342	0	0.630836	0.664998	0.031679	0.485349	0.486873	0.892502	0.235067	0.186451	0.133487	0.07803	0.080661	0.371357	0.020754	0.228709	0.046589	0.00566	0.319141	1.4053	0.018101	0.110224	0.08931	1.25004	0.00496	0.083596
ENSG00000036549	ZZZ3	12.1734	17.0173	16.2661	21.5375	17.3971	60.6054	13.4395	12.5418	4.91652	7.87046	6.5468	31.7852	26.3749	20.6173	17.4423	23.9679	18.022	22.0511	45.4163	12.0082	18.1766	18.2162	11.7206	28.996	5.68575	25.3027	14.8186	11.2723	9.20019
ENSG00000036565	SLC18A1	0	0	0	0	0	0	23.5256	0	0	0	0	0	0	0	0	0	0	0	0	0	0	0	0	0	0	0	0	0	0
ENSG00000036672	USP2	1.00392	0.785332	4.39158	2.1997	0.747934	6.51537	0.626573	1.61878	1.50133	1.03952	0.956746	1.06965	2.6538	3.37018	3.30365	3.91823	4.86235	0.294469	0.36348	0.468164	4.40139	1.9181	2.42969	0.380415	0.073686	9.8543	10.4171	2.01636	3.33891
ENSG00000036828	CASR	0	0	0	0.00775	0	0	0	0	0	0	0	0	0	0	0	0	0.007795	0	0	0	0	0	0.0155	0	0.004216	0	0	0	0
ENSG00000037042	TUBG2	6.35166	9.67129	4.93311	7.49976	4.92495	8.77689	3.9988	7.47444	6.89004	6.13469	2.68651	14.7865	17.182	1.93544	8.60764	9.79991	12.038	15.5374	5.53134	23.33	5.02856	5.39905	8.9869	13.4836	10.8417	11.8173	8.72297	11.9559	21.8722
ENSG00000037241	RPL26L1	52.3152	174.356	78.7586	117.53	75.7492	92.712	51.0973	45.4741	76.78	123.171	57.5062	72.286	116.246	80.1545	139.894	88.5229	159.382	107.557	109.135	48.3063	159.747	114.009	129.598	135.832	91.4562	188.639	62.0851	55.167	108.847
ENSG00000037280	FLT4	0.26456	0.037317	0.090317	5.6581	0.005556	0	7.53662	0	0.094541	0.063148	0.087655	0	0.002978	0.185217	4.32297	5.36177	0.2007	0.053058	0	0	0.006447	0.203302	0.383243	0	3.36974	3.49362	0.090775	0.026607	7.31928
ENSG00000037474	NSUN2	94.434	144.277	66.683	42.3139	238.371	96.4663	69.6392	73.7131	74.1123	51.7697	60.9678	41.399	28.4561	207.616	156.431	48.6723	155.517	83.0205	51.6215	140.896	48.5946	44.8507	56.9925	96.5286	61.3563	114.981	138.807	96.9292	87.1248
ENSG00000037637	FBXO42	10.0564	8.7893	17.8844	13.7816	9.69543	11.6142	13.9039	9.88008	7.56256	6.61186	7.68063	12.5491	13.417	9.28491	4.93785	6.01583	9.47286	7.12599	26.7262	8.50942	13.0619	8.08368	11.132	8.16873	8.80419	9.86946	12.381	9.66118	7.03014
ENSG00000037749	MFAP3	10.5493	6.60341	14.753	16.2335	8.34045	12.036	14.1525	6.02038	6.36225	8.92612	7.21222	13.8427	13.6262	12.6945	8.32157	11.8911	19.7265	9.58109	19.8964	14.5445	7.27304	9.6709	9.73948	13.3521	5.46766	15.8452	20.3559	17.2694	17.7222
ENSG00000037757	MRI1	29.6997	6.04962	14.4579	16.8902	10.7373	15.9014	12.989	11.1698	2.79606	4.14597	7.24505	19.9419	22.0728	22.7208	13.5093	7.49975	30.6007	13.836	8.2881	9.84683	2.23108	22.538	15.4241	14.4315	17.6894	34.2078	39.7402	11.2008	10.7791
ENSG00000037897	METTL1	26.4298	203.996	15.1091	22.0678	14.2301	8.35838	9.31018	30.0971	42.7597	38.1251	33.5485	18.6952	9.07804	30.8595	41.0583	15.4994	17.2145	13.1992	9.7198	17.5065	138.133	28.9296	25.9827	21.6799	30.4949	17.3624	20.27	23.6908	25.8357
ENSG00000037965	HOXC8	1.73545	1.74612	1.90938	1.52833	0.565459	0.107608	1.4618	16.9835	3.1023	1.69561	4.13272	6.31638	6.23023	6.00128	2.78702	1.61376	1.11054	1.04295	3.62977	1.31766	1.37026	1.0193	0.713637	0.260211	10.0069	0.418179	3.70765	0.596704	1.40321
ENSG00000038002	AGA	54.8399	5.43398	16.4734	12.558	9.73858	5.60514	10.2959	5.09671	6.75418	9.86103	9.87425	19.9004	26.2971	8.56887	6.43426	6.7476	30.0017	7.52314	16.2352	17.457	2.86152	30.3213	17.1937	7.07898	12.451	26.2691	6.36485	4.09447	16.6648
ENSG00000038210	PI4K2B	17.9154	8.16758	35.1575	21.2438	27.0812	14.3908	14.3994	12.5423	13.5374	10.1122	11.8678	15.5132	16.5918	23.0892	11.6695	42.897	23.0222	10.7243	5.86694	53.0576	2.23875	15.2384	17.432	23.0945	9.57995	32.1734	39.2074	8.0071	11.0723
ENSG00000038219	BOD1L1	10.3275	14.9087	23.1908	18.1993	14.9765	7.32496	16.4933	8.03971	10.3562	7.30891	6.0663	11.2902	19.3485	7.94482	12.7226	20.9168	11.3016	18.5238	15.9305	24.6607	13.1996	12.0248	10.8454	30.5183	9.96583	16.1918	21.2505	7.20882	9.21928
ENSG00000038274	MAT2B	30.1549	36.323	26.7365	72.0263	50.6897	40.7867	35.957	18.1309	25.6197	40.4017	27.1105	41.266	71.9897	30.4079	30.7806	32.4609	114.381	56.5965	59.7614	41.4219	33.5128	36.5141	31.0693	56.572	15.7114	91.3891	14.0207	30.9254	48.1335
ENSG00000038295	TLL1	0	0.064488	0.674693	0.05802	0.034187	0.006853	0	0	0.003344	0.069222	0	0.263349	0.319082	0	0	0.115701	0	0.055903	0	0.09015	0.056413	0	0	0.020021	0.004509	0.0066	0	0.074318	0.037212
ENSG00000038358	EDC4	24.7403	22.361	17.3152	32.8348	23.5206	33.6603	35.1415	22.5549	31.5914	37.2828	22.8222	14.4373	23.9602	25.7675	23.7509	24.2675	28.2299	27.5613	11.1417	14.9684	29.7964	35.3394	28.9672	20.8401	82.8315	20.7563	20.9102	14.8181	27.9188
ENSG00000038382	TRIO	27.1692	75.5097	33.7781	15.5324	83.3118	20.6908	21.8551	14.675	9.29784	6.25701	8.57221	58.8991	61.485	18.2005	62.7566	18.5638	33.577	81.7109	55.0655	29.0026	35.6945	14.0968	11.9632	66.2366	12.1208	18.8934	53.2098	3.14092	6.91022
ENSG00000038427	VCAN	0.03477	0.01498	0.202583	154.567	0.296042	7.27845	0.005612	0.021435	0.114187	0.106404	0.005751	145.832	3.43335	0.060656	7.91545	0.883565	0	13.1114	34.2805	0.010226	0.002607	0.039718	0	0.133981	0.053462	0.020194	0.503248	0.016544	0.843561
ENSG00000038532	CLEC16A	6.61847	5.5808	18.6151	15.3368	8.79493	5.64806	6.64669	10.3497	6.99099	7.48114	5.27715	8.99733	15.3266	10.2914	4.79254	6.61256	8.62682	6.218	6.6422	19.7578	7.76302	9.61346	11.8007	6.58575	8.14474	6.62768	14.8103	9.60346	9.74539
ENSG00000038945	MSR1	0.009635	0	0	0.023104	0.57783	0	0	0	0	0	0	0	0.170425	0	0	0	0	0	0.125676	0	0	0	0	0.076563	0.006163	0	0.007626	0	0.78952
ENSG00000039068	CDH1	164.307	8.2705	86.9187	10.2232	160.149	76.3138	29.5953	99.5326	93.6052	130.614	93.7582	0.01711	0.043067	179.824	86.5966	112.536	160.431	48.0922	0.026189	6.98119	67.9615	182.401	136.358	0.015454	11.2745	60.6058	167.225	0.027659	149.39
ENSG00000039123	MTREX	25.6129	39.304	36.2911	42.0231	32.1695	38.6026	21.3289	20.0315	20.4943	33.0897	14.0198	29.6132	29.0662	29.0028	21.2247	24.671	31.1864	26.3642	29.4585	18.3378	28.2593	23.5953	28.9216	22.9811	23.2949	32.4092	38.1157	25.427	50.105
ENSG00000039139	DNAH5	0.141371	4.3015	1.13302	0.469568	3.65153	0.532865	0.989526	0	0.473932	0.056997	0.434744	1.39763	2.68155	5.38331	7.87836	0.926986	2.29401	5.49662	1.16799	2.52284	0.865556	0.762787	0.783321	3.23728	0.383828	3.00031	6.68166	0.362451	2.73392
ENSG00000039319	ZFYVE16	15.4739	5.12805	22.1653	33.3447	18.301	19.7251	25.6665	9.66611	8.11962	10.0592	6.85383	7.83781	8.65332	20.435	11.4193	7.25773	12.0656	9.72268	7.15313	31.1493	1.36444	14.1373	16.9602	20.7692	11.5468	27.6498	13.6946	7.88402	14.9464
ENSG00000039523	RIPOR1	18.5258	31.4365	3.69602	16.7871	46.3597	17.7362	27.8674	33.3136	27.5738	44.1651	27.114	35.0467	50.5761	17.8392	12.5103	5.57081	53.4159	37.6181	28.5703	18.4145	77.8527	28.8662	23.1101	58.0734	2.08838	7.90085	23.9138	7.1687	24.1896
ENSG00000039537	C6	0	0.08471	0	0.106933	0.009095	0	0	0	0	0	0	0.039006	0	0.027429	0	0	0	0	0.014925	0	0.005276	0	0	0	0	0	0	0	0
ENSG00000039560	RAI14	20.5128	40.6831	13.7528	69.2415	137.619	37.725	6.02625	13.5774	7.01549	7.44016	2.41414	106.905	94.5531	16.7637	36.1259	16.0208	13.5384	63.3669	38.0809	26.0044	18.2195	2.54985	1.04263	96.0213	2.89669	21.5802	23.1647	8.53346	10.0354
ENSG00000039600	SOX30	0.031658	0.033478	0	0.022137	1.84798	0	15.5183	0.011656	0.015527	0.032547	0.01323	0	0.082229	0	0.496386	0.655109	0.159658	0.165355	0.840248	0	0.41534	0.142364	0.101013	0	0	0.015322	0	0.057191	0.023827
ENSG00000039650	PNKP	77.2183	91.1657	157.521	97.5293	74.1409	90.9118	123.498	103.445	194.493	65.4952	100.084	72.5095	20.285	116.452	86.2248	41.7051	100.735	52.0837	26.4847	116.418	26.2746	103.071	80.7072	66.8661	87.4494	43.7203	105.286	53.4782	38.798
ENSG00000039987	BEST2	0.237985	0.049793	0.092143	0.01657	0.028065	0.077062	0.067622	0.073612	0.149122	0.118102	0.100581	0	0.018883	0.01881	0.062624	0.11984	0.225135	4.34552	0	0.018925	0.227936	0.091878	0.089918	0.063768	0.067023	0.111903	0.156172	0.057065	0.092476
ENSG00000040199	PHLPP2	6.93944	3.15522	4.07763	4.57597	8.53834	5.86615	4.44629	3.77267	2.92967	5.2651	3.89281	3.90432	7.9222	3.08522	4.7057	3.72315	5.24558	2.81015	4.40755	5.46171	5.85653	8.1691	6.3117	4.3358	2.80595	4.90704	4.44102	3.42766	4.71907
ENSG00000040275	SPDL1	28.7366	61.706	18.3628	105.037	29.6581	107.136	42.3028	18.5327	16.7447	26.2309	17.5566	124.416	29.2891	67.4781	70.5403	64.9737	49.365	60.8254	17.0393	29.7207	20.3902	36.5149	40.6207	128.556	24.0579	79.7336	22.5162	13.2279	50.4474
ENSG00000040341	STAU2	41.6895	15.9918	52.3931	46.7092	36.5757	35.783	51.5623	20.7913	11.5797	7.5529	28.8885	26.2115	34.9454	67.5851	59.3781	83.8037	46.7055	24.9507	54.3369	28.2297	13.6838	18.6733	43.7147	23.4818	14.945	32.9906	32.7622	37.3477	57.8512
ENSG00000040487	SLC66A1	17.6652	23.3761	28.8406	20.8495	16.9152	15.8711	12.2117	10.3415	6.72352	8.73009	10.3091	11.2855	12.9834	12.0643	6.18269	5.38592	7.36948	11.8442	20.9092	9.99866	22.4939	13.2926	7.18465	14.3689	26.5431	9.48911	7.84121	7.08933	8.92917
ENSG00000040531	CTNS	7.86535	11.1656	16.3827	19.3576	24.1975	13.1833	7.36827	5.63303	2.49384	5.83322	4.43523	8.53696	11.8829	8.2294	5.70841	4.86881	8.25052	15.164	33.7084	8.86964	14.373	14.0898	5.78193	9.2318	3.85046	5.93878	8.21453	13.5272	8.42722
ENSG00000040608	RTN4R	4.88114	3.31947	8.80158	12.9002	5.54871	6.62505	10.8525	6.23065	2.58142	1.61222	1.43415	20.9034	1.44281	7.0234	16.2554	10.5916	7.7021	2.36644	13.3889	2.63024	10.5075	3.72827	3.97886	0.540909	15.3804	6.16926	7.02811	4.00393	2.59226
ENSG00000040633	PHF23	36.4978	33.6782	62.3428	61.5278	43.1	31.7047	16.9403	40.8695	27.7143	26.646	28.6236	51.3565	63.0389	36.4522	36.2226	23.7765	39.2313	38.0337	41.0871	34.8769	26.67	43.2816	46.7956	41.2175	27.3618	35.249	38.0233	32.2014	33.4254
ENSG00000040731	CDH10	0.23091	22.4856	3.69853	0.146448	0	0	0	0	0	2.8969	0	2.97883	4.72516	0.552709	0.010856	0	0	0	0	0	0.013817	0	0	0	0	0	0.183462	0.060534	0.129018
ENSG00000040933	INPP4A	6.56621	3.98711	12.6435	19.1368	16.8623	9.9593	5.37745	7.62702	3.35946	4.24618	4.27269	5.61294	7.9899	6.79842	4.78475	13.1268	7.74701	14.6681	5.80148	6.62364	11.326	9.88594	10.9145	11.9718	2.55839	6.46909	10.703	4.1464	4.09977
ENSG00000041353	RAB27B	26.792	2.23915	24.3933	0.159877	10.4298	0.329194	0.984433	2.31039	3.10857	1.51864	5.76604	10.3635	9.43486	14.7407	3.17794	1.89779	5.80835	6.2294	17.5771	29.4055	0.511662	11.2496	5.99078	5.13608	17.1809	6.50527	15.2735	7.34913	5.97883
ENSG00000041357	PSMA4	361.832	287.113	360.997	548.249	565.338	283.736	459.733	410.766	333.193	347.466	226.993	238.332	223.955	276.124	350.326	399.053	379.455	158.57	244.376	208.404	272.718	396.718	628.179	254.37	192.061	342.849	274.563	214.499	412.611
ENSG00000041515	MYO16	0.012098	0.030369	0.017324	0.028677	0.140708	0	0.086643	0	0.051623	0.233827	0.014798	0.02766	0.124774	0	0.130821	0.066091	0.075434	0.276729	0.180889	0	0.261736	0.363905	0.485276	0.159853	0.009601	0.014052	0.00594	0.038952	0.011105
ENSG00000041802	LSG1	25.2886	26.324	28.9751	26.7327	39.9425	22.9875	14.4534	34.4701	23.1414	40.6808	21.837	15.4532	10.5692	28.538	31.1725	26.9629	57.7371	32.4037	31.5388	32.6111	34.7257	26.6235	49.2283	25.705	29.66	18.443	33.5613	25.2121	50.2051
ENSG00000041880	PARP3	1.37016	11.9	5.94063	3.43378	4.48706	13.4715	9.43448	7.92221	1.62674	3.60171	0.658222	25.3713	46.2869	2.84068	7.45443	4.83167	23.6876	12.1074	32.673	19.298	17.8713	2.4526	1.22469	9.9017	10.8213	6.17988	25.0807	3.12201	2.78577
ENSG00000041982	TNC	13.4971	2.08108	0.078163	0.009677	131.642	0.866854	0.302588	26.979	0.034624	0.404364	0.226192	640.402	123.004	5.04405	112.403	6.74354	0.384047	7.32758	72.703	0.026623	1.97238	0.596177	0	25.0335	11.9522	12.1538	56.2771	0.019785	0.02697
ENSG00000041988	THAP3	12.6825	14.3503	10.175	13.0277	9.80693	10.498	6.92231	3.4154	5.66156	10.7151	10.3874	14.4286	13.6939	12.7598	5.11685	4.09422	7.06571	13.6488	13.3107	14.2357	14.5036	8.92133	8.66905	14.824	19.6773	8.88305	10.5742	11.3654	14.3513
ENSG00000042062	RIPOR3	5.89439	0.126263	2.02548	0.279126	0.17324	0.831208	1.82927	4.12511	9.3879	2.77541	5.45092	0.036146	0.084318	1.16108	0.373676	0.054248	0.098337	0.717084	0.069498	18.765	0.156333	9.2095	0.313556	0.06123	1.99921	0.628617	10.524	4.21524	8.13091
ENSG00000042088	TDP1	35.914	19.7496	53.7711	37.1159	23.3193	35.5575	17.2548	32.0452	15.3257	35.5406	29.658	32.5845	16.7984	41.8325	19.9186	24.9927	27.7278	11.6574	7.17448	31.9219	6.43295	28.173	38.6322	63.4924	29.9244	42.0882	36.6248	47.9869	34.6365
ENSG00000042286	AIFM2	5.30365	35.3254	4.4385	0.775875	34.649	5.30228	32.8709	5.15349	6.77414	3.69082	1.0027	3.11002	17.5241	0.756954	15.3009	8.43195	8.88431	22.7357	41.7131	6.3836	39.8917	10.7793	12.1884	33.4649	0.810062	10.1894	8.61776	10.2557	0.474057
ENSG00000042317	SPATA7	5.05473	7.45323	5.87157	3.72135	2.12745	3.33821	4.27889	2.26331	2.81549	4.24314	2.42499	3.71489	9.30029	2.54217	6.27599	5.39346	3.97199	2.74534	9.53403	5.22263	1.3852	4.56076	5.67293	4.00156	3.0724	4.60219	9.26787	2.18788	4.61106
ENSG00000042429	MED17	13.8872	18.4655	16.861	25.5429	24.6059	18.4223	20.8566	10.406	6.0284	9.39071	7.14085	12.4654	12.906	18.9404	12.6112	22.7166	12.2859	5.83205	18.0119	9.43349	15.8649	8.77775	9.90024	33.7109	16.9845	17.2376	12.1705	16.2106	17.2813
ENSG00000042445	RETSAT	38.6881	31.1974	24.4133	15.1983	72.5782	20.3113	24.857	19.4494	12.5455	9.5234	14.396	25.0626	31.0735	19.1162	22.4556	13.8562	37.8493	9.96094	48.4794	33.3327	76.9536	35.5477	12.9855	18.7437	24.4553	39.5316	40.5955	26.9071	22.208
ENSG00000042493	CAPG	3.09457	130.644	2.43994	22.1196	230.703	304.528	0.819334	47.0948	251.826	97.8235	28.8046	48.0214	167.378	1.21423	120.619	32.1644	303.741	420.882	291.338	60.8195	498.32	11.5523	39.5237	187.961	133.939	40.4913	52.8843	15.4681	49.4388
ENSG00000042753	AP2S1	209.23	464.207	289.946	321.655	374.473	219.127	369.404	436.626	725.258	294.474	311.077	437.496	280.793	411.852	609.544	94.9512	284.392	202.475	293.525	249.384	571.364	275.997	264.038	383.032	460.164	352.756	163.197	321.234	322.177
ENSG00000042781	USH2A	0.020552	0.004418	0.004087	0.003123	0.00664	0.011646	0.181431	0.011981	0.00882	0.010564	0.015712	0.008899	0.018075	0.008344	0.005556	0.010632	0.01806	0.005297	0.008173	0.005877	0.007704	0.006521	0.009368	0.007543	0.013591	0.002487	0.014716	0.014345	0.023581
ENSG00000042813	ZPBP	0	0	0.037555	0	0	0.064505	0.451282	0	0	0	0	0	0	0	0	0.341102	0	0	0	0	0	0	0.034531	0	0	0	0	0	0
ENSG00000042832	TG	0.078016	0	0.020171	0.00606	0.010764	0.058735	0.082293	1.63821	0.024452	0	0.023857	0.957633	0.096974	0	0.006005	0.062962	0.120754	0	0.108585	0.030594	0.098598	0.106235	0.010668	0.072473	0.019782	0	0.09398	0.045628	0
ENSG00000042980	ADAM28	0	0	0	0.123484	2.26296	0.4362	0	0	0.003479	0.031276	0	0.301946	2.65733	0	0.120592	38.3312	0.074659	0.093038	0.156499	0	0.023545	0	0.008621	0.039048	0.00469	0.618064	0.070161	0.101247	0.013021
ENSG00000043039	BARX2	4.32227	0.756559	5.03092	0.035263	2.73664	0.093932	0.05771	2.59902	4.247	6.9985	7.27412	0	0	8.33838	12.1815	93.5485	43.4104	1.21609	0	6.46513	0.772038	2.9086	4.64561	0.021294	0.038368	17.9287	0.30861	18.1891	5.90247
ENSG00000043093	DCUN1D1	28.6206	15.0741	38.5376	22.7158	57.1863	18.8431	18.3794	22.9061	12.3996	15.0284	13.4436	18.31	25.2171	25.7462	22.8218	50.1306	68.6527	23.3267	40.464	29.953	15.6271	18.3003	30.5471	23.7465	13.656	29.7102	36.0585	24.795	53.3567
ENSG00000043143	JADE2	10.6651	20.7539	10.8868	9.49192	25.5687	9.29208	6.40175	2.99906	7.24321	12.524	4.74782	11.3456	11.3968	4.93244	10.8604	3.85662	39.5054	18.731	17.8608	19.8305	6.25106	32.1301	22.5052	32.9786	1.02631	16.7302	8.36347	1.75792	10.0286
ENSG00000043355	ZIC2	0.802216	2.2011	15.3356	22.2048	0.011434	32.3522	9.02405	0.473469	4.90383	5.27998	4.82823	4.50573	1.89985	2.43698	5.47281	20.6238	6.63659	6.93199	14.7121	1.42258	10.5934	3.2679	2.54356	9.57374	0.655355	3.49436	6.00983	2.02271	7.95393
ENSG00000043462	LCP2	0	0	0	0	0	0	0	0	0.005913	0.032523	0	0	0	0	0	0	0	0.024458	0.038356	0.070919	0	0	0	0	0	0.01167	0	0.023379	0.066402
ENSG00000043514	TRIT1	13.735	18.2781	15.5538	19.4341	12.485	20.0768	13.7406	24.3463	9.27533	10.078	9.45114	20.4081	20.9485	11.8331	20.3712	14.4148	16.0592	20.3532	25.3364	8.47946	7.6648	11.9664	10.9909	25.8479	11.9992	30.8622	24.235	9.82141	13.958
ENSG00000043591	ADRB1	0.344275	0.458811	0.456477	0	0	1.54956	0	0.135212	1.05957	3.59449	1.02356	0.005963	0.101346	0.262776	1.89865	0.45595	2.96743	0.242515	0.045635	1.25443	0.567823	0.518884	0.151698	0.391721	0	1.74955	0.18313	0.667172	0.158009
ENSG00000044012	GUCA2B	0	0	0	0.412143	0	0	0	0	0	0	0	0	0	0	0	0	0	0	0	0	0.203346	0	0	0	0	0.065638	0	0	0
ENSG00000044090	CUL7	13.0501	15.7343	15.0537	32.2982	11.6946	15.4885	2.30048	8.3178	20.1226	9.24928	7.14438	20.6151	13.3309	17.7389	7.38956	31.7658	12.4986	17.2371	9.49803	27.0455	7.53983	15.3841	19.7336	17.4751	17.3376	13.1627	14.0064	7.46994	13.7768
ENSG00000044115	CTNNA1	208.229	189.427	280.59	244.476	226.942	252.707	95.512	107.58	230.237	167.019	125.022	154.354	267.873	142.624	155.386	150.714	249.032	162.239	501.357	279.611	194.21	176.617	195.139	283.693	137.908	31.6864	210.803	341.592	166.27
ENSG00000044446	PHKA2	13.5199	7.55954	8.12346	9.56337	7.14323	12.7535	9.27327	14.5067	6.11482	7.50761	6.80619	4.1139	9.345	7.51073	3.8611	7.27353	9.05007	5.80656	3.07447	29.2618	10.4316	6.39377	7.99427	6.17306	19.226	13.7768	35.0519	12.2768	15.2678
ENSG00000044459	CNTLN	0.276889	3.95347	0.063366	6.81446	5.87604	0	6.0115	0.015301	0	0.014241	0	4.51811	3.26536	1.80192	2.55132	4.68961	4.48267	2.01335	8.09884	1.77178	0.683465	0.023076	0.149628	0	0.630328	3.18205	0.04564	0.034125	1.73804
ENSG00000044524	EPHA3	0.049664	0.005038	0	0	0	0.021934	0	0	0	0	0	2.2373	0.042617	0	0.120394	0.094582	0	0.064009	0.097869	0	0	2.13749	1.11906	0.124131	0	0	0.007193	0	0
ENSG00000044574	HSPA5	302.675	257.631	203.219	566.131	491.717	175.828	777.972	380.884	233.727	287.868	217.802	700.631	457.923	313.987	365.13	254.933	578.673	812.482	6447.77	345.938	3407.02	712.26	377.756	365.951	243.745	325.311	209.475	468.952	576.87
ENSG00000046604	DSG2	35.3348	16.826	56.1503	8.19	78.2995	36.7912	47.3894	12.3936	15.3745	11.8844	14.5764	40.6951	44.9274	13.0889	96.7031	119.047	22.7164	55.0529	11.0066	11.4548	9.89175	17.4225	11.0698	35.294	5.07982	35.3774	32.5505	21.8961	28.4872
ENSG00000046647	GEMIN8	10.279	9.0717	17.9649	14.2909	8.45184	7.17046	20.1936	2.55036	21.6161	18.4867	15.5329	8.73297	21.952	18.6829	3.06759	9.3087	11.3703	4.06036	14.8035	11.2493	3.582	11.7483	11.8946	7.88694	20.4705	12.744	92.3836	10.4811	19.6438
ENSG00000046651	OFD1	18.487	12.128	18.6163	11.0719	14.1571	17.1059	19.8737	7.01403	30.5335	13.8168	17.6007	7.6617	12.1918	6.87948	10.0485	12.1935	21.2679	8.37027	15.8465	16.4594	14.1762	12.4575	18.6317	11.6935	20.8822	17.8286	55.0308	11.3654	12.9003
ENSG00000046653	GPM6B	0.977993	1.21642	1.08365	0.869025	1.06005	11.4732	0.984585	0.189644	0.812398	1.43359	1.21104	0.082844	0.362149	1.08422	0.523883	8.93828	0.725158	0.275913	0.628228	0.558102	0.203883	0.352259	0.413733	0.205027	0.189481	0.286551	2.96438	1.90205	0.803571
ENSG00000046774	MAGEC2	0	0	0	0	0.213451	0	0	0	0	0.125783	0	0	0.409948	0.527524	0	0.022786	0	40.8355	4.49556	0	109.948	0	0	0.060623	0	0.026647	0	1.39245	0.008423
ENSG00000046889	PREX2	0	0	0.273309	32.2581	0	0	0.403451	0	0	0.002075	0	0	0	0	0	0.030065	0	0	0	0	0	0	0	0	0	0	0	0	0
ENSG00000047056	WDR37	6.81475	10.1933	11.8596	7.99366	9.93877	6.18094	16.4043	8.1026	5.31596	4.14478	7.18267	4.96377	11.844	5.89102	11.3659	9.30411	7.20976	6.85111	4.51997	12.061	8.62114	15.459	11.4772	17.7811	7.9863	10.9372	11.1878	5.05197	10.1314
ENSG00000047188	YTHDC2	4.72833	10.0417	18.3879	15.4195	9.13598	11.0114	6.00461	8.92254	4.8727	5.21454	6.2563	8.99475	8.74973	12.8922	3.85368	9.1776	7.03627	5.41107	11.7391	12.4285	8.00914	6.12138	7.9824	10.008	8.57955	9.24914	12.2304	6.88514	10.2465
ENSG00000047230	CTPS2	34.7419	12.1481	19.0191	19.5515	16.194	14.5568	9.61731	11.6399	17.0816	13.218	20.9765	2.89186	7.87778	12.7011	3.87446	9.29096	12.9911	5.18263	5.31417	10.4669	3.00529	10.7974	19.7128	13.1363	11.0471	18.5918	62.0964	2.38474	25.3938
ENSG00000047249	ATP6V1H	41.5442	42.9888	48.2345	33.6587	54.7873	73.8433	28.5996	38.866	8.82338	21.5319	21.6755	46.6245	30.9981	36.1378	37.1479	54.0712	38.6577	27.1934	48.1325	54.2741	56.8386	28.3277	30.0451	22.0828	22.8352	28.5351	48.4228	31.9278	48.0241
ENSG00000047315	POLR2B	63.2989	55.0208	89.5844	58.8231	52.8425	71.6808	71.5219	99.4922	66.8483	44.0767	35.7335	52.1854	68.2012	54.8598	131.519	91.535	59.1747	41.9765	59.8063	54.6631	41.1999	52.5889	55.282	112.493	34.2953	72.9954	34.4191	74.6862	57.7235
ENSG00000047346	FAM214A	10.9471	2.47437	55.9671	8.94663	6.35452	5.92665	5.80823	11.1167	16.0323	18.0039	11.6978	6.19863	13.0128	9.57642	4.19346	13.0127	10.2168	4.7054	6.50629	19.2508	9.94431	48.8222	22.7602	2.09158	20.0434	8.63679	37.426	13.4177	22.4263
ENSG00000047365	ARAP2	1.52473	2.43215	3.43213	7.51692	7.72382	2.76969	6.10385	1.40675	2.44613	1.41351	1.40374	0.297683	0.483029	0.107347	3.29995	4.3168	4.06923	4.11257	0.644883	7.30787	1.21411	2.79461	1.72145	6.23521	1.49065	3.40075	2.91289	1.12031	3.50476
ENSG00000047410	TPR	17.8666	18.8709	63.888	54.8092	38.1245	89.6574	59.0921	36.924	22.2102	21.257	20.0955	29.6518	20.616	39.6537	30.0887	71.2363	34.3241	45.9839	18.4065	34.9283	14.3976	22.4553	45.2513	53.4955	26.6833	43.8008	55.8372	30.6981	41.1939
ENSG00000047457	CP	0	0	0.058313	4.17886	2.42046	0	0.012456	0.009221	1.6087	12.1073	0.01051	0.087981	0.12467	0	5.64616	13.6	105.864	0.026612	0.121811	0.006138	0.328961	0.045959	0.065902	0.105048	0.020335	34.0816	0	0.676475	0.017017
ENSG00000047578	KATNIP	9.34754	4.45353	23.2362	9.25568	8.19163	7.78974	5.56869	9.57389	5.48331	6.36153	8.35021	7.86297	13.8324	18.0271	7.58722	7.92582	10.8541	7.758	10.3958	25.1438	7.48011	13.6386	17.0194	8.72326	10.2192	4.97056	27.0988	7.55417	12.6737
ENSG00000047579	DTNBP1	20.5085	35.0415	30.3784	23.3238	21.1942	11.6935	14.0962	20.8572	34.5025	25.9837	15.1847	8.64746	13.9361	35.0229	11.7075	11.5221	18.8169	26.5005	13.3994	24.7335	54.0114	16.7406	22.2806	21.828	59.7897	65.8887	21.2419	16.8037	21.034
ENSG00000047597	XK	0.422501	2.58478	1.02128	0.094816	12.7923	0.880844	7.69079	0.01436	0.3204	0.407636	0.122576	0.006755	0	0.617523	2.33358	1.54953	4.795	1.95323	0.031018	7.27409	1.89683	0.618739	0.557019	0.948335	0.019344	0.297289	1.44818	0.29783	1.23507
ENSG00000047617	ANO2	3.22651	4.81929	0.081066	0	0	2.88549	0	0.322227	1.86177	2.45099	3.61464	1.34526	0.250799	0.298133	0.010126	0.058132	0.025759	0	0.074474	8.01187	0	0.035654	0.074816	0.27268	0	0	1.41716	2.95819	0.531098
ENSG00000047621	C12orf4	7.65969	15.5219	11.7199	13.7801	15.9603	12.1212	4.70009	8.23734	5.00099	2.64245	3.50727	12.2359	7.18764	8.54382	8.48935	6.61605	16.2261	9.54353	5.89906	10.4308	7.33299	3.31986	3.83473	10.942	8.72062	8.33268	17.635	8.59208	3.89068
ENSG00000047634	SCML1	6.38366	11.8485	0.827682	13.0448	10.4905	8.9266	45.1868	1.16717	7.73786	10.3519	6.28209	4.49491	11.4068	11.0001	0.818006	4.40107	5.92712	7.48619	6.88169	0.376234	3.86936	6.77131	5.35983	24.8811	0.465764	21.1623	17.3292	2.08043	10.3264
ENSG00000047644	WWC3	37.4917	5.44339	7.79904	10.5119	6.53206	13.1215	4.08824	13.4324	10.6982	12.317	9.93214	5.74068	13.3192	7.39056	6.17466	4.91028	8.93889	5.69428	5.28405	20.8022	3.20927	19.2684	9.35091	26.0018	20.909	15.5102	47.8191	6.81025	52.7694
ENSG00000047648	ARHGAP6	0.974643	0	0.038547	0.185274	0.008539	0.837056	0.031284	0.257494	0.120874	0.030548	0.121233	0.781832	0.013162	0.015462	0.02722	0.054694	0	0	0.728048	0	0	0.026332	0.006305	0.01523	0.021848	0.012791	68.0679	0.017362	0
ENSG00000047662	FAM184B	0.381935	0.076729	0.339497	0.075991	0.069788	0.065215	0.034942	0.113126	0.055975	0.020439	0.436911	0.003221	0.064174	0.97451	0.047898	1.26374	0.025521	0.019834	0.031144	0.067144	0.00645	0.198962	0.029521	0.060322	0.012016	0.071712	0.053706	0.005755	0.384663
ENSG00000047849	MAP4	43.6564	157.566	66.98	75.3719	82.9945	80.3038	44.057	57.9283	30.5618	46.4191	24.9013	234.508	214.56	51.9619	79.1664	93.2034	60.5094	61.459	213.456	33.9422	82.8351	43.3992	45.3276	126.814	42.5999	55.1079	80.7115	43.0107	31.9238
ENSG00000047932	GOPC	10.2443	9.40365	15.1661	18.5624	30.4827	20.0265	18.0802	15.3532	7.24813	9.57416	6.52458	31.5909	28.9837	15.5753	16.0348	20.9712	24.4298	25.6125	15.2781	25.4745	11.95	10.4038	15.0149	16.5065	8.63832	34.2537	23.4282	11.1702	9.62299
ENSG00000047936	ROS1	0	0.001915	0.003105	0	4.00621	0.01706	0	0	0	0.006106	0	0.369532	0.016219	0	0.548294	0.022123	0.087103	0.029848	0.7664	0.008734	0.004389	0	0.111302	0.004297	0	1.03188	0	0.004389	0
ENSG00000048028	USP28	11.9817	10.3515	16.9135	29.6504	27.9872	15.8538	6.03962	6.46976	4.48656	4.68911	5.27531	6.79338	5.80346	13.1617	3.98063	11.0994	25.3642	9.42735	10.1131	12.4462	6.25446	6.48405	6.35311	16.9021	5.73722	28.2768	13.1754	4.72244	18.1952
ENSG00000048052	HDAC9	0.293694	10.1836	16.2636	38.9118	27.3161	2.07653	17.1092	0.040405	0.334985	0.162166	0.128606	6.36533	13.4494	3.16915	10.2489	0.61535	7.85111	20.0831	20.7142	1.59147	16.4645	0.13311	0.333091	22.0325	0.003358	0.941018	0.308336	0.065062	0.159107
ENSG00000048140	TSPAN17	61.9328	48.594	40.4742	45.2781	52.5929	71.9131	40.7284	13.3137	39.1797	34.7006	29.2066	25.5387	33.7466	36.5048	79.9328	47.9869	63.4475	33.7678	50.1742	38.1736	60.4877	42.9546	51.7393	31.7925	40.7225	64.0501	60.2187	37.0544	30.885
ENSG00000048162	NOP16	66.7585	150.713	44.2395	74.8551	55.508	106.729	58.2341	59.0331	82.6634	133.169	60.4434	47.7827	28.5486	122.04	124.924	121.886	79.463	91.9579	68.5816	51.6734	107.516	72.9111	70.2481	147.576	60.9541	102.322	104.928	102.742	61.1534
ENSG00000048342	CC2D2A	2.38066	10.4209	7.48909	12.1429	6.07745	5.20058	0.929455	2.2129	1.51985	1.69795	1.14981	10.5807	13.4213	0.318942	2.77974	8.70791	6.26047	10.5385	11.6948	2.58159	2.74197	3.71399	3.65654	11.7754	3.17741	0.822717	9.44985	1.3512	2.6037
ENSG00000048392	RRM2B	15.3622	3.43594	16.2714	12.3093	8.01068	6.23353	8.03924	5.99682	3.51072	15.5041	28.4642	8.98278	10.0717	18.8525	16.4547	10.5645	16.0496	3.89588	23.7007	39.2149	8.10827	20.8926	37.445	11.3104	6.29878	6.92823	13.6181	4.91528	14.0454
ENSG00000048405	ZNF800	7.71764	3.45856	16.2239	7.14877	11.3013	9.08895	13.4992	4.00395	3.2396	5.941	3.60151	7.06347	6.83864	14.3329	5.34114	8.8523	5.78343	6.05093	13.9545	22.4315	4.13296	6.55147	5.81889	9.34718	4.30137	9.27579	10.2084	25.4557	3.28248
ENSG00000048462	TNFRSF17	0	0.021466	0.079446	0	0	0	0	0	0	0.034222	0.050897	0.079576	0.181571	0	0.026997	0	0	0	0.079424	0.187665	0.084225	0	0.174511	0	0	0	0.122585	0	0
ENSG00000048471	SNX29	6.78293	1.60016	4.1879	4.74769	3.91311	1.57831	3.32314	3.2118	2.55312	3.74047	2.3239	3.95679	6.92665	3.58784	3.17861	2.7814	2.03475	2.41604	5.84324	8.23232	3.9543	2.6135	5.6158	1.33962	1.45444	1.87039	9.67462	3.97796	3.32063
ENSG00000048540	LMO3	3.63885	0.10174	0.684002	0.004158	0.19821	0.101406	0	0.134336	0.151289	0.068767	0.130919	0.089401	0.411889	0	0.869052	0.103997	0.214332	0.057684	0.295477	2.60144	0.118653	0.058684	0.171901	0.168276	0.009048	0	1.31616	0.12183	0.166129
ENSG00000048544	MRPS10	27.3176	67.2797	23.7143	28.817	67.9958	63.5025	19.0847	61.5729	70.8448	45.6518	25.0949	32.5705	29.272	40.9807	97.4134	59.8554	73.1958	54.1812	29.3906	47.1428	98.2198	25.0239	38.9333	88.1533	26.6611	31.2866	16.7453	28.2649	53.5019
ENSG00000048545	GUCA1A	0.0141	0.018184	0	0	0	0.024695	0	0	0.025933	0.019327	0.064784	0	0	0	0	0.035012	0.017787	0.009118	0	0.036147	0.007928	0	0	0	0	0	0	0	0
ENSG00000048649	RSF1	12.5346	19.7214	33.918	31.2538	18.2689	15.5139	18.076	9.49209	14.665	16.6227	13.3388	35.1828	25.8227	18.6715	16.0066	37.2523	23.6198	41.9292	16.3787	14.8313	17.5948	19.2008	28.6188	20.2359	34.4122	26.7017	28.5713	14.139	26.2188
ENSG00000048707	VPS13D	12.83	11.077	10.3498	9.95005	6.22806	7.44755	11.6965	13.3076	19.6264	12.095	12.9258	10.21	20.9017	34.2559	7.23757	4.6651	11.7107	5.50643	17.1101	33.2063	16.5132	9.97022	9.11844	5.05442	34.5379	11.3776	13.9144	15.4912	12.083
ENSG00000048740	CELF2	0.280592	0.484211	0	2.85833	0	1.27236	38.0942	0	0.006091	0	0	1.12753	8.47191	0	1.86791	6.95637	0.055499	0.023469	1.11644	0.10189	0	0	0.005518	5.79248	0	1.41004	0	0	0.025191
ENSG00000048828	FAM120A	59.8112	56.096	68.8559	90.9043	128.735	83.916	63.1672	77.5657	53.1581	40.3877	69.6638	72.9911	92.1314	86.7295	79.3286	96.8433	131.612	45.9864	75.9946	109.403	83.8342	119.728	117.383	111.746	24.1834	57.3169	165.868	96.6197	66.4278
ENSG00000048991	R3HDM1	16.1282	17.1435	13.002	41.389	19.2553	38.9602	31.9112	17.2862	13.2219	10.3645	9.76747	22.938	14.5609	24.3671	23.6875	15.9499	27.2235	13.0693	12.3017	24.8815	11.6461	31.3971	26.9465	27.1984	11.9613	37.1425	26.9533	8.27902	18.4062
ENSG00000049089	COL9A2	10.8737	3.18529	3.7026	10.0321	4.3222	4.71221	0.128472	21.7122	11.4025	10.1731	12.7414	1.10577	2.30039	1.60102	1.18462	7.44286	2.58663	1.78798	1.35984	54.928	0.912946	1.80903	3.95287	2.38518	1.8486	6.9592	2.04777	12.4298	8.38708
ENSG00000049130	KITLG	27.7336	6.23504	11.6157	17.1606	18.853	0.215623	132.167	7.6832	2.76784	65.0236	14.7472	3.59258	12.2589	10.7303	4.25127	0.390423	20.4294	4.26883	26.6559	11.9293	2.07937	9.11669	20.883	2.83376	7.91224	11.5411	30.1616	34.9993	7.08516
ENSG00000049167	ERCC8	4.0097	6.05996	5.84681	8.78394	6.20833	10.926	4.14752	3.01871	2.88356	3.70296	1.93257	8.29466	5.32365	6.67199	4.13427	3.92543	10.5037	6.64462	11.0447	4.29005	4.11646	6.20729	8.00546	17.2475	3.6855	10.6581	6.27658	4.60156	13.6453
ENSG00000049192	ADAMTS6	0.006801	10.6796	0.036071	0.004351	1.35367	0.071458	0.477569	0.003515	0.121835	0.073379	0.014595	22.4306	6.7923	0.009301	0.155701	0.103866	0.017506	4.02478	0.975403	0.009358	0.832478	0.002272	0.013053	9.08413	0.05208	0.00693	0.850269	0	0.010953
ENSG00000049239	H6PD	5.72026	1.69808	5.8779	9.41273	2.54232	4.63205	33.0989	2.59348	2.43225	3.20278	5.44035	11.9156	16.3699	4.70533	2.47215	4.53801	7.99018	3.76742	16.7448	9.6621	5.64945	5.7033	5.22435	8.6754	3.66671	6.49755	8.54145	3.52352	3.19318
ENSG00000049245	VAMP3	38.0606	107.415	75.0201	54.2477	71.4862	24.3945	12.7545	15.9868	31.1288	27.499	23.2498	131.476	126.015	41.5688	49.9471	15.8134	52.429	62.9692	110.421	77.4385	61.2429	32.449	40.251	62.3467	33.2043	57.9432	45.5517	31.5855	47.4391
ENSG00000049246	PER3	4.53316	3.48409	32.0914	5.79646	4.43735	30.2206	15.4534	0.51403	1.76092	0.240483	1.5521	7.42265	12.8093	3.12739	5.57988	6.062	19.2913	7.7727	22.0634	17.3832	5.20989	4.23711	5.18753	4.99369	17.1214	10.9458	2.35738	0.010596	8.1067
ENSG00000049247	UTS2	0	0	0	0	0	0	0	0	0	0	0	0	0	0	0	0	0	0	0.176805	0.039524	0	0	0	0	0.046554	0	0	0	0
ENSG00000049249	TNFRSF9	0	0.105668	0	0.079176	0.307685	0	0.002831	0	0.004188	0	0	10.2362	1.94435	0	0.012312	0	0.076443	0.123243	11.4628	0.016744	0.172855	0	0	0.070854	0	0	0	0	0
ENSG00000049283	EPN3	271.614	0.030858	89.8548	0.665567	21.93	18.3179	0.021932	73.5939	109.115	38.7552	162.622	1.29214	0.485954	83.0828	16.5149	34.8408	20.8264	2.62512	0.259948	125.917	11.1664	36.8124	49.8671	0.132373	92.317	39.1963	44.6473	40.2307	83.5838
ENSG00000049323	LTBP1	7.26627	0.89091	56.5165	16.1864	8.5006	11.7003	0.127284	12.7206	3.05611	23.251	7.94738	41.8763	2.83379	18.1892	5.38394	36.8538	1.11199	3.26779	141.516	14.5682	25.2754	12.8703	14.7878	5.43235	8.70914	15.9064	31.2937	51.3728	23.6678
ENSG00000049449	RCN1	44.2167	15.7334	81.7157	138.766	257.308	84.1237	180.163	13.6537	65.6487	83.3719	73.7567	266.506	234.67	2.7669	77.6241	113.067	134.257	98.7421	359.442	39.4965	262.915	7.90974	2.06411	168.24	30.7368	286.641	71.9497	0.95254	100.646
ENSG00000049540	ELN	0.083058	0.028046	0.370192	0.014663	0	0.289335	20.8111	0.019217	0.005916	0.036014	0	0.73084	0.139319	7.58433	0.063134	8.3401	0.188765	0.068935	0	0.012792	0	0.062101	0	0.028734	0	0.170503	0	0.025714	0.035908
ENSG00000049541	RFC2	78.5752	62.604	120.93	85.1807	83.6649	180.756	75.0534	38.6556	82.4766	72.4764	49.5027	54.094	25.0999	148.461	71.1918	27.8145	58.1071	75.0839	6.74227	67.4944	12.033	53.7934	56.8971	55.1179	78.0312	59.6103	44.4286	85.6709	101.161
ENSG00000049618	ARID1B	15.3659	10.2043	27.425	33.7016	14.8936	16.1091	18.3977	27.6504	18.7109	13.0734	10.4424	15.3241	20.8375	26.6874	17.8707	30.6701	13.3222	20.9516	18.5737	33.7335	11.0614	11.7548	9.57666	6.87407	23.5037	28.8595	20.3778	19.9675	13.4159
ENSG00000049656	CLPTM1L	84.8092	138.377	65.9064	83.7398	306.479	60.853	84.9922	67.551	100.782	62.6998	50.7552	74.0515	55.6979	214.608	113.337	63.5376	142.931	112.362	130.4	155.241	95.5928	69.6925	79.9812	88.712	74.8692	159.714	110.131	92.7676	169.646
ENSG00000049759	NEDD4L	66.8746	37.6257	47.3563	42.1841	47.6067	36.4538	21.7823	3.17541	10.2494	5.53178	9.18943	23.4483	33.0716	23.0277	64.9402	23.8415	11.5206	36.5202	19.1479	67.6378	25.781	11.2257	8.82182	146.752	32.2187	27.974	46.6932	3.15306	26.1789
ENSG00000049768	FOXP3	0.357279	0.453171	0.550408	0.311233	0.299208	0.200691	0.534791	0.209	0.378862	0.410329	1.18947	0.175094	0.090811	0.211252	0.124144	0.14672	0.3475	0.150339	0.113753	3.00831	0.336053	2.46355	0.391614	0.101626	3.72273	0.599185	1.90035	0.039148	0.599925
ENSG00000049769	PPP1R3F	20.1765	1.99736	6.11289	1.39205	1.77025	7.22519	11.3535	0.562254	12.5751	2.7387	5.49579	1.73053	8.41147	0.376849	0.336561	0.857806	3.80322	2.25094	3.4515	6.93225	0.627638	6.0064	3.55998	17.531	1.56528	4.61968	11.0225	0.643129	3.0507
ENSG00000049860	HEXB	47.8456	122.146	98.9922	164.472	166.717	46.0521	95.5874	62.3917	81.6292	64.4674	29.2508	124.211	133.001	43.4445	57.1006	50.6552	74.4859	59.696	233.1	53.2913	67.9723	111.363	107.921	152.026	83.8786	78.7189	61.1057	54.5089	91.7849
ENSG00000049883	PTCD2	6.98287	8.41321	5.85732	7.54134	4.81824	5.54217	5.48667	6.19937	5.64097	5.87715	5.12453	8.74275	12.7507	5.00058	3.96057	6.12092	11.1845	4.79587	7.71214	5.4483	9.41246	5.82636	8.07916	9.80261	3.96373	5.1889	14.3143	5.42111	12.9542
ENSG00000050030	NEXMIF	1.23374	0	3.50281	0.032588	0	0.204482	0	0	0.003896	0.168471	0.5957	0	0	1.33244	1.04865	0.896574	0	0	0	1.21438	0	0.092992	0.062759	0.003776	1.26495	0	0.17226	0.006758	0.279501
ENSG00000050130	JKAMP	31.4751	21.6057	39.0645	46.3712	47.8908	19.1708	30.0775	17.9444	22.4675	22.1247	28.8947	44.4286	40.6355	43.6286	32.3406	18.6406	27.9363	29.027	58.1005	53.7915	20.8517	28.5811	39.2582	73.97	35.9466	104.466	86.5082	33.5042	45.1188
ENSG00000050165	DKK3	0.046949	63.9115	0.03144	1.07869	6.92387	19.7748	0.527121	0	0	0.363158	0.057754	281.337	217.134	0	15.4104	1.83969	0.061501	8.23592	73.7569	0.052603	6.41226	0.003505	0	0.450498	0	0	0.013792	0.019827	0
ENSG00000050327	ARHGEF5	27.3461	15.4637	57.5853	7.38104	33.594	31.6508	56.7321	11.3855	21.1776	9.10091	9.29064	12.3115	27.2501	20.0779	18.0855	18.1764	33.2036	38.4166	3.34062	50.1652	29.4583	15.5505	16.9834	1.16353	20.3735	29.8958	53.54	26.8297	13.6255
ENSG00000050344	NFE2L3	3.9012	16.5049	8.28411	3.58342	80.4781	5.00585	9.4201	1.4194	1.34839	2.89435	1.94637	5.5142	10.4217	1.57655	31.2354	10.4583	24.6851	67.7466	6.21684	1.48435	32.4661	2.41739	5.94897	67.6672	4.11142	12.0717	3.003	6.6186	1.72349
ENSG00000050393	MCUR1	15.2904	32.225	19.0956	19.4391	37.7262	11.2352	19.8291	12.4988	32.2405	20.2473	12.1335	9.92625	6.10199	41.3515	24.8933	10.6279	23.9704	31.9353	16.1075	18.605	23.2997	14.6684	19.9481	27.4026	22.9417	53.6913	14.3664	15.9437	10.6128
ENSG00000050405	LIMA1	37.8864	88.3475	26.532	42.4128	71.8246	1.67236	10.0211	19.0939	29.0214	46.4836	20.7379	202.454	178.79	42.8553	83.6119	5.86778	67.5814	31.0264	89.4174	78.4092	162.039	20.5008	12.1715	94.7861	13.2087	46.5131	45.6741	39.6621	27.0372
ENSG00000050426	LETMD1	17.527	29.6917	18.0766	21.6736	17.4003	24.4751	28.7456	33.1009	21.1688	33.0345	34.193	27.1078	43.373	59.1286	25.7233	38.7862	35.0376	71.785	60.8004	52.1247	24.8269	59.6923	32.8616	32.2235	23.7628	59.1844	46.0213	29.0503	76.6575
ENSG00000050438	SLC4A8	1.16229	0.302311	2.07723	1.43626	0.079066	1.59103	21.217	4.14156	0.664646	1.19292	1.3372	2.81973	1.96881	0.435108	0.687989	0.634079	0.181595	0.279215	0.301135	0.670893	0.7712	5.40904	1.86634	0.810304	5.91228	1.30526	7.12042	0.753634	2.16917
ENSG00000050555	LAMC3	0.013327	0.008576	0.019437	0.681441	0	0.012946	0	0.03369	0.039218	0.143531	0.009056	0	0.013846	0.012985	5.45594	1.08962	0.947517	1.36088	0.007066	0	0.004995	0.052857	0.083019	0	0.004947	0.346799	0.054529	0	0.044854
ENSG00000050628	PTGER3	1.27219	0.061316	0.579348	0.004334	0.004608	0.138456	0.018916	18.899	0.380748	0.230711	5.32351	0.15396	0	0	0	1.74265	0	0.05149	0.254149	1.58993	1.03012	1.66507	0.008669	0.147714	0.050443	0.003452	11.1484	1.01418	32.7606
ENSG00000050730	TNIP3	0	0	0.090787	0.077079	0.079164	0.050685	0	0	0	0	0	3.77686	0.19078	0	0.102675	0	0	0.046102	0.232942	0	0	0	0	1.37669	0	0	1.75327	0.014689	0
ENSG00000050748	MAPK9	52.7386	30.356	77.2454	45.3665	70.7939	75.3033	149.053	45.1404	27.32	43.0018	52.8594	24.2424	33.3585	59.7238	88.2336	51.6837	65.5717	38.0927	33.1144	59.0599	48.812	75.6627	75.5492	53.2449	28.9405	90.7756	130.299	59.5704	54.3807
ENSG00000050767	COL23A1	0.163111	0.005194	0.410026	0.176246	0	1.06929	0.047456	0.010038	0.100286	0.724595	0.314058	0	0.014162	0	1.07312	0.783313	7.41969	0.039438	1.4345	0.319818	0	0.046005	0.691855	0	0.108176	0.947324	0.117129	0.026864	0
ENSG00000050820	BCAR1	27.0901	27.3295	20.5101	58.1692	62.1428	27.8332	14.2983	23.3381	18.6745	34.0644	24.7541	46.4973	48.2485	25.2082	26.0621	16.2592	36.1257	38.7404	37.7685	19.8823	37.7552	43.9534	45.044	42.2616	15.4477	47.08	11.6789	12.9981	24.5189
ENSG00000051009	FAM160A2	16.9315	8.09445	13.635	11.5082	9.80458	18.8638	4.09462	5.10432	6.3886	5.6949	7.66139	9.68152	16.9098	11.1785	21.3047	13.2673	9.13144	21.5692	13.5144	13.1565	3.93639	5.40337	7.43108	9.10246	10.7521	13.0977	14.3598	9.35195	6.68937
ENSG00000051108	HERPUD1	92.0938	34.3501	39.0556	85.6196	24.825	18.9044	44.6215	58.4312	85.7335	187.924	130.777	79.5803	93.6755	79.9562	23.7999	34.7727	89.0765	149.2	457.972	132.941	183.526	114.961	14.8179	20.784	44.5805	125.36	70.5348	212.792	27.9331
ENSG00000051128	HOMER3	38.1414	95.1754	76.5062	23.9953	118.725	72.876	8.6431	49.4095	18.4914	7.65642	4.48466	95.1327	65.3689	12.3475	253.698	79.6093	32.1704	44.4816	62.6703	17.7305	98.8448	44.9944	51.6904	73.3232	44.6078	114.977	63.7672	24.74	12.5617
ENSG00000051180	RAD51	35.4976	21.455	23.6897	34.933	35.2013	32.4133	13.5251	30.9306	25.15	30.7099	19.6013	15.1391	3.44982	33.551	46.1415	40.8641	47.1759	19.9443	0.393805	21.9882	10.8017	22.5226	19.9462	24.9574	59.2332	30.6173	48.1958	35.5416	40.364
ENSG00000051341	POLQ	5.60774	6.75409	5.86985	11.2651	6.22654	5.65553	3.56176	4.78195	4.19467	4.9093	2.91569	3.41346	0.925304	5.77392	6.46778	5.20385	6.74969	3.02712	0.305213	6.9638	1.51406	3.81057	4.77102	3.87954	4.08893	8.99587	3.71237	4.0425	5.73959
ENSG00000051382	PIK3CB	18.7975	18.4371	20.5632	25.217	21.7644	24.1931	17.4173	21.4187	16.5912	17.1373	18.3097	19.2525	20.0069	30.8319	31.45	60.6436	29.7558	17.2243	16.9632	18.3443	55.7377	25.0933	22.7666	24.0038	11.5121	35.7636	39.3493	12.8963	37.7292
ENSG00000051523	CYBA	105.983	398.901	263.182	340.28	693.104	148.239	582.182	263.599	160.755	640.252	2.16242	0.1328	0	3.65567	0.92815	1.16952	1025.99	321.406	1.10582	1.72806	0.325187	966.107	846.662	168.557	536.936	363.062	0.266663	305.877	0.478345
ENSG00000051596	THOC3	146.397	194.046	60.1374	124.61	152.699	143.67	229.957	64.8331	94.1412	156.848	117.386	94.0219	65.1766	173.828	194.311	256.26	120.474	119.523	31.2548	56.9362	34.537	135.753	170.367	133.71	202.169	159.42	235.755	69.6602	103.34
ENSG00000051620	HEBP2	43.3599	54.7189	134.61	105.689	126.818	62.815	31.7284	68.6412	119.882	74.8964	45.9125	32.9984	130.435	151.341	78.7221	156.373	82.6717	85.0562	56.6262	185.969	54.0504	53.6361	74.8993	35.208	69.1115	90.0369	160.56	98.0956	36.2429
ENSG00000051825	MPHOSPH9	14.9682	9.32513	27.9666	45.9272	27.8179	16.3631	28.5874	14.2509	12.4991	11.2411	19.226	16.2587	18.2257	25.3369	17.0568	14.7802	17.9722	10.845	6.80956	31.831	15.7803	21.6216	22.5182	44.56	14.1739	24.8913	14.8628	7.41272	23.4712
ENSG00000052126	PLEKHA5	5.64916	7.09112	9.71313	25.9727	19.4739	3.38255	7.37099	3.1779	2.18934	1.59813	2.67186	35.1685	23.0455	7.0492	10.9696	3.65538	6.28474	15.7114	12.3542	3.63506	16.2758	5.49949	6.01575	13.8984	6.09233	0.116528	19.048	2.40932	5.64815
ENSG00000052344	PRSS8	60.6136	5.73958	106.485	0.478055	54.6107	83.4249	6.60353	79.3539	105.911	72.2608	53.8134	0	0.172476	13.7454	32.5947	76.0974	86.8149	20.2633	0.03208	79.0956	155.412	97.9513	86.6745	0.044414	173.46	58.8304	118.972	111.232	48.9736
ENSG00000052723	SIKE1	6.1997	9.645	11.1517	13.5128	8.71849	21.2312	13.8137	6.9764	5.82063	6.59516	5.9401	15.0053	9.19589	8.93624	10.4577	15.1996	19.15	6.0101	9.92078	15.6256	3.62973	60.3421	32.4333	13.9786	6.16719	16.6901	12.2072	7.89372	6.2932
ENSG00000052749	RRP12	14.5394	22.162	18.1466	30.8753	24.1521	18.623	7.70028	18.2677	20.7247	24.3805	17.8657	19.8029	16.95	19.2861	16.4611	26.3855	10.3469	19.1618	15.0212	15.367	38.1994	22.1129	16.2448	40.9369	25.0928	16.3511	18.9859	11.5641	38.4414
ENSG00000052795	FNIP2	10.7411	2.6108	21.4782	8.25547	4.01379	7.09192	2.89145	0.692507	1.18775	0.899611	2.73969	4.97733	5.92858	5.68087	1.07451	3.19997	3.20804	3.46495	6.55846	6.50904	1.26726	4.95084	1.67229	5.9248	5.00067	4.5534	2.79507	0.574731	3.62236
ENSG00000052802	MSMO1	23.7189	64.3693	69.5805	41.128	52.93	42.34	166.95	32.1659	33.4932	27.9435	27.3589	33.2683	31.0745	95.1287	25.2055	53.4935	65.4008	27.9208	547.366	28.9118	47.7562	31.6808	27.7597	24.6171	62.0647	49.4727	18.5647	26.9573	28.3565
ENSG00000052841	TTC17	28.4105	19.3932	23.4983	26.9186	15.0562	22.7513	23.7625	12.9087	16.1585	18.0827	15.3144	19.1996	27.5053	25.2856	14.068	29.0262	26.5066	31.1426	90.8146	47.3668	46.0914	25.6251	14.7086	36.0504	21.2718	66.5112	45.2915	45.3604	43.748
ENSG00000052850	ALX4	0.47042	0.020098	0.009298	0.114545	0.011328	0.12205	0.061034	1.81169	0.040843	0.550718	0.1102	0.012146	0.16393	0.022776	0.094788	3.10177	0.399203	0.141566	0.511245	0	0.013143	0.005563	0.026637	0.038608	0.011594	0.258788	0.828521	0.028791	0.016092
ENSG00000053108	FSTL4	5.17256	0.059053	5.91278	0.055525	0.06657	6.0498	11.6753	0.510199	1.35526	1.60378	0.549118	0.071379	0.071359	0.770052	0.387631	0.509772	0.30805	0.279866	0.172624	1.27918	0.048959	1.87866	2.95655	0	1.41561	0	7.58004	1.0344	0.450931
ENSG00000053254	FOXN3	24.7088	5.8224	12.884	8.61539	2.26416	5.72298	12.9567	5.09225	1.0434	2.12418	2.84759	21.9916	9.77629	9.1419	3.64141	11.6401	5.17501	4.34501	9.54209	5.78001	2.29085	5.19482	5.17085	11.8981	6.00233	12.5006	9.03672	11.4904	7.50214
ENSG00000053328	METTL24	0	0.015834	0	1.42709	0	0	0	0	0	0.037865	0.11263	0	0	0	0	0.251512	0	0	0	0	0	0.01753	0	0	0	0.053477	0	0	0
ENSG00000053371	AKR7A2	49.3055	75.7859	63.1094	75.4412	65.0344	55.2099	57.0922	38.2534	50.4203	73.3519	100.022	87.7845	83.9095	183.411	27.1835	50.2762	48.1266	47.7146	43.3551	46.8475	31.0883	68.6265	59.4462	58.5501	114.398	46.0884	87.0299	33.6247	69.541
ENSG00000053372	MRTO4	37.0676	91.4055	42.2272	74.6444	57.3096	65.1385	25.7222	45.4155	42.3166	46.1717	31.5551	52.9633	30.8597	99.1848	43.9119	46.432	31.11	42.2189	36.1243	23.2324	47.9563	44.0065	42.2104	64.6859	50.7217	42.2609	36.7441	46.4918	35.5931
ENSG00000053438	NNAT	0.493921	1.03836	3.86436	0.75111	0.439199	1.55256	0.647014	2.88074	0.702535	0.723069	0.805558	0.585643	1.22704	2.00439	1.0947	1.64343	2.36714	1.03401	0.366641	2.92029	0.780998	1.08901	0.675484	1.83671	0.408303	1.26697	2.53	3.83739	0.930126
ENSG00000053501	USE1	56.4993	71.0007	18.2352	39.8434	28.3789	25.4835	19.4593	26.5264	33.9738	22.7171	22.2947	42.3359	37.2365	38.493	65.3342	29.1014	34.8365	63.9798	45.2342	39.641	26.0157	26.3871	15.5695	20.6917	44.6111	41.9638	279.924	30.2967	27.8325
ENSG00000053524	MCF2L2	0.178563	0.322942	0.083964	0	0.133044	0.768228	0.269956	0	0.081101	0.052429	0.007253	0.023921	0.018482	0.052747	1.27353	0.578245	1.60781	2.20159	0.567216	0.006634	0.119933	0.11272	0.110278	0.462785	0.381984	0.351943	5.02584	0	0.350788
ENSG00000053702	NRIP2	0.731482	0.993399	1.12737	1.25949	0.311032	1.76107	0.700507	1.60558	0.22542	0.240629	0.234245	0.849147	0.490777	1.18178	0.510799	0.491386	0.620443	0.717257	0.345226	1.13896	0.287134	0.947906	0.560449	0.691064	0.445906	0.250245	1.25372	0.691899	0.697272
ENSG00000053747	LAMA3	0.77479	1.51725	2.26815	4.79149	232.655	4.53291	5.22913	3.46515	2.28872	1.96135	2.43212	1.86515	23.1226	10.603	213.636	1.25523	29.6602	294.187	0.770216	6.75533	310.989	0.326221	2.9853	23.9803	0.011829	1.97889	0.996296	4.52492	4.59648
ENSG00000053770	AP5M1	49.499	7.83165	32.4959	30.3271	15.3529	24.2756	22.9248	19.186	17.4907	21.5243	19.8322	17.696	16.5893	36.1056	27.9418	18.6681	37.366	8.84404	15.3618	43.2077	5.1624	21.369	23.4824	23.6232	10.5685	67.0775	54.2946	31.8552	24.911
ENSG00000053900	ANAPC4	13.5009	13.1701	19.1008	21.5732	17.1849	9.91142	15.1294	11.3361	12.6842	8.5874	6.20805	8.9848	11.8632	13.1111	12.9191	28.2877	15.6133	14.302	9.87951	18.4169	4.14796	15.8563	14.1153	21.4433	8.82412	23.5191	26.114	5.73462	10.2629
ENSG00000053918	KCNQ1	0.703379	0	1.30302	0.101771	0	0.842356	8.58835	1.89382	0.470949	0.206404	0.279738	0	0.057532	0.027721	0.329492	0.748278	1.80966	0	0.113135	0.216469	0.040639	0.112688	0.225656	0.013264	0.31048	7.32118	3.56026	0.321287	0.088908
ENSG00000054116	TRAPPC3	53.5947	98.2422	95.6426	64.3915	61.5938	69.0596	59.8486	60.8782	43.3348	40.7359	33.5799	82.6491	91.0596	55.3044	104.482	54.7758	55.9826	49.1073	94.9215	49.3069	79.434	47.7292	52.9637	66.8405	63.4771	102.957	50.0505	55.7841	37.1546
ENSG00000054118	THRAP3	46.7374	57.8895	90.0409	112.251	56.4756	65.9647	65.3015	51.9398	33.9537	31.6058	33.5702	64.9366	60.7649	39.7564	55.334	59.3537	51.4459	50.2678	27.9618	57.8431	33.4977	54.7796	57.9957	65.2789	50.367	72.8445	60.0228	45.6882	38.2281
ENSG00000054148	PHPT1	243.732	195.351	86.6151	238.339	116.206	107.662	140.574	149.779	294.852	115.929	218.047	167.729	270.288	218.937	176.56	67.4931	144.555	174.346	144.333	128.461	161.265	221.912	370.914	110.621	386.506	132.1	55.3156	238.483	79.3618
ENSG00000054179	ENTPD2	7.62367	0.364045	57.2515	1.37075	2.66329	5.25468	14.8561	7.82034	4.86961	6.88988	25.8423	0	0.017955	19.2137	7.5176	9.22663	5.77027	2.08697	0	19.3553	3.14835	14.5536	13.6565	0.019029	41.9929	2.91153	6.74606	24.8234	16.9288
ENSG00000054219	LY75	0.011975	0.010088	0.229795	0.104806	8.68658	0	6.61675	1.0294	0.522864	0.049244	0.205067	0	0	0.156352	4.50213	0.834208	4.70352	3.14261	0.030476	5.23779	0.00808	0.018238	0	0.856465	0.002376	0.469444	2.24341	0.710265	0.008794
ENSG00000054267	ARID4B	24.7332	15.8034	35.5347	20.4876	17.6735	18.5289	35.5544	19.5744	13.5565	13.0185	15.1904	14.5957	14.7987	15.6841	11.7448	32.5301	30.5301	10.9737	8.07592	17.869	11.3509	22.2908	14.1027	15.2406	24.7147	12.4141	15.8763	12.9956	20.8769
ENSG00000054277	OPN3	22.3758	5.81965	23.4262	10.2997	59.3995	11.0301	52.2748	0.925395	8.85449	17.203	4.35631	14.1986	45.3971	8.53031	8.61031	23.0111	32.4968	3.94023	17.3019	16.1554	0.772648	6.46649	9.95214	23.6888	8.46436	14.1777	4.20562	21.6749	3.6852
ENSG00000054282	SDCCAG8	28.2038	9.02292	15.1796	7.06708	9.56009	10.7878	23.0858	6.6896	8.43791	9.66127	10.9596	10.2876	13.2528	6.62596	11.5604	19.9041	13.965	9.49186	9.23057	9.96528	8.60663	10.4005	5.81382	7.02179	16.3738	12.0742	20.86	3.79117	9.65145
ENSG00000054356	PTPRN	0	0	0.063576	0	0.036908	0.020301	25.7425	0	0.015375	0.007162	0	0.048868	0.029673	0.005091	0	0.04714	0	0.044162	0.083106	0.195866	0.011751	0.069627	0.009526	0	0	0	0.173438	0.078747	0
ENSG00000054392	HHAT	2.05584	1.45204	8.63211	0.511046	2.567	1.12652	2.13455	1.15105	2.35312	1.07429	2.19854	0.409291	1.91412	0.488575	3.07797	3.71632	4.06232	2.95838	1.60098	5.85108	0.728665	1.84507	1.89852	1.22871	2.15066	2.37451	9.61985	0	4.19361
ENSG00000054523	KIF1B	14.1797	9.70303	27.5172	17.876	11.687	21.7029	25.3718	9.28783	3.24722	3.68241	2.77444	23.2098	20.0187	11.8388	6.11438	10.3655	9.17574	10.7844	17.5985	10.6436	4.97024	7.76809	11.983	12.1073	6.93626	13.9761	15.1616	8.48155	6.72427
ENSG00000054598	FOXC1	0.201485	22.7501	0.013642	50.746	25.5161	12.5099	1.10443	1.91938	4.02123	3.09686	0.362696	2.93154	5.79018	0.071011	17.8984	93.7531	3.59285	3.65911	7.28952	0.685047	8.52802	1.6078	4.43185	6.15536	0.178607	23.3789	0.768297	0.139399	2.80177
ENSG00000054611	TBC1D22A	12.3547	12.1503	6.91544	15.046	21.9856	11.1285	14.0001	8.984	10.2182	8.52667	9.87378	34.2911	30.2619	19.9803	31.7355	17.0273	21.142	18.3598	18.3078	9.07914	13.3909	11.095	9.55879	12.0257	23.0596	16.2201	21.5646	2.78114	12.5361
ENSG00000054654	SYNE2	25.4737	10.7216	44.3634	43.5111	25.2342	54.456	14.5202	26.5251	23.6179	29.6968	23.8368	2.6443	7.50859	32.578	33.1386	46.3256	29.0584	12.714	0.897274	31.4159	4.3549	14.4578	18.7268	10.9116	41.4173	46.8788	34.7756	14.9639	13.7769
ENSG00000054690	PLEKHH1	9.11927	0.697012	1.37919	4.21985	2.05063	4.30222	1.91131	4.90051	0.456942	0.757032	2.43156	0.730084	2.11064	8.87887	2.55646	4.03202	1.91317	0.866462	0.581759	0.524302	0.940548	5.33194	5.19482	2.22373	12.0201	4.47274	2.16616	7.35194	6.36711
ENSG00000054793	ATP9A	66.8309	3.15403	33.497	51.4422	12.8154	21.9095	15.0755	2.22935	58.4081	40.6747	38.671	1.92051	11.0983	25.5428	14.2825	30.2584	42.5899	7.2167	35.3004	15.1117	14.5692	83.224	52.9556	0.465298	0.361351	20.4702	39.9645	43.315	8.09356
ENSG00000054796	SPO11	0.041593	0	0	0	0	0	0.113776	0.026692	0	0	0	0	0	0	0	0	0	0	0	0	0	0	0	0	0	0	0	0.028159	0
ENSG00000054803	CBLN4	0	0	0	0	0	0	0	0	0	0	0	0	0	0	0	0	0	0.011362	0	0	0	0	0.512429	0	0	0	0	0	0
ENSG00000054938	CHRDL2	0	0.028399	0.083959	0.061598	0.032014	0.75904	0	0	0.024962	0.015223	0	0	0	0.01456	0	0	0.312188	0	0	0	0	0	0	0.030251	0	1.0062	0	0	0
ENSG00000054965	FAM168A	37.0879	12.2334	14.9058	18.2105	11.9578	13.538	19.7193	7.41474	7.89216	8.98122	12.8603	64.1711	26.2314	7.00556	12.115	21.4436	14.9189	10.0192	10.2679	7.31937	4.56478	14.7329	23.9969	18.3957	8.43644	19.2474	17.3178	10.0344	20.1721
ENSG00000054967	RELT	17.6793	8.95087	17.8286	8.78194	14.0993	11.2782	7.82946	6.52327	4.11091	7.19366	3.5461	18.2802	3.63072	4.92579	6.66446	6.48139	8.9804	8.47413	2.67569	2.56597	5.48167	6.35662	9.15894	14.946	15.7542	9.38109	2.26491	9.69292	4.76566
ENSG00000054983	GALC	7.07499	4.02741	8.20668	3.55321	6.48631	0.822317	1.09146	0	1.10794	3.80402	0.092057	0.014481	0.605205	4.40429	9.47005	7.02841	15.7804	5.21169	13.529	6.7135	3.12866	15.273	16.0725	20.3626	3.23709	0	0.255602	0.414786	4.93842
ENSG00000055044	NOP58	80.7083	118.473	113.757	132.851	124.751	237.207	106.909	135.935	74.4264	133.48	62.408	82.7799	51.2425	101.221	155.173	147.514	149.674	124.555	57.3551	107.766	138.759	114.281	98.7864	114.706	109.398	93.6153	114.619	94.9508	84.2219
ENSG00000055070	SZRD1	76.9675	89.9049	114.457	136.207	100.842	94.4825	67.6918	55.518	44.4157	53.1209	51.095	124.668	105.179	93.5765	54.809	27.3938	68.6278	61.164	70.6831	64.8648	55.3327	100.217	116.315	107.446	62.4641	71.8955	66.6894	65.3873	69.1793
ENSG00000055118	KCNH2	0.186082	0	3.48358	1.08648	0.026862	48.9169	22.4602	5.83491	1.22582	5.80304	1.57564	0	0	0.038578	1.22446	0.481743	0.127064	0.016325	0.043663	0.021528	8.05321	1.25156	2.90556	0	0.054984	0.235692	0.13608	4.28953	0.628723
ENSG00000055130	CUL1	41.4872	34.251	70.179	45.5824	32.2306	26.6714	63.6934	31.1089	35.1384	35.2641	22.7321	34.7517	35.0126	54.2189	33.4006	22.2392	35.5248	38.0498	38.7635	22.7239	57.531	26.2296	34.3376	55.1189	29.7476	38.971	26.5945	50.7149	16.4704
ENSG00000055147	FAM114A2	10.2481	11.3244	9.2252	11.5063	10.8539	9.02064	9.89719	3.78102	9.2377	6.37002	11.5349	20.6107	19.663	19.8296	8.9758	15.9536	20.9777	6.90744	23.4361	8.32223	8.35545	12.6424	11.3255	13.3214	7.70222	18.1866	20.1306	18.5151	25.8095
ENSG00000055163	CYFIP2	38.964	2.00058	30.5994	36.1618	0.020275	35.7004	55.7891	10.4215	27.3828	42.7412	59.4413	0.125353	3.10697	20.42	3.65788	16.889	0.283362	0.11576	6.88338	0.017945	3.95527	8.03767	10.4566	0.815175	4.94987	0.015187	17.673	24.9106	9.7909
ENSG00000055208	TAB2	14.708	14.394	34.4676	37.3837	18.1469	17.9564	21.9152	55.3709	26.6216	19.5311	15.3938	31.078	46.6876	42.794	22.2199	47.6445	20.1207	43.7866	30.2773	37.1665	16.8914	21.8451	26.3301	33.0415	13.1533	39.1171	31.7354	37.8303	36.6542
ENSG00000055211	GINM1	15.3013	18.587	34.3008	47.6889	45.4482	20.0121	16.2085	59.8548	42.5604	26.3586	19.1291	40.737	64.7945	23.5693	43.8302	31.7007	29.6662	38.4673	42.6083	42.3757	24.94	33.0329	44.4024	31.9249	36.7586	54.5451	36.3349	34.0803	25.3104
ENSG00000055332	EIF2AK2	10.6012	7.9541	21.3926	20.3991	37.884	10.7337	13.1214	5.58606	12.3167	20.6933	7.62648	10.2669	17.9833	8.59363	11.0869	14.6109	39.3972	25.8272	21.4741	26.4672	10.006	16.0422	15.2048	16.2557	6.43062	28.3096	16.8533	10.0101	7.15712
ENSG00000055483	USP36	18.7524	67.9597	27.553	29.9661	26.751	37.5826	14.2244	60.6298	24.1404	29.8379	18.7045	18.0572	18.1667	31.1197	29.2333	36.5417	23.6274	75.6757	40.1743	43.931	101.459	23.3629	19.7929	28.4346	20.6175	30.1288	24.1684	90.34	18.646
ENSG00000055609	KMT2C	18.1454	5.24575	32.855	13.7039	6.68201	22.5227	16.596	14.0411	12.4256	7.89236	10.5114	9.51326	13.5751	15.7904	4.23627	19.3507	10.9788	16.9666	8.91879	15.5248	8.7928	12.6442	12.1685	7.02525	10.7219	5.89813	12.9623	17.1	5.75433
ENSG00000055732	MCOLN3	0.8354	2.13778	13.8975	0.225473	2.94308	30.4438	46.7146	3.22372	1.72561	0.479023	1.04927	5.27381	0.140428	0.764899	6.345	7.79342	3.58333	9.21465	16.2361	11.2244	3.08037	2.35758	2.70599	3.07521	0	19.9347	7.49991	0.152936	3.0049
ENSG00000055813	CCDC85A	1.18863	5.2666	0.019769	0.04531	0.750649	1.58918	0.00412	1.16504	0.13102	0.028386	0.05066	3.87806	11.0759	0.008071	0.309019	1.56837	0.007595	2.42501	0.639019	0	0	0.090675	0.366239	0.063845	0.02465	0	0.045755	0.044891	3.60017
ENSG00000055917	PUM2	40.5143	17.5533	51.2442	50.8317	56.414	57.8189	60.5438	27.684	21.1018	20.0853	22.8702	21.6975	29.5094	38.0526	20.0126	48.3371	43.8726	55.3696	35.8078	53.9332	31.783	44.7492	38.7757	42.6164	22.1975	63.4531	81.1281	35.8835	26.3146
ENSG00000055950	MRPL43	54.2669	63.6981	63.4206	91.7011	58.0789	75.2696	35.3596	51.4551	117.409	78.4776	92.4507	95.0415	116.177	65.778	53.5355	40.8146	40.1251	67.7296	39.0941	61.4676	50.2935	45.3728	70.3647	80.126	115.353	72.5803	86.157	41.2886	132.529
ENSG00000055955	ITIH4	0.540269	0	0.3052	0.044536	0.022886	0.179179	1.40881	0.129702	0.446792	0.339455	0.637885	0	0.02026	0.56419	0.70308	0.523703	0.981974	0.018625	1.35685	1.13255	0.781353	0.171006	0.085377	0.296411	0.25532	0.232066	0.093883	0	0.323389
ENSG00000055957	ITIH1	0	0	0	0	0	0	0.05735	0.046506	0	0	0	0	0	0	0	0	0	0	0.262727	0	0	0	0	0	0	0	0	0	0
ENSG00000056050	HPF1	16.8479	38.7143	28.8362	41.7307	12.5242	39.8301	24.2564	9.18613	26.3624	30.5432	36.1207	27.9083	24.4065	30.6054	20.2609	17.9154	33.2217	13.7645	17.0229	28.2919	27.0873	14.0664	16.7941	23.7137	29.4489	40.7227	25.9686	7.50905	28.5428
ENSG00000056097	ZFR	42.7283	34.7885	34.8014	48.9413	77.0666	45.1381	32.0436	30.744	19.0196	23.9826	20.0356	26.1185	30.5521	39.258	35.3442	64.8908	52.1433	70.6785	30.7329	60.3793	22.2361	25.8083	28.5453	48.5946	13.5479	48.858	68.8288	37.8631	21.054
ENSG00000056277	ZNF280C	0.989338	0.87587	1.14313	3.89119	1.06751	1.50867	5.95994	1.85309	0.896161	0.792432	0.72492	1.28866	1.78883	0.799562	2.7162	1.14109	2.22051	1.61285	1.32846	1.7734	0.889962	1.85182	2.31241	1.47017	0.470311	2.77474	1.03862	0.528269	0.592538
ENSG00000056291	NPFFR2	0	0.041147	0.025876	0.029654	2.37923	0	0	0	0.089943	0.124128	0.049847	0.012705	0	0.028948	0	0	0.02242	1.87826	0.652858	0	2.78469	0.21278	0	0.040385	0	0	0	0.024093	0
ENSG00000056487	PHF21B	2.19433	0	0	4.36389	0	0	1.44941	0	0.007265	0.013537	0.010066	0.207882	0	0.02511	0.472604	0.012261	0.007877	0.01018	5.1292	0.466328	0.033316	0.677971	0.330774	0	1.30588	0.02825	0.018183	0	0
ENSG00000056558	TRAF1	1.13232	0.983054	1.5848	0.434645	1.64525	2.21896	6.43041	0.333336	0.189479	0.259797	0.19093	0.073862	0.368942	0.36372	0.953656	4.23307	1.69712	1.41597	0.722272	0.887542	0.075483	0.338023	0.295167	9.27954	0.865613	0.328621	0.311356	0.171191	0.495854
ENSG00000056586	RC3H2	24.7458	10.5329	15.2316	21.0162	20.5457	12.5725	15.4225	11.5736	12.3869	10.9807	11.8217	8.30429	15.7196	9.97117	17.5367	20.5679	23.0589	14.0156	15.821	13.2212	11.8192	11.9621	19.8037	18.4867	7.28378	14.6955	13.93	11.5878	16.4818
ENSG00000056736	IL17RB	14.5078	1.8517	38.4176	12.1806	24.4276	33.7637	58.8251	12.1556	4.80547	8.02615	11.6634	0.602721	0.593139	20.3035	22.3639	22.198	5.60398	2.77194	1.06665	8.88873	0.835606	3.21958	3.84328	1.1774	16.1087	8.06269	2.58066	0.821488	13.0549
ENSG00000056972	TRAF3IP2	46.3106	18.4927	34.4267	14.3733	28.1807	52.878	0.081787	78.4007	47.9583	34.1374	30.0608	30.3035	43.5959	47.8301	30.3401	69.6302	34.4412	47.0034	27.2264	62.1747	40.5263	19.9138	29.199	18.205	34.2784	64.0692	22.0247	38.7451	23.0075
ENSG00000056998	GYG2	0.651768	0.225226	7.50858	56.4522	0.086007	0.748677	0.211017	1.42581	3.45839	3.63986	6.0975	0	0	0.50977	0.039181	1.19348	11.4004	2.72217	0.213361	3.25403	4.15152	0.953776	5.91198	0.047916	0.010792	7.07787	0.871895	0.664422	1.995
ENSG00000057019	DCBLD2	5.71621	101.598	16.8117	20.3471	108.151	8.26929	5.97527	0	0.122182	4.35819	2.39392	103.141	82.1319	0.774622	17.0841	8.46956	20.6373	55.5763	189.765	0.218864	17.4182	2.22133	7.82006	175.177	4.28603	9.60917	1.73449	2.30862	10.6331
ENSG00000057149	SERPINB3	0.043934	0.037775	0	0	6.93075	0	0	0	0	0	0	0	0.022823	0	0.071263	0	0.684846	0.600077	0	0	0	0	0.040053	0.120926	0	0.015948	0	0	0
ENSG00000057252	SOAT1	5.6412	20.2827	69.1527	37.2798	54.0963	14.2912	29.081	12.9093	4.71725	11.923	6.44621	24.5072	19.2209	4.98146	13.5032	46.9884	30.1287	35.0423	39.0102	14.5273	20.3894	6.99655	9.53135	62.9614	1.79828	30.4809	15.0999	6.59723	15.218
ENSG00000057294	PKP2	10.797	25.8023	5.4745	45.2406	18.015	10.9998	2.44181	6.57928	8.20206	2.33498	5.85459	0.836248	22.856	7.90193	17.8673	6.24468	25.1533	25.473	0.051179	0.821326	29.1191	3.54246	3.98912	22.9015	0.395825	21.9437	19.7965	4.12039	10.0679
ENSG00000057468	MSH4	0.05299	0.10479	0.033725	0.463784	0	0.45299	0.042167	0.046826	0.206621	0.021791	0.081023	0.005507	0	0.09294	0.051571	0.046055	0.034013	0.163877	0.042145	0.04156	0.041713	0.005044	0	0.035009	0.01577	0	0.344749	0	0.004864
ENSG00000057593	F7	9.50979	0	2.65369	0	0	0.870166	0.376581	12.8778	1.96275	2.44082	1.93482	0	0	2.98033	0.032987	0.045451	0.123076	0	0	1.86088	0.013722	0.600747	0.129658	0	5.11854	0.062009	13.1434	0.903073	1.76187
ENSG00000057608	GDI2	180.332	284.245	190.25	243.188	233.454	180.98	255.16	253.742	153.57	159.236	199.249	110.936	190.575	132.897	297.707	239.006	154.912	230.45	141.247	165.981	198.586	239.664	212.628	236.575	141.776	281.117	331.129	212.194	230.982
ENSG00000057657	PRDM1	0.027101	0.283728	0.058157	0.616944	3.5822	0	0.384915	0.32481	0.07692	0.065165	0.006774	10.867	3.3779	0.070478	7.19068	0.118105	1.0632	8.57232	0.681666	1.49248	0.554882	0.01832	0.048469	0.195127	1.02774	1.03892	0.016634	0.73726	0.095971
ENSG00000057663	ATG5	17.6489	15.5701	22.9424	36.0925	52.4231	23.5391	8.77205	28.6469	20.1102	20.9803	11.143	27.5567	34.2412	31.9704	34.9733	30.4644	38.6281	44.9302	24.9487	59.6621	24.1378	18.765	26.2615	21.8782	14.7268	61.874	24.1594	16.3556	14.4678
ENSG00000057704	TMCC3	3.22427	2.59215	11.9719	2.54874	5.79985	0.705819	0.00283	4.08919	1.13674	0.604248	2.40985	0.026615	2.35011	13.7736	5.93586	2.54421	4.06976	1.28626	1.39712	4.97624	3.18118	0.355871	0.542165	8.79015	0.005645	0.056521	2.04438	6.37504	0.028731
ENSG00000057757	PITHD1	36.7898	77.1125	47.089	55.6108	45.9353	63.9338	41.7386	36.6136	40.2834	40.5907	30.1672	69.0006	47.5117	57.5514	37.9409	23.9683	43.865	35.8314	26.0059	20.7826	83.0548	17.8027	32.1522	51.452	74.7677	94.0453	63.4793	38.7005	40.6937
ENSG00000057935	MTA3	24.7803	15.7876	62.3221	52.9266	29.4514	16.0042	15.1148	33.9388	42.0838	41.6051	23.9915	11.8272	21.5392	28.2892	23.435	44.0415	49.105	28.4586	20.2871	41.5661	17.8584	28.7187	35.3711	13.2528	20.2093	77.8011	159.559	44.0366	38.6868
ENSG00000058056	USP13	13.5001	34.6496	27.6225	27.432	36.7249	34.443	13.1136	17.3946	21.4264	25.0446	20.2217	27.4793	10.9361	16.2957	15.5582	57.8939	29.366	22.513	19.7712	9.3143	4.38214	20.9408	22.0633	37.4505	12.3644	11.7474	31.9125	15.3367	43.7281
ENSG00000058063	ATP11B	20.2666	11.0632	13.9065	8.0112	56.9834	10.7444	17.2535	10.76	6.39142	8.05738	9.29314	15.0729	21.4362	10.5594	12.4438	37.0419	43.4709	39.2648	23.823	24.2084	21.3261	9.30034	18.095	30.8424	0.78671	20.1812	35.9787	4.07266	8.70791
ENSG00000058085	LAMC2	1.97344	14.6601	1.49526	21.119	691.949	1.64972	0.101603	0.898504	4.29225	1.5319	0.031687	115.822	62.6113	0.015412	129.293	18.0984	82.3626	367.774	2.77794	0.042172	150.068	1.23405	2.89992	34.5573	0.079697	4.97938	0.022895	0.091894	0.939403
ENSG00000058091	CDK14	7.2499	4.27142	8.82035	0.218452	22.3351	8.89765	2.65366	0.924408	1.72739	0.042349	3.72822	8.39677	8.70631	21.2763	9.60886	1.54287	13.9851	14.9538	5.50204	18.8581	2.20104	2.36993	1.11063	7.0284	0.412919	5.95122	9.7668	0.141116	3.72775
ENSG00000058262	SEC61A1	118.043	128.724	153.215	164.61	145.365	115.988	135.26	150.696	135.77	123.514	96.3112	333.71	171.946	153.676	117.85	111.017	212.043	86.0507	683.815	97.3477	402.589	163.374	155.421	120.684	116.588	205.379	229.81	127.04	120.341
ENSG00000058272	PPP1R12A	29.7754	12.9997	24.0526	35.5841	28.7674	15.6662	30.134	21.562	15.694	17.4887	21.9109	57.0695	37.0716	22.9566	18.0408	21.6191	18.9217	22.3003	20.8498	18.2154	11.5946	24.611	31.5728	52.1324	21.0438	19.4584	47.8756	13.5452	24.5555
ENSG00000058335	RASGRF1	1.32101	0.031872	0.139288	0.033669	3.79894	8.45341	55.5086	0.287908	0.251288	3.77066	4.88216	0.077882	1.54606	1.15677	1.81585	1.58127	2.64823	1.7224	0.17689	0.75204	0.306684	0.017577	0.011222	2.36994	0	3.43597	0.013001	0.32363	0.136105
ENSG00000058404	CAMK2B	9.74613	3.00323	2.7259	0.063728	0.043336	0.097727	1.89176	9.86222	0.327004	7.3719	16.0835	0.113874	0.008544	0.191709	0.356075	0.543657	1.47814	0.361475	0.052323	0.403988	0.229357	5.64198	5.93293	0.135826	0.040657	1.54855	19.3367	0.106473	1.29859
ENSG00000058453	CROCC	5.86687	5.18688	15.9044	15.2631	5.05308	7.91841	10.5726	5.88882	2.74105	2.0364	4.06936	6.89267	8.83784	5.96592	4.64313	2.38221	1.93541	4.64514	5.23255	6.89351	6.36299	6.65735	6.14229	5.76923	7.18823	5.62678	8.66423	5.03949	7.1731
ENSG00000058600	POLR3E	23.7147	24.4512	44.2689	36.6214	17.3023	30.3689	22.2814	27.221	19.3125	28.1789	24.7274	11.0716	12.8962	40.5019	9.48591	24.9715	31.396	29.2652	19.965	33.035	21.2117	25.6874	23.8149	22.3426	29.1834	17.9608	59.5096	32.6728	29.8481
ENSG00000058668	ATP2B4	8.01176	29.2425	1.27603	15.6109	24.5155	85.0238	0.483768	2.27731	6.86365	12.2351	8.15876	84.6742	37.901	7.45565	25.2238	79.6814	41.1541	5.90026	38.301	2.69371	41.0851	1.77939	8.69373	9.28253	18.6407	10.4262	4.62165	7.63081	5.89241
ENSG00000058673	ZC3H11A	48.667	29.4585	86.4411	51.5745	30.3967	63.3029	122.161	63.9139	37.255	31.5503	31.5579	31.1037	31.1242	45.9583	46.2725	86.6624	45.4869	25.8184	26.9406	71.7285	42.2268	48.9035	56.2343	57.6599	78.6447	44.2594	64.5613	38.7354	36.4953
ENSG00000058729	RIOK2	8.2098	45.8482	12.6726	26.8758	20.8261	21.9062	8.45537	12.4077	34.186	50.9128	23.8142	24.8661	14.9269	25.6022	15.4886	21.9997	16.8331	25.2347	16.3756	23.5871	47.4954	26.518	27.4411	31.4662	32.2104	21.4529	55.736	14.2381	18.6307
ENSG00000058799	YIPF1	22.4908	15.5857	25.0445	11.2271	14.9785	23.0196	6.24255	25.2043	48.3579	8.73483	24.2524	16.9984	18.2665	47.8935	14.6735	14.9051	11.6403	14.088	33.255	27.6534	18.4957	16.6367	13.2332	12.1805	50.6005	36.9925	22.5623	21.3563	16.9201
ENSG00000058804	NDC1	9.40392	29.0572	22.0383	44.7531	26.1938	41.4121	16.2549	40.249	33.0573	11.5139	8.92602	17.2963	8.25925	43.2493	23.5642	34.9032	25.2652	20.2281	13.7218	16.9105	8.89766	15.421	15.0809	48.8288	24.2034	52.5262	25.6626	30.9259	26.6612
ENSG00000058866	DGKG	0	0.064435	0	0.005256	5.54554	0.084648	0.177761	0	0	0	0	0.056466	0.509104	0	0.012468	0	0.523318	0.472444	1.53594	0.010812	1.18634	0.010975	0	0	0	0	0.007076	0.00568	0
ENSG00000059122	FLYWCH1	15.3828	14.1612	54.3003	39.1819	14.3744	35.8947	34.4437	16.9293	19.7251	15.719	21.1057	39.5089	49.3581	27.7541	11.9174	21.156	23.3358	21.4065	70.4912	33.6199	56.1113	22.7679	25.079	17.8818	34.4237	12.564	46.8532	22.7769	19.67
ENSG00000059145	UNKL	7.16185	4.71376	27.3245	17.2047	8.75091	10.0099	9.80142	11.6218	5.08479	10.9869	7.27742	8.85314	10.3409	17.4653	3.44355	11.9631	7.10189	8.39677	3.35197	13.1479	15.0142	11.2217	13.6803	21.1642	8.75926	6.03103	10.5406	6.17536	10.3124
ENSG00000059377	TBXAS1	2.27123	0.15231	1.2843	2.51456	0.065941	4.98293	28.9431	0.439997	0.325437	0.037392	0.34826	2.20645	1.46028	0.029463	1.60197	0.639603	0.126276	0.450337	1.29746	0.990322	0.034003	0.109498	0.041349	8.4268	0.089985	0.424161	0.182753	0	0.06245
ENSG00000059378	PARP12	6.61538	3.83182	5.10523	3.30385	28.9937	13.1274	129.197	11.0031	22.8025	12.279	4.97805	7.00176	24.2152	3.77355	13.9443	10.8724	19.8046	20.5176	23.4839	32.7684	40.6854	6.4684	3.10985	11.1381	6.28934	11.4077	8.22881	5.76519	6.60775
ENSG00000059573	ALDH18A1	54.3424	19.1258	60.3002	108.005	37.6244	59.2658	82.6024	48.9337	35.4344	51.8755	54.765	95.8724	48.8794	66.765	21.2571	56.6427	32.7297	13.0419	15.4743	32.0128	20.8964	41.5182	47.4484	58.1001	38.7716	44.6941	78.4805	25.4782	52.5063
ENSG00000059588	TARBP1	3.73598	6.8214	30.8774	13.5389	17.4668	39.4856	14.823	8.74809	4.66094	4.44397	3.26185	11.5842	5.40469	13.1706	13.3489	23.7223	16.1841	7.6959	7.11887	17.0532	2.77422	8.68325	5.43708	8.69324	9.41726	19.6632	11.8991	10.4331	7.87832
ENSG00000059691	GATB	13.9314	23.9336	14.8764	25.1631	3.11514	14.359	7.22357	6.66251	8.61155	14.1279	24.8859	11.0716	31.103	21.5877	8.15038	8.37655	28.3053	12.5225	16.9736	12.8696	24.058	10.1792	7.93066	11.9253	17.7896	14.905	19.9255	11.3556	18.2081
ENSG00000059728	MXD1	4.99132	3.79452	6.77273	1.77237	11.7184	3.04225	4.69372	3.91608	3.24702	2.9686	2.16578	1.53755	1.89436	2.57883	7.69596	3.60455	9.64247	15.6944	12.0588	8.33168	4.57691	4.03764	6.78437	2.85465	1.81611	5.89846	2.89774	3.19292	1.08443
ENSG00000059758	CDK17	5.85607	16.2128	11.2792	30.8344	15.2149	5.67694	42.1415	7.8152	2.96854	4.68738	4.79498	10.9615	13.7403	10.7413	7.10509	8.46359	7.95348	17.5246	11.1805	14.7715	6.69424	9.4206	9.66576	25.5665	6.08963	7.5643	15.4757	11.7956	7.4887
ENSG00000059769	DNAJC25	3.54108	10.3157	5.8535	10.1397	5.08146	4.32447	5.30293	7.88928	8.75337	7.35798	7.13118	9.16405	10.1634	10.1349	12.6141	6.79642	9.90139	15.0417	9.74131	9.52842	9.70463	5.34772	7.24932	12.7923	2.30525	9.43349	6.60801	11.2038	9.20767
ENSG00000059804	SLC2A3	0.008948	6.48105	0	4.90155	0.325229	0.035724	0	0.484364	0.126242	7.31088	0.009121	4.25431	10.8551	0.008719	0.34735	0.156273	0.325626	4.12714	28.6702	0.333338	10.5859	0.03407	0.004079	12.6069	0.031066	0.648921	0.010984	0.633975	0
ENSG00000059915	PSD	0.071642	0.043932	0.596536	1.04289	0.049523	0.156589	10.1301	0.616777	0.125364	0.414128	0.153594	0.047791	0.260503	0.165793	0.140416	0.161224	0.245035	0.13445	0.423287	0.436766	0.224089	3.21284	2.65878	0.050635	6.34072	0.084517	1.63146	0.293913	0.817915
ENSG00000060069	CTDP1	18.9392	10.7397	20.2825	17.4239	9.9794	35.8609	8.6549	10.649	8.98046	6.98659	7.20888	12.9279	13.0365	14.2773	32.8906	14.8603	3.48067	12.3883	7.97503	16.5322	6.66515	7.38532	7.24848	11.947	12.6812	12.1563	11.1721	11.2629	7.68029
ENSG00000060138	YBX3	120.42	396.339	57.1246	114.084	233.398	261.551	71.2863	123.054	85.9176	107.24	52.7974	145.053	151.269	170.884	281.8	107.421	342.26	351.716	71.2442	59.7465	317.224	112.438	93.6052	200.413	0.34555	211.247	250.705	107.917	43.1832
ENSG00000060140	STYK1	2.17743	1.85661	5.66747	0	21.3741	2.01982	2.62835	1.25667	1.44197	0.767608	0.368828	1.16679	0.476234	3.50948	9.89892	1.67402	5.74381	10.3986	0.111071	4.10506	6.4553	0.362555	1.50919	3.66336	0.125941	3.55815	4.73534	1.11051	2.93942
ENSG00000060237	WNK1	34.4741	27.0894	97.3071	58.2955	33.314	60.6973	67.6396	49.3482	12.3638	11.5079	14.0136	35.0805	26.5721	28.8223	22.7391	49.4394	65.1583	20.8085	34.1506	62.5555	26.1321	28.8933	22.6731	34.692	14.235	39.353	62.6831	42.3319	59.2181
ENSG00000060339	CCAR1	53.2725	67.96	69.2034	96.1679	39.9918	64.163	57.7591	46.6275	86.1027	56.5009	54.5823	36.0633	41.7303	47.6305	58.166	59.5917	40.0502	49.4743	33.1049	56.7722	77.5142	52.4931	40.12	49.8253	91.6593	76.2161	37.2231	63.7125	48.9215
ENSG00000060491	OGFR	35.3652	38.4307	76.0631	32.7116	54.4327	94.3324	24.9539	91.9458	29.8739	168.3	23.081	28.6826	59.5295	13.5186	29.1208	104.335	64.3644	43.8309	37.3875	54.9119	113.523	68.8644	86.9751	57.7852	66.2516	26.0252	64.4075	86.5179	25.0346
ENSG00000060558	GNA15	0	4.29174	0	0	22.0509	0	0.007869	2.99421	0.01164	0	0	9.38853	5.41622	0.015416	0.752766	1.76792	7.35516	17.8658	0	0.186126	28.2885	0	0.072116	34.6413	0.047083	1.67693	0	0	0.007261
ENSG00000060566	CREB3L3	0	0.01177	0	0	0	0	0	0	0	0	0	0.014227	0	0	0.014803	0	0	0	0.044974	0	0.046183	0	0.011756	0.753684	0	0	0	0	0.037698
ENSG00000060642	PIGV	9.24654	3.55698	7.93058	6.37201	7.45883	7.18565	8.14387	1.57557	3.71716	4.54387	7.70269	8.99247	15.3266	9.98703	4.29637	8.41569	9.75252	10.6673	21.864	11.0099	13.1227	15.2091	13.5464	12.0443	4.45589	6.24648	10.087	4.37588	8.52767
ENSG00000060656	PTPRU	1.40755	0.269996	4.40123	5.77599	9.28207	38.5495	9.7165	37.8937	18.0326	13.8908	9.29411	0.897967	1.40488	8.20749	3.16334	32.877	34.8307	5.98026	4.05677	11.3368	3.3705	16.5331	13.6783	1.32534	4.41212	15.7986	44.7985	24.4034	3.59028
ENSG00000060688	SNRNP40	26.746	54.3574	52.5469	88.2123	42.9219	50.6454	50.3829	38.6406	21.1153	27.5275	19.1501	47.2352	23.6506	51.3848	38.6877	38.9892	42.5713	16.6286	35.2621	21.1501	35.3943	23.9783	36.3047	61.0188	49.6669	42.5475	51.6665	31.5079	35.0514
ENSG00000060709	RIMBP2	0	0	0	0	0	0	28.0154	0	0.045634	0	0	0	0.221256	0	0	0	0.013425	0	0	0	0	0	0.024031	0.067799	0	0	0	0	0.004839
ENSG00000060718	COL11A1	0	0.003975	0	0.050581	0.012313	0	0	0	0	0.004353	0	0.019131	0	0	0.009999	0	0	0	0.046451	0	0.015597	0	0.00562	0	0	0	0	0	0
ENSG00000060749	QSER1	6.50222	8.28813	21.7624	15.327	13.2438	16.3631	12.0288	5.3293	3.09219	8.64917	7.03175	10.5193	11.0702	17.9266	6.24014	17.8369	8.53745	12.4662	15.7362	8.86782	7.69197	6.70225	7.57847	14.6285	6.0185	36.4571	9.48555	9.70749	13.2173
ENSG00000060762	MPC1	17.839	21.6654	43.4153	47.1887	24.2994	55.8668	59.3019	55.5235	74.8738	65.5486	19.9494	25.5112	22.0747	94.4	31.0247	116.525	28.351	35.7791	42.0921	49.098	15.791	17.388	16.0866	18.5393	42.1704	126.9	39.1437	97.5058	33.941
ENSG00000060971	ACAA1	33.3038	18.4447	56.1611	55.3799	103.686	58.7639	18.9931	56.862	52.1135	73.3224	61.7385	55.4108	57.5635	77.28	66.7325	43.4004	40.6882	52.9319	29.5657	45.1103	65.5672	47.4598	77.0824	20.3534	57.8453	32.0496	55.9134	364.096	41.6477
ENSG00000060982	BCAT1	0	22.9252	0.005618	172.827	6.46835	0.046308	0	0.200294	0.058452	0.892436	0	59.6092	18.7866	0.055874	0.124098	0.086577	1.43495	30.4567	40.7815	0.008654	37.284	1.75974	0.085259	43.7171	0	0	0.035395	0.007751	0.006483
ENSG00000061273	HDAC7	20.1213	18.1332	24.2576	94.9076	20.4066	18.289	8.67321	39.676	28.5036	21.8692	13.5685	37.0292	56.3292	13.5319	21.9999	20.7142	35.3681	36.0949	26.9227	27.3807	39.5215	27.5605	19.3032	33.9813	28.7764	36.5099	31.6488	12.2372	16.9424
ENSG00000061337	LZTS1	0.25518	0	4.35416	2.15532	0.023821	1.74092	3.38437	0	0.00452	0.004211	0.012526	1.86249	0.170656	0.005987	0	0.022887	0.064549	0.019002	1.56297	0	0.013819	0	0	0.064594	0	0.008921	0.15122	0.011561	0.039481
ENSG00000061455	PRDM6	1.24704	0.041756	0.134379	5.06031	0.136858	0.501477	0.04294	0.102496	0.071459	0.043148	0.207184	0.13646	0.100915	0.918776	0.623684	0.439955	0.542103	0.413157	0.360501	0.021161	0.107204	3.45076	1.45368	0.6304	0.622716	0.434467	0.044159	0.005317	0.380938
ENSG00000061492	WNT8A	0	0	0	0	0	0	0	0	0.017481	0	0	0	0	0	0	0	0	0.034988	0	0.033274	0	0	0	0	0	0	0	0.033444	0
ENSG00000061656	SPAG4	0.519159	4.03518	4.99055	0.724487	2.5747	0.427022	5.46758	2.70413	0.700033	1.23773	1.89474	1.25463	2.1367	0.144829	3.2472	3.58508	7.04176	5.53197	13.2609	6.77058	5.4234	3.28	9.73558	9.01614	1.16624	0.616084	1.98375	2.56413	7.87784
ENSG00000061676	NCKAP1	70.8132	38.1697	59.6981	113.729	74.3758	69.7134	60.4717	33.2668	38.2207	37.6392	32.4116	53.4662	54.6214	49.7613	101.887	54.5555	74.4989	53.2555	67.5173	86.7515	65.4772	46.8106	51.4382	78.6067	31.2533	68.2031	68.1099	47.2113	36.1107
ENSG00000061794	MRPS35	93.3184	68.2434	57.7808	57.4007	85.302	68.3306	30.8868	56.8044	55.5613	56.2328	40.9058	40.1867	39.7573	98.5241	65.4214	42.6643	72.3148	75.4811	41.0887	38.9738	48.7861	47.4764	41.5592	60.3507	60.1486	55.1779	190.39	71.6569	86.5294
ENSG00000061918	GUCY1B1	0.010219	0.144974	6.79356	14.7625	1.88268	2.2766	0	0.013856	0	0	0	2.42058	1.79461	1.54784	11.1445	10.7582	0.017253	0.019397	1.20631	0	0.011492	2.58439	0.379987	1.2033	3.11948	15.8213	0	0.172298	0
ENSG00000061936	SFSWAP	28.9235	23.0818	23.9523	30.9292	20.6569	25.1019	27.6648	36.8385	34.3699	24.4404	27.3214	17.7498	20.1101	27.817	47.4327	27.0355	22.0555	17.458	16.3154	37.513	28.6572	21.0637	21.9602	31.4598	31.3145	21.7567	25.8133	17.7267	26.0334
ENSG00000061938	TNK2	19.2067	31.1044	22.7526	22.9828	49.8541	56.2308	17.8809	62.0421	33.8187	19.0112	30.8607	24.6525	31.3474	16.0557	33.4065	35.7592	79.456	95.3173	24.0603	30.6294	63.4971	29.4344	22.6131	22.3063	179.674	5.28236	70.279	44.4868	115.405
ENSG00000061987	MON2	11.3227	9.18494	16.1823	12.942	8.43201	4.61251	4.21553	10.1208	5.24714	6.10035	10.0985	11.66	14.1108	14.0464	6.90285	9.10033	9.90587	6.42284	8.7751	26.1568	6.18892	14.6632	18.0137	8.88585	5.95098	9.60374	19.5064	9.2645	19.9757
ENSG00000062038	CDH3	16.4807	2.90158	28.7079	8.24286	261.34	19.6549	59.7914	50.5804	29.0121	52.2965	34.8916	0	5.8876	39.7462	126.067	162.416	193.528	67.691	0.183401	38.0734	125.861	31.4529	30.4436	0.11971	2.48911	53.6618	0.02805	0	23.0757
ENSG00000062096	ARSF	0	0	0	0.01676	0	0	0	0	0	0	0	0.008685	0	0	0	0	0.016857	0	0	0	0	0	0	0	0	0	0	0	0
ENSG00000062194	GPBP1	35.8118	49.229	54.2664	51.4372	34.9863	55.4177	27.8493	42.9267	58.3311	50.7548	25.4827	25.3787	36.0019	34.0389	24.6665	39.9638	47.5908	35.4658	34.3231	37.7315	83.3097	37.2699	48.7763	48.2376	58.8186	46.75	47.8385	29.868	73.5778
ENSG00000062282	DGAT2	3.3593	1.366	14.8479	2.657	12.655	36.9189	3.18775	4.40195	1.78695	7.1261	1.60766	9.79515	4.32638	17.4212	15.285	125.554	11.3408	4.96189	2.08273	7.85087	3.18855	6.75589	6.9181	11.9308	4.85947	11.6537	8.13119	9.27517	1.39934
ENSG00000062370	ZNF112	2.6385	3.91338	1.51514	3.60449	1.51469	1.9855	1.32881	0.942317	1.99964	1.682	1.5103	2.37665	2.14375	1.10074	2.57106	2.5572	2.92268	0.938086	2.51837	2.78554	3.53352	1.33037	1.61208	2.27943	1.15919	2.07827	2.16265	0.491883	2.32515
ENSG00000062485	CS	149.975	84.543	159.862	164.171	150.209	82.7473	123.078	97.0208	92.8065	137.25	134.669	102.392	92.6974	165.894	208.147	110.865	80.4245	93.7357	62.1774	150.153	48.5362	129.938	126.786	113.178	117.741	114.202	160.378	151.308	240.57
ENSG00000062524	LTK	0.14351	0.1023	0.027068	0.500471	0.043165	0.011558	22.3278	0.134589	0.376402	0.114291	0.204366	0.021173	0.046143	0.049628	0.063604	0.155115	0.215719	0.85162	0.147915	0.149798	0.610074	0.05663	0.065082	3.45372	0.076718	0.043189	0.21908	0.10262	0.091824
ENSG00000062582	MRPS24	191.667	285.872	215.571	200.817	294.035	172.215	87.3141	145.564	195.697	418.348	413.49	375.136	372.888	231.226	669.677	106.206	197.415	395.443	88.7583	134.279	258.017	134.781	169.499	244.094	207.73	234.321	121.529	286.442	249.016
ENSG00000062598	ELMO2	19.6305	14.1844	13.8818	15.6071	12.779	25.5404	13.326	24.5207	8.65579	4.77184	7.24005	14.2038	14.9635	7.56255	13.7369	14.7934	20.9144	12.4791	19.3225	16.165	36.7848	6.7093	18.7994	21.2184	30.6985	20.9804	36.605	21.2342	15.6859
ENSG00000062650	WAPL	17.1629	25.8835	26.3928	30.023	19.1473	18.6831	11.253	12.2369	18.4204	16.865	16.9679	18.8252	18.2786	20.3099	15.9927	25.7301	13.1163	14.5826	13.8301	18.6114	16.3381	18.8067	17.8682	25.8715	17.5507	43.1571	20.5945	10.9936	33.6199
ENSG00000062716	VMP1	455.838	77.767	81.8874	105.879	123.348	46.5335	89.586	95.5304	179.914	71.0386	85.3881	117.504	141.82	81.7686	58.2013	114.187	96.2975	103.287	75.5437	175.365	57.8058	434.377	363.371	97.9332	116.209	72.8732	74.7459	44.6804	151.349
ENSG00000062725	APPBP2	83.5063	4.52335	12.1123	15.8346	14.8276	6.58452	7.69045	20.1833	13.1384	7.75657	10.2337	11.4867	18.1194	6.23642	4.43738	13.1631	10.7423	19.83	14.156	23.7074	7.64675	230.355	292.996	14.201	8.59852	9.76088	11.1641	3.41693	23.3794
ENSG00000062822	POLD1	23.8703	32.8226	44.195	55.5424	34.681	53.4741	22.2998	29.4167	38.0028	29.6223	23.6134	29.4458	8.98459	37.7773	52.5157	21.0055	57.067	31.8081	3.29669	39.597	11.5619	23.6352	27.8963	49.2627	48.4421	38.6072	38.8632	22.6074	20.7274
ENSG00000063015	SEZ6	0.203047	0.087019	0.294374	0.104322	0	0.334918	59.6372	0.114839	0.007375	0.062497	0.004624	0.047383	0.015622	0	0.004403	0.011264	0.546346	0	0.091402	0.34839	0.131148	0.025907	0.056161	0.150608	0	0	0.018457	0.335672	0.003622
ENSG00000063046	EIF4B	154.46	140.583	285.367	276.355	140.123	131.12	344.318	286.103	177.403	220.488	324.436	283.651	359.837	408.474	147.056	351.662	157.783	375.823	335.281	233.182	146.619	682.885	494.354	236.214	159.473	249.131	538.023	336.948	494.658
ENSG00000063127	SLC6A16	1.23397	0.085996	0.719192	2.20577	0.348405	0	0	0.240833	0.402786	0.21021	0.134076	0.006267	0.728694	0.126655	0.208155	1.34212	0.369682	0.031079	0.490575	2.00709	0.691447	0.207519	0.703058	0.403617	2.72407	1.56462	0.406417	0.023766	0.476647
ENSG00000063169	BICRA	6.28388	3.38613	14.4183	8.66004	4.17563	4.4859	4.46945	7.04657	9.0505	5.39289	5.34354	3.48235	3.29025	6.223	5.37376	5.20974	5.28155	3.86898	2.59658	8.69952	6.63784	6.38942	9.18119	3.89482	4.91797	3.92017	3.91019	6.70201	3.17259
ENSG00000063176	SPHK2	8.00158	14.8493	14.5161	30.1599	8.76156	14.2206	8.42028	12.7066	14.1073	7.06628	7.4646	12.123	8.87006	7.43942	12.9126	8.37951	7.50454	5.50205	8.14728	23.4795	11.0935	11.8049	14.5922	15.3346	29.8412	7.11716	9.95409	15.7054	9.9388
ENSG00000063177	RPL18	1101.57	1943.94	894.503	1009.02	1327.83	1352.86	1265.86	1945.4	3100.95	1961.54	1477.18	1838.46	1174.78	1701.26	2234.13	1646.79	1441.39	2021.39	1941.75	1140.31	2260.71	1944.55	2212.53	1562.87	1781.75	1464.66	477.586	1892.15	1055.47
ENSG00000063180	CA11	0	2.46089	0.173804	13.355	0.12705	4.36995	4.02537	0.128705	3.74073	3.10499	0.237267	1.30786	44.0876	0.188628	28.4231	12.4865	12.2212	2.00069	7.24566	5.63343	2.65301	5.0363	5.6311	0.965097	3.93167	7.58732	2.14544	1.63955	10.9844
ENSG00000063241	ISOC2	44.9045	89.9023	37.46	78.6752	30.7227	51.7036	53.5754	187.404	108.485	94.6089	72.7521	53.302	30.8496	123.267	105.004	44.7914	135.871	43.1112	55.1276	105.518	183.522	108.282	103.806	43.3641	114.986	66.2949	68.4204	52.3603	63.2041
ENSG00000063244	U2AF2	197.086	317.772	222.047	311.441	273.344	194.508	198.164	591.098	212.991	197.278	180.398	167.532	103.82	237.192	216.62	154.849	303.218	150.101	93.8573	240.449	124.169	215.132	226.044	213.883	181.993	251.574	198.475	139.141	149.61
ENSG00000063245	EPN1	60.1266	138.164	67.8692	88.4703	109.968	68.329	38.6478	112.267	146.587	77.8374	90.1059	83.4702	65.0232	84.1594	104.265	37.5586	183.692	60.0529	47.8488	82.4003	95.3062	52.9356	80.6073	84.3888	85.2901	69.0929	104.818	50.0904	55.2254
ENSG00000063322	MED29	27.2998	18.5604	25.1797	28.0795	26.7725	21.2224	15.0205	20.7967	33.4552	29.8767	29.0769	21.0492	27.2444	27.2225	32.8367	67.4483	47.1352	11.3095	20.8497	61.9462	19.2844	23.5334	33.2302	16.9051	22.8307	23.6453	36.024	22.7762	23.0774
ENSG00000063438	AHRR	24.6786	3.36932	1.83929	4.754	0.528296	1.08229	4.40888	14.5062	3.86066	3.36703	2.30013	23.3825	12.8354	0.907573	4.47428	1.9471	0.117428	1.78319	29.5499	1.25771	1.88712	1.64939	6.68055	8.58561	0.453818	1.07352	16.1313	5.17209	0.382306
ENSG00000063515	GSC2	0.026952	0.011587	0	0	0	0	0	0.029772	0.029744	0.046182	0.206053	0	0.014001	0.013131	0.81607	0.677653	0.049428	0.041676	0	0.013212	0.015155	0	0.024571	0.014839	0	0	0	0	0
ENSG00000063587	ZNF275	2.19426	1.36256	2.53541	4.6986	2.81305	7.47811	9.36567	2.58994	2.11249	2.11011	1.507	5.16731	6.18719	0	3.87611	1.49745	3.5056	2.13069	4.19168	4.70975	9.80413	3.50589	6.35349	2.7674	3.85421	0	7.44378	0.07292	1.04041
ENSG00000063601	MTMR1	13.2574	13.2092	19.0444	20.3201	23.1334	42.2925	12.7595	20.7496	13.2937	10.766	15.5768	7.91431	14.3505	20.4127	7.07403	14.7864	15.1657	10.2792	9.45141	42.8002	8.65219	13.9229	18.4475	19.178	18.6165	29.8652	20.1273	17.1375	20.9419
ENSG00000063660	GPC1	20.1755	60.7273	43.6057	53.6503	49.0696	31.8517	81.8822	32.2892	24.3252	16.3671	24.7435	29.8765	155.482	11.3482	17.6398	10.3622	35.7788	14.7586	114.918	14.9194	38.2762	14.3636	34.6048	11.1446	15.6574	10.8445	12.2805	31.7422	10.744
ENSG00000063761	ADCK1	12.0414	4.74804	10.7649	13.494	4.63504	10.5512	4.20081	7.9511	5.65063	12.2245	8.90208	3.85677	4.79533	14.4988	6.59138	1.26676	9.10554	4.78137	6.79746	7.27682	8.53746	14.4242	9.64499	0.45757	7.60644	23.5311	13.6817	6.76089	10.5661
ENSG00000063854	HAGH	39.4906	53.8165	85.9365	47.1346	55.6427	47.3452	94.2581	46.2597	61.0748	76.3606	61.5238	19.6111	25.6553	42.1724	47.5835	56.0216	40.3395	33.0949	31.4978	96.6159	64.3679	47.7615	50.5578	64.9361	81.8161	31.8894	79.1114	41.3088	42.4011
ENSG00000063978	RNF4	46.7451	60.6596	71.551	53.7229	39.4275	48.1617	44.0489	29.6253	32.534	23.4051	23.8666	40.3688	40.0336	22.092	31.8438	52.3702	17.7528	25.3396	33.03	72.1093	32.6191	41.7466	40.9981	70.7074	21.2168	29.3163	79.4602	27.8377	47.1639
ENSG00000064012	CASP8	20.085	11.2813	34.9401	26.7531	20.7934	5.20274	14.3678	9.56766	5.26955	10.8443	6.04767	17.44	27.6718	18.07	8.38447	18.508	27.4559	9.46539	19.2944	26.1083	7.89626	8.8859	10.1778	24.4011	5.24164	14.3563	15.6105	18.2958	7.69681
ENSG00000064042	LIMCH1	13.5469	12.7835	55.051	47.616	30.2536	19.2062	0.139554	5.41311	6.69239	3.97162	4.35893	16.5358	67.8469	12.7689	44.4915	14.9635	36.9579	13.1713	11.8119	5.605	3.87038	16.8489	0.60384	113.971	15.8242	52.16	3.88649	20.1674	1.89283
ENSG00000064102	INTS13	18.29	68.3815	12.8008	36.9919	24.7145	31.5543	12.5492	18.3177	11.0385	17.967	9.34489	33.1591	20.8206	29.9376	25.1306	22.0171	42.0375	28.4844	29.3575	18.7671	26.2034	17.5573	24.0075	38.0662	14.5666	23.0893	53.2408	14.3466	29.7798
ENSG00000064115	TM7SF3	87.0825	48.6684	171.213	114.888	191.468	128.371	167.922	58.2042	27.1522	19.9072	36.5865	92.6574	100.051	83.8871	43.6657	30.0326	116.943	88.5508	78.9492	67.7428	9.93079	131.526	133.565	54.0475	85.7462	86.711	224.862	26.5771	189.926
ENSG00000064195	DLX3	46.5107	0.0117	8.54724	1.27522	1.7865	12.7802	57.5574	5.7912	15.8685	23.5506	25.3956	0	0.593812	6.57296	4.45127	8.92028	3.43143	1.58829	0.292217	30.9348	9.26018	1.80702	4.60253	0.044952	5.84922	4.08997	1.48668	32.2716	9.59743
ENSG00000064199	SPA17	1.83472	7.76985	4.24827	4.44698	1.95625	4.03496	4.8119	1.61635	5.2715	1.80159	5.39248	2.16692	3.07614	5.47962	4.44543	3.01936	4.67117	1.40659	2.35305	1.16474	4.13332	2.54883	2.34453	7.37346	0.728897	1.66128	5.90918	1.26472	19.0269
ENSG00000064201	TSPAN32	0	0	0	0	0	0	27.3993	0	0.046536	0	0.043558	0.271727	0.323706	0	0	0	0	0.13041	0.405484	0.020946	0	0.026962	0	0.033532	0	0	0.018691	0	0
ENSG00000064205	CCN5	0.031104	2.91137	0.049489	0.021615	39.4889	0	0.011791	20.7749	0.292553	0.535744	0.087333	0.866661	12.5431	0.253983	0.027295	0.148589	1.06229	1.46926	0.681345	0.049492	0.039991	2.65126	40.825	0.201267	0	0.575282	0.308167	0.201351	0.208373
ENSG00000064218	DMRT3	0	0	0	0.18213	0	19.535	0	0	0.010498	0.01956	0	0	0	0	0.030861	3.7294	0.104675	0	0	0	0	0	0	0	0	0	0	0	0
ENSG00000064225	ST3GAL6	0.257872	1.77023	3.02202	0.046332	2.33221	8.64968	0.043943	0	0	0.332884	0	7.34135	3.22584	0.060275	3.24182	6.33126	0.079218	1.11352	2.50357	0.079049	0.125727	0	0	14.2075	0.953793	0.689429	3.06531	2.07456	0.797965
ENSG00000064270	ATP2C2	18.6988	0.255456	9.89734	0.018681	4.56519	10.9222	48.8408	0.222564	11.7923	5.4957	15.6567	0.047914	0.095801	25.7863	8.86394	14.2211	19.5169	5.70166	0.138522	38.2307	8.4202	54.8571	16.3017	0.045125	36.7418	43.3099	56.927	24.4784	8.83799
ENSG00000064300	NGFR	0.131754	0.091497	0.141099	0.04158	0.368368	2.08797	68.7903	0.261216	2.22198	0.281327	0.568202	0.194857	0.078974	0.128096	5.22768	0.144711	4.7999	0.982083	0.523939	0.58622	2.4219	0.882743	2.03269	0	0.040215	0.147155	0.012441	0.049933	1.75363
ENSG00000064309	CDON	0.956244	0.240009	4.53288	1.87995	0.839076	9.63014	1.06734	1.2615	0.125624	0.231272	0.42662	1.79533	0.317391	2.61025	3.00025	2.133	1.89332	1.71817	2.62507	0.046978	0.323324	0.975857	0.943969	1.6515	0.207967	2.23999	1.98779	0.714204	1.61553
ENSG00000064313	TAF2	23.6658	17.2817	12.3872	25.1786	24.0879	41.7197	16.1936	17.5425	17.1324	17.9425	67.0169	28.6587	19.4852	43.5556	36.8405	42.0619	53.4284	29.6337	32.7226	42.2373	14.8902	17.3065	21.588	28.1254	8.72866	35.3965	13.9866	57.7996	19.3464
ENSG00000064393	HIPK2	15.8629	1.62225	12.6965	24.6004	2.92576	26.5658	66.841	6.26075	2.00071	0.748214	2.05308	16.8172	16.8558	1.06742	7.29946	5.88579	2.95651	7.28217	14.6874	14.9808	4.35807	2.59286	4.22086	16.6617	1.80129	4.54642	5.80543	0.450743	3.01612
ENSG00000064419	TNPO3	31.1946	31.2268	42.3694	54.8859	74.7332	74.4451	32.5049	17.3599	28.8572	24.5593	15.6837	30.4665	25.842	66.8055	35.0318	33.4233	21.779	38.0759	44.1133	85.1621	22.1807	36.5684	34.165	36.595	22.4744	34.0529	40.2166	13.5917	20.5207
ENSG00000064489	BORCS8-MEF2B	7.00428	4.71202	1.71381	8.78864	3.99583	4.50963	0.614336	5.39931	3.60022	3.1383	6.36279	10.3766	9.95416	2.28438	4.52459	6.25029	16.7486	18.7808	5.24199	10.2575	6.31399	7.50239	9.56079	13.5473	6.08518	21.502	9.13163	4.73295	4.67652
ENSG00000064490	RFXANK	47.7179	77.0583	56.1717	56.7578	31.0346	65.5391	63.3434	43.1395	43.0461	31.2328	28.5606	62.0477	41.9878	55.2282	74.039	57.4269	94.2194	59.731	39.774	68.8829	66.0932	69.8647	86.8727	49.8945	125.067	198.335	286.841	38.8367	46.3306
ENSG00000064545	TMEM161A	15.7427	32.529	30.1268	49.8932	24.8019	28.705	22.714	20.0586	16.1329	25.5514	21.6396	40.3786	18.6774	56.1928	33.8759	36.0963	29.9666	29.6859	29.2999	30.5039	19.7034	26.7025	48.4432	43.7857	32.7302	64.1606	99.6471	29.8526	28.223
ENSG00000064547	LPAR2	19.54	10.2925	34.8847	19.4431	21.4378	20.7323	28.546	17.847	5.22012	5.913	3.1102	1.21191	2.47348	6.82411	32.2844	27.8645	31.0347	33.0642	2.55071	23.4517	29.9993	35.2611	31.2756	4.06339	21.2966	39.7615	26.6418	6.59823	12.4211
ENSG00000064601	CTSA	60.8487	185.97	140.246	155.276	188.016	59.803	39.5235	91.5517	15.2664	17.3987	20.4958	222.607	484.543	37.7468	93.992	41.6377	107.623	100.266	292.538	102.001	176.962	98.4542	58.0007	80.2393	74.1155	86.3143	79.2386	205.151	93.4941
ENSG00000064607	SUGP2	18.4334	34.9651	44.3651	46.9976	19.8383	62.7405	61.7378	21.2051	24.3009	17.9192	20.9304	35.9748	27.393	28.5427	27.3978	40.9903	25.5183	42.4963	21.6166	51.3615	22.7503	28.5878	27.4678	54.9684	41.087	47.4003	144.26	16.1062	24.6994
ENSG00000064651	SLC12A2	35.7585	3.45314	21.241	32.4143	19.632	20.4411	202.662	9.33222	6.30733	8.0984	10.8604	4.82164	4.41897	5.83341	12.8175	7.60046	12.3337	2.30912	11.5013	27.3009	3.23237	29.2848	35.6699	8.77036	20.8832	33.3851	86.7909	6.47235	4.39851
ENSG00000064652	SNX24	14.5809	32.7384	13.3586	28.2354	31.2452	27.4468	7.30754	6.14207	20.4981	15.9159	14.6411	36.6955	29.611	3.85464	23.4169	12.3543	18.1798	26.1356	39.584	15.3161	64.0009	28.2069	25.5108	35.0221	3.65868	31.534	18.8282	11.0607	33.3143
ENSG00000064655	EYA2	0.093166	0	10.6277	0	0	24.4695	0	11.0342	39.3396	17.438	46.4955	1.92517	0	0.480898	1.34947	38.6076	1.3429	0.061844	0.057461	0	1.03178	2.70704	4.39875	0.016515	0	6.11025	0.54616	7.42381	0.739647
ENSG00000064666	CNN2	8.66151	84.4948	7.10367	230.602	148.545	94.7914	19.7714	162.364	54.6164	53.8917	34.5233	341.194	183.975	63.5517	138.734	66.2146	132.784	45.7449	71.9122	20.0674	113.578	91.8973	30.4096	157.683	86.193	162.195	157.464	28.0629	174.154
ENSG00000064687	ABCA7	7.8165	11.4057	17.0405	5.47949	15.3986	2.31127	8.79167	12.2011	8.38638	7.84574	5.21295	3.55333	2.01427	10.1485	4.90602	1.99918	7.90221	7.32139	4.00446	7.55779	14.3096	5.43572	5.2213	1.62542	37.531	9.81167	4.63714	3.16627	10.2256
ENSG00000064692	SNCAIP	0.081771	0.06051	0.034928	0.074851	0.026966	0.053745	0.058309	0.114267	0.094105	0.016484	0.038277	0.048291	0.029985	0.101982	0.012034	0.072782	0.020409	0.05225	0.084163	0	0.020901	0.382974	0.018483	7.6019	0	1.72988	0.222034	0.012334	0.233689
ENSG00000064703	DDX20	12.5093	10.1344	18.5073	16.984	8.6728	33.7674	10.3512	21.6887	14.6931	18.7442	16.3463	12.0229	6.7809	17.4001	11.2649	20.379	20.0117	15.2688	10.0899	15.8025	3.7442	14.124	9.82645	18.9608	13.0602	21.4068	16.906	15.6508	10.3046
ENSG00000064726	BTBD1	32.8776	27.5451	33.3888	44.7042	47.9044	46.1173	80.1928	46.3641	20.1331	28.3374	21.9315	39.5028	33.7914	30.6608	32.8332	46.667	12.7767	39.1745	37.9289	39.1344	20.9161	38.1825	38.4802	45.3389	8.5677	25.888	36.6796	28.536	30.1962
ENSG00000064763	FAR2	21.5762	2.36457	35.9974	1.31225	4.73763	6.1182	44.0697	9.75009	13.6986	25.5652	15.2511	0.441694	1.66343	28.7987	9.41149	1.23544	0.359024	11.2131	21.9477	8.62532	5.52035	0.356742	0.976268	0.423379	1.11188	0.318008	1.876	35.8128	1.597
ENSG00000064787	BCAS1	185.316	0.054264	11.9426	0.188632	0.108338	0.01918	0.015642	12.4023	146.951	32.7052	56.7336	0.053906	0.017678	199.822	0.100507	3.0538	4.33926	0.343138	0.018379	162.484	0.253303	25.815	23.6194	0.03463	1.34872	0.129606	101.661	189.193	8.90474
ENSG00000064835	POU1F1	0	0.022228	0.041135	0	0.187933	0.050229	0.077148	0	0	0	0.013177	0	0.01343	0.062978	0.027956	0.032099	0	0	0	0.012673	0.029073	0	0	0.042701	0.038469	0	0	0.025475	0
ENSG00000064886	CHI3L2	0.050036	0.767033	0.112782	0	1.91858	14.4803	0.132721	0.159666	1.01248	0.160038	0.093506	2.7085	2.21995	0.016251	0.716249	11.4714	21.1561	0	0.467832	0.179862	0.663664	0.142887	0.114037	0	0.074452	12.6958	0.554556	0.284846	0.099513
ENSG00000064932	SBNO2	37.4738	23.916	42.6163	17.7904	44.7472	26.993	21.9413	53.2173	25.5737	20.7222	24.5977	41.8104	52.5599	28.2667	27.1758	41.0979	34.8362	41.013	28.7609	39.6371	34.1758	26.3531	19.0175	71.7065	26.1626	25.0373	41.2829	42.651	20.1817
ENSG00000064933	PMS1	10.5665	20.7995	22.0499	25.958	11.2363	33.9395	14.4188	12.221	8.87123	9.4467	6.7234	14.7104	10.9682	21.5776	10.6517	18.019	14.4905	11.2171	24.6533	16.0259	7.67419	12.2679	12.5952	28.1596	17.2895	12	16.5145	4.66092	10.1988
ENSG00000064961	HMG20B	131.241	142.233	277.45	124.936	84.0986	171.595	55.1163	280.37	170.223	149.092	240.212	125.071	145.214	374.422	233.281	158.828	113.373	48.539	56.2177	348.401	151.778	205.079	133.684	172.08	575.562	152.127	259.624	279.642	152.689
ENSG00000064989	CALCRL	0.04693	0.126999	0	76.1976	0.071561	0	0	0	0.004735	0	0	0.03972	0.228947	0	0.020879	0.197775	0	0	0.071662	0	0	0	0.08801	0.026396	0	0	0.053618	0	0.08686
ENSG00000064995	TAF11	30.9501	25.8533	43.6718	36.5785	23.5019	48.418	17.7786	50.3059	34.3404	29.7372	16.6812	20.7408	18.1962	58.8375	28.8057	41.6411	32.8317	27.3904	16.2673	47.2098	17.673	30.9913	52.7501	21.7045	32.3472	47.6563	35.9034	21.0273	39.2117
ENSG00000064999	ANKS1A	9.55349	7.23431	12.5575	14.1605	13.4623	15.0415	5.14759	11.3114	7.71455	8.58825	4.11768	4.91995	5.86547	17.3194	7.57345	17.3391	11.6293	11.2302	6.05318	13.572	6.90854	5.49659	10.2902	10.1869	5.12831	16.6328	12.9757	7.39992	8.55171
ENSG00000065000	AP3D1	58.9592	112.197	72.8665	103.961	60.5621	66.3819	81.7226	76.1152	62.4592	49.6353	39.3467	72.5329	42.8853	49.0396	53.1345	41.5695	54.3374	51.3562	126.241	105.487	150.777	51.6891	44.4311	76.0566	92.4975	69.3526	58.8607	52.092	52.0152
ENSG00000065029	ZNF76	17.8591	10.7314	15.4989	30.9502	19.0611	19.4363	15.6138	33.3313	19.1945	19.5565	16.2569	11.3447	17.3241	25.692	12.1386	24.3718	17.3644	18.7772	9.96225	33.8727	20.047	15.4488	16.3997	32.5227	14.7398	33.7159	46.0113	8.37906	14.8148
ENSG00000065054	SLC9A3R2	68.7214	31.3009	71.1357	44.1187	116.335	81.3561	21.8036	165.992	223.752	163.965	262.071	8.98836	26.612	117.851	26.2373	92.1973	59.6865	55.4866	140.361	198.313	12.2025	148.324	65.6068	109.78	470.092	40.454	347.239	234.58	104.482
ENSG00000065057	NTHL1	17.5687	38.4621	42.9273	47.9441	30.5505	68.2433	19.9678	37.3315	42.4004	43.3278	26.882	27.0421	19.7724	23.2554	14.8074	39.3325	25.5791	20.2934	8.58758	17.2341	18.7058	33.2424	27.3192	20.8735	75.4429	23.2179	123.718	43.1342	39.8503
ENSG00000065060	UHRF1BP1	7.97647	5.44137	10.4442	14.9376	12.74	11.4763	4.83822	7.86411	6.11513	6.55445	5.5068	2.85364	4.39004	14.3502	4.44096	7.57181	9.82958	10.5073	13.4672	13.6805	9.82061	7.93594	5.60703	8.50233	4.26095	13.8315	13.7759	6.44807	11.0875
ENSG00000065135	GNAI3	11.4627	20.8409	15.8495	20.4414	17.6679	24.565	17.093	16.1821	17.0176	16.9925	16.8004	35.8612	23.1799	18.1998	18.8813	20.8817	28.1367	19.8886	18.6414	23.7919	5.59488	21.9267	28.8913	22.358	13.1598	26.0788	17.0731	13.9812	13.8444
ENSG00000065150	IPO5	49.3696	70.3632	61.6646	129.585	94.3148	190.859	82.1514	62.6474	126.853	77.5921	50.7642	103.127	61.6514	60.2127	76.7389	63.6765	145.923	244.312	84.3286	39.4768	101.556	29.9857	31.7874	146.091	15.3391	112.789	60.1774	76.9667	67.9191
ENSG00000065154	OAT	2.98771	42.5606	106.871	65.8853	70.2271	243.638	96.2112	67.0605	33.2278	103.336	131.714	116.479	95.12	95.2577	307.282	263.192	227.812	62.2317	58.6041	77.9765	56.0543	78.6613	36.3861	74.5507	60.2633	112.313	107.401	137.951	40.8789
ENSG00000065183	WDR3	14.0454	13.3039	14.2849	21.647	10.2678	40.378	6.88634	13.9435	10.1258	15.3443	12.8629	19.1178	10.4858	22.1668	12.827	26.4307	19.1629	13.1724	18.3931	15.6019	2.16234	12.4837	10.3763	38.0787	5.47297	18.2115	22.4724	20.3979	11.3332
ENSG00000065243	PKN2	12.8718	14.2035	20.6243	34.182	23.1155	33.6936	8.95454	16.7452	5.82158	7.02475	7.10751	21.0944	25.5422	21.499	15.7692	23.4584	39.9289	28.4944	17.0276	17.9076	34.4205	10.9308	9.20612	27.1845	7.69271	26.9651	23.0753	10.4553	13.0502
ENSG00000065268	WDR18	27.4806	46.1484	49.3274	101.342	33.752	33.7175	29.1283	57.8118	50.3664	42.8413	44.8463	47.2877	24.7066	61.2061	38.4081	34.9267	71.5745	42.2628	24.6003	28.0978	39.7898	30.875	25.4812	61.4887	70.1698	57.9491	37.6064	24.2812	58.0447
ENSG00000065308	TRAM2	15.0895	35.1667	9.56941	18.6124	31.7038	7.16566	8.41462	12.5301	6.50428	9.15288	6.4223	67.8344	62.6542	10.6333	42.0648	6.19733	8.84286	10.2981	57.5246	15.8643	28.0731	6.69667	10.468	75.0261	7.13747	10.1462	4.8005	6.2663	8.41351
ENSG00000065320	NTN1	4.29091	0.105546	4.46926	0.07122	0.73232	31.966	0.260864	7.36165	5.67565	3.07532	4.05254	0.394327	0.008696	2.58824	27.4917	16.1676	2.09307	2.40686	0.044378	2.12239	3.96111	8.51632	5.21317	0.024576	0	9.32509	1.49318	7.84708	13.4548
ENSG00000065325	GLP2R	0	0.040277	0.032263	0	3.02164	0	0	0	0.023869	0	0.019991	0.236025	0.260718	0.137484	0.126777	0	1.844	0.171407	0.251586	0	0.027364	0	0.225031	0	0	0.311164	0.039826	0	0.007445
ENSG00000065328	MCM10	14.1032	15.5364	19.9805	47.2342	24.9512	21.0614	13.1882	13.9845	9.74022	10.2867	17.2515	7.71948	2.66733	24.1147	45.8012	17.1256	20.4256	33.8186	0.222095	19.0351	2.03953	10.4478	19.2592	22.356	8.41121	15.8213	23.6643	11.2199	29.2281
ENSG00000065357	DGKA	4.523	15.456	13.6904	9.56949	20.4415	6.2133	9.2371	2.9054	23.2771	20.0796	5.71528	20.5152	56.081	1.09833	22.1641	4.31097	30.7474	25.2878	22.9698	7.13954	30.3227	2.7638	10.871	12.2011	7.48165	5.26499	43.3736	0.909718	12.3882
ENSG00000065361	ERBB3	53.9215	3.58036	109.163	9.77516	21.2861	14.8545	12.2589	64.5489	64.3459	43.3221	69.3493	0.360962	13.2231	81.1123	16.8884	98.3437	31.5305	13.1645	0.122459	167.422	29.9972	127.882	55.1873	3.30723	105.548	25.2882	147.984	57.7182	106.979
ENSG00000065371	ROPN1	0	0	0	0.035178	1.5356	4.24988	0.230733	0	0	0	0.049617	0	0	0	1.69783	8.16261	0.204045	0	0	0	0	0.091402	0	0	0	1.72934	0.051498	0	0
ENSG00000065413	ANKRD44	0.103918	0.942834	3.31923	0.461278	1.79577	3.37687	0.760979	1.46964	0.642641	0.308222	0.569705	2.28318	2.24982	1.36512	1.18314	0.975644	1.10785	0.864091	6.59056	4.20338	0.034182	1.92331	1.6826	4.13067	0.057113	1.56186	2.33324	0.508538	2.49408
ENSG00000065427	KARS1	109.446	199.387	49.1755	134.327	187.429	149.556	89.2199	79.1943	135.022	223.747	89.4128	100.864	108.238	141.774	173.19	152.924	210.647	137.913	117.7	55.4107	136.786	186.848	227.274	141.936	82.9451	251.264	113.716	75.6396	147.448
ENSG00000065457	ADAT1	13.5006	16.0701	14.2386	13.8582	15.0728	9.26406	12.6467	6.14444	23.5251	16.3655	9.54001	8.50137	8.1898	15.8226	10.5458	13.2821	26.4422	7.35891	10.36	10.2371	16.6978	21.058	32.6572	11.6408	9.76626	23.6378	13.2213	6.12543	19.6125
ENSG00000065485	PDIA5	18.8473	15.7564	24.3722	25.4986	21.2501	8.29495	25.7618	24.323	11.3429	20.3713	5.06348	65.7787	16.7095	27.1327	19.6749	18.0719	14.6004	14.3427	61.095	27.5345	37.393	17.4345	13.8643	14.0759	31.3541	38.6801	26.6616	16.1133	17.046
ENSG00000065491	TBC1D22B	6.38464	8.02515	7.14543	6.19614	9.60293	11.5131	3.25928	6.97354	8.64761	6.75776	3.64788	4.45979	6.6109	10.6918	10.1529	9.79001	12.2517	15.1648	6.09097	9.94295	9.17649	4.0807	6.6147	10.6536	5.13374	9.67519	2.16417	5.65085	5.8185
ENSG00000065518	NDUFB4	650.399	361.114	751.064	523.683	344.228	323.547	405.868	449.772	602.04	574.981	505.218	406.259	363.323	530.537	488.786	443.688	573.716	281.439	275.811	860.486	335.122	375.739	502.806	312.386	635.38	797.564	494.722	255.887	525.59
ENSG00000065526	SPEN	12.0023	6.98832	27.0636	17.7017	12.6392	17.6937	19.5717	11.7056	4.72568	6.0174	6.14243	16.4411	17.2186	11.5953	9.6404	8.06806	17.2053	15.8056	14.6323	10.689	6.50913	12.7543	13.8833	18.1083	8.65862	14.6088	12.3035	11.9584	5.09528
ENSG00000065534	MYLK	0.405921	18.2282	5.40675	95.0389	47.3191	23.0253	0.309293	7.45015	2.5869	2.11553	1.19575	43.9863	88.0666	0.441472	51.6952	1.87487	2.29882	2.41074	43.156	0.448546	2.20692	23.0362	0.282949	12.7018	0.138993	27.3988	7.95654	0.6213	1.65849
ENSG00000065548	ZC3H15	52.593	64.6698	54.057	79.6266	64.8347	84.6583	58.5811	46.3298	67.6797	63.8277	38.0055	52.2063	47.0654	49.3918	143.873	60.0617	78.1072	69.1657	43.3505	93.3268	90.6108	66.8782	71.6682	84.9142	77.3903	54.6638	59.8698	56.7364	41.7433
ENSG00000065559	MAP2K4	14.6531	9.33584	22.7341	17.2411	25.1968	11.9115	0	0	28.0323	15.4556	21.4693	18.1416	17.3001	10.4405	16.3834	8.1847	18.755	4.81117	22.9117	13.8336	14.4546	12.5652	17.5266	25.4894	6.83883	17.7349	16.6562	12.3967	12.255
ENSG00000065600	PACC1	6.80834	5.24823	11.8256	9.37297	7.83295	16.3585	10.3353	7.30907	3.3321	3.63873	4.74765	5.82922	3.42629	5.47016	20.1504	12.2138	7.02844	6.05912	12.4049	9.61294	11.4936	1.98644	3.78478	25.5004	9.11561	9.99526	7.59831	4.73379	11.6264
ENSG00000065609	SNAP91	0.158641	0.162171	0	7.88867	0	2.97217	3.1618	0	0	0	0	0	0	0	0	4.22746	0	0.152945	0	0	0	0.003641	0.045051	2.46813	0	0	0	0	0
ENSG00000065613	SLK	19.1428	12.3844	37.6179	27.3825	32.4574	15.6754	11.051	78.1298	12.866	19.5863	18.6281	13.8561	17.6611	21.5151	23.1544	10.3919	16.7777	44.0359	24.4755	28.6352	11.1151	11.5194	9.16736	25.4977	6.27531	14.5397	27.4079	15.3678	9.27766
ENSG00000065615	CYB5R4	8.9702	3.72965	14.0921	13.481	19.0053	8.1364	7.84663	7.91038	3.52325	3.05878	2.90819	7.28215	9.06432	7.0883	7.81649	11.744	11.9389	13.6874	4.86093	14.1875	4.29121	7.22952	9.26459	16.0258	1.89977	11.7272	5.73041	5.92993	6.42255
ENSG00000065618	COL17A1	4.51517	12.5302	17.3927	2.30045	65.8575	0	0.169343	1.36718	0.612861	4.71771	0.368882	1.11977	1.30284	0.155848	17.4684	0.085824	7.60044	15.1732	0.175791	0.137519	2.98734	0.066042	1.01033	2.80572	0.005921	0.086668	1.44302	0.13234	0
ENSG00000065621	GSTO2	2.20331	5.43531	2.67615	13.7914	10.6045	8.44975	13.4252	37.9262	2.87237	0.557105	1.48742	2.42804	3.04795	4.1681	10.0435	1.31333	8.69799	14.0305	0.658881	5.26451	6.94731	13.9601	14.535	1.17495	13.485	0.188625	7.34763	1.95145	16.4442
ENSG00000065665	SEC61A2	10.6439	8.38056	13.3553	21.8409	8.45717	8.55535	10.7603	7.79845	10.3428	4.83276	8.88007	6.14928	7.41659	2.56908	16.9532	9.31652	4.79715	11.0615	5.42215	24.1203	13.106	5.38919	9.43476	11.3543	7.18748	6.14984	11.4894	3.39661	12.7498
ENSG00000065675	PRKCQ	0	0	0	1.0101	0	0	25.3016	0	0.004165	0	0.011541	0.082362	0.011763	0	0.061214	2.36403	0.485539	0.087532	0	0	0	0	0	0	0.011231	0	0.027795	0	0
ENSG00000065717	TLE2	5.90156	1.66499	9.40894	26.3155	0.973431	51.6377	0.099411	32.8551	9.11633	24.6633	11.0663	0.105101	2.22673	14.28	22.5423	14.2347	26.5627	16.5596	4.58138	16.7005	5.40687	9.83092	15.4535	0.247604	25.5651	32.4061	6.45285	13.0097	11.4747
ENSG00000065802	ASB1	9.55897	31.2924	11.2712	17.0777	8.78932	11.209	13.2707	6.83231	7.42239	10.9283	9.41733	37.4796	26.8224	9.21611	12.5732	9.84886	3.88826	19.6142	76.5127	18.2024	21.529	10.2358	15.4826	65.9147	10.5431	13.8265	11.2971	6.34138	8.08843
ENSG00000065809	FAM107B	24.1369	43.0284	33.2988	56.6758	41.1171	10.4133	88.6793	4.74446	7.88793	5.59558	5.62514	11.055	34.2912	20.1846	64.5271	18.413	27.4711	65.925	21.6561	15.7129	43.09	24.9784	13.3581	97.3979	0.167464	14.103	41.1945	5.23413	17.4724
ENSG00000065833	ME1	11.3338	5.48504	0.115438	0.207887	32.2672	2.22514	10.2891	24.508	20.6342	16.5732	10.0052	11.6441	24.1594	14.4571	15.9041	7.7985	52.3856	20.4288	145.14	0.121934	15.8398	10.5519	30.2649	13.9463	0	26.524	37.2972	18.3018	0.109411
ENSG00000065882	TBC1D1	2.37302	24.5772	42.6506	59.8555	46.2788	65.7963	60.9341	7.61849	36.7971	19.8245	17.9098	49.1399	49.2464	13.2013	81.1192	88.6217	64.6418	33.2576	14.334	9.91508	15.994	14.1732	15.1061	59.5895	0.564273	86.6581	22.9501	13.8587	15.3939
ENSG00000065883	CDK13	24.7219	6.87346	30.4288	19.3736	12.5965	20.967	21.4931	17.523	9.16448	10.0227	6.25603	13.3762	13.793	18.8933	6.05401	15.0719	22.1398	18.5859	37.3373	24.8762	14.1194	11.7356	16.9486	17.623	12.0009	28.91	16.8224	36.1311	16.3546
ENSG00000065911	MTHFD2	124.864	134.367	173.197	173.263	232.94	453.016	119.243	192.448	131.343	151.405	190.563	120.993	32.7699	270.652	378.081	270.491	182.183	330.291	638.959	420.075	178.653	448.886	110.21	74.1811	153.579	185.149	255.653	167.256	236.779
ENSG00000065923	SLC9A7	2.4463	5.49753	4.03242	2.0832	13.4638	1.97181	1.53435	5.50255	4.2608	4.24357	2.4953	4.13003	8.20817	1.31214	7.27379	1.89885	5.91431	6.54362	3.12299	8.10135	16.454	12.6038	13.327	7.48556	1.18396	6.59474	25.1872	2.69278	4.9802
ENSG00000065970	FOXJ2	8.57355	8.52337	11.8408	8.51955	6.72828	14.6471	4.84644	7.85017	3.0624	5.11026	5.93228	11.4296	11.8598	9.55732	8.60938	6.47906	17.3888	10.5502	13.279	11.4647	14.5123	6.95051	7.04702	6.98126	6.45852	12.3341	32.8526	9.63793	2.69457
ENSG00000065978	YBX1	674.831	1838.89	802.107	1591.05	1276.58	952.072	1464.44	812.297	406.432	761.626	509.053	1583.48	1017.75	695.089	988.825	1274.51	987.12	1217.55	952.28	367.771	914.164	806.603	757.577	1026.85	389.863	1215.95	992.752	817.499	535.298
ENSG00000065989	PDE4A	0.020662	0.466708	0.15616	4.20043	1.38372	0.040049	7.53133	7.35612	0.774726	1.45427	0.210621	0.273694	0.142567	0.27778	1.19281	2.44445	1.12804	6.35642	6.16075	0.069862	0.3679	0.598253	1.39372	12.7264	0.310869	0.963583	0.16184	0.140826	1.4649
ENSG00000066027	PPP2R5A	19.054	10.0703	51.8938	31.5814	18.9081	40.3983	44.9484	35.8732	21.9235	28.3674	26.9498	11.2171	11.0535	36.32	28.6819	43.4088	32.4256	5.35943	12.3495	42.373	15.9411	15.2944	15.3003	16.7445	61.3472	44.1984	54.2691	47.3175	36.1477
ENSG00000066032	CTNNA2	0.089178	0	0.182862	0	0	0.903519	8.59799	0	0	0.004315	0.012834	0.02617	0.143566	0	0	0	0.005031	0	0	0	0	0	0	0.026903	0	0	0.133057	0	0
ENSG00000066044	ELAVL1	60.646	64.7271	104.188	128.166	79.1299	83.0103	94.2893	72.2352	38.286	48.3081	43.1004	65.8799	44.3553	72.91	70.8531	94.0905	85.5074	139.396	36.1128	80.8421	37.1896	47.933	59.1563	95.5328	49.5701	73.8916	76.0593	48.0672	71.1818
ENSG00000066056	TIE1	0	0.007554	0	0.024029	0	0	0.056804	0	0	0	0	0.027392	0.013692	0.008561	0.00475	0	0	0.063397	0.041925	0.035256	0.039519	0	0	0.662667	0	0	0	0	0
ENSG00000066084	DIP2B	16.4706	4.32554	34.1985	27.4259	20.1493	5.64466	4.99136	9.34544	5.68415	8.08839	9.13271	9.09976	11.394	19.4178	14.4192	24.7855	12.4419	12.8717	8.42691	75.4636	7.36233	21.007	19.6284	9.80156	7.29997	15.5079	22.8732	11.7686	24.7778
ENSG00000066117	SMARCD1	32.737	22.0748	38.3315	91.1126	21.0177	20.618	36.1757	34.8579	25.1612	30.5829	26.7207	29.1229	31.7406	34.4879	28.1561	28.8302	31.1285	24.1702	17.6518	37.8957	17.556	25.566	37.5359	43.6713	19.0434	35.5071	60.7066	25.1239	52.6119
ENSG00000066135	KDM4A	28.3968	18.1339	35.6479	37.3609	17.2969	21.0197	18.4334	22.3357	8.45053	14.4605	10.4597	29.6874	32.7572	17.1919	17.5627	20.6715	29.5886	15.665	34.7426	23.9577	39.017	34.5272	24.6497	11.8964	29.3095	34.0114	30.9823	18.9618	13.1602
ENSG00000066136	NFYC	34.0229	38.946	69.8314	79.4146	54.5462	57.1911	43.3459	21.4934	21.3685	19.9024	33.8376	47.7901	48.3226	81.9916	27.5788	66.4273	52.1319	47.297	37.7027	36.5576	25.3863	48.8042	42.5146	56.3892	46.4536	104.009	60.5722	49.6912	34.2466
ENSG00000066185	ZMYND12	2.78213	0.471679	0.446142	0.734723	0.704615	1.55252	0.955141	0.958309	0.202357	0.714521	0.483642	0.09476	0.192595	0	1.25071	2.45193	0.678818	1.22959	0.336426	3.4834	0.365546	0.873596	0.345078	0.661728	0.175585	1.71166	0.886277	0.05034	0.023447
ENSG00000066230	SLC9A3	14.2211	7.83991	5.65965	5.27994	8.38864	7.2325	31.5959	5.336	4.83799	6.3551	9.12415	3.93223	7.16137	16.502	4.79043	3.16532	18.4999	1.96105	3.70786	19.5066	4.43397	7.57692	8.0861	5.28855	3.71506	4.83302	11.131	5.24177	8.45675
ENSG00000066248	NGEF	0.444224	40.3637	1.09764	6.7625	28.3289	4.72894	12.9428	5.01126	4.92493	10.3664	5.51289	0.106774	2.28771	2.0925	4.1514	4.84292	2.66471	1.56177	1.36295	4.06176	2.30092	5.25114	10.8383	12.7486	2.3994	5.28621	25.2795	2.14845	35.2137
ENSG00000066279	ASPM	12.4007	20.9904	23.8253	35.8826	20.9822	13.6498	35.8453	14.5881	11.1276	8.37582	10.2343	17.0207	4.86024	16.5688	13.3668	39.527	30.0078	5.35345	1.25467	19.1783	9.33084	10.7303	11.5669	35.4684	26.0943	16.301	12.8064	14.3596	21.6083
ENSG00000066294	CD84	0	0	0	0	0	0	0	0	0.003084	0	0	0.004357	0	0	0	0	0	0	0	0.036987	0	0	0	0	0	0	0	0	0
ENSG00000066322	ELOVL1	63.12	178.971	102.337	83.1421	128.21	88.4057	57.668	64.8833	60.8441	58.955	46.3361	159.191	99.1834	82.4233	68.6157	118.293	81.0409	86.5152	254.208	91.4635	135.763	66.3343	97.1785	110.532	121.75	102.377	84.6899	171.735	95.1048
ENSG00000066336	SPI1	0.073015	0.116391	0.045307	0	0	0.075649	0	0.120963	0.179553	0.158116	0.116104	0	0	0.033972	0.033279	0	0.047954	0	0	0.439543	0.592595	0.033188	0	0	0	0	0.122339	0.06871	0.09601
ENSG00000066379	POLR1H	21.9827	35.4617	17.798	30.9676	20.971	31.3654	25.3526	36.1474	41.5365	33.4656	12.3571	13.4233	20.941	44.9005	37.7806	26.0696	39.8112	27.8959	14.7308	20.6998	42.1734	23.1228	27.8782	42.2309	33.026	52.9871	38.2348	17.8371	49.6856
ENSG00000066382	MPPED2	15.1397	0	0.020888	4.05459	0	11.7562	0.669466	0.020389	0.101847	0.047441	1.47826	0	0	0.00292	0.140122	1.38074	0	0	0.099091	0	0	0.22402	1.57256	0	0	0	0.016993	0	1.47731
ENSG00000066405	CLDN18	0	0.070902	0.012301	0.073316	0	0.131373	0.138419	0	0.003792	0.007065	0	0.085701	0.149935	0	0.016305	0.127984	0.014178	0	0.114775	0	0.057958	0	0	0.073776	0	0.078543	0	0	0
ENSG00000066422	ZBTB11	10.2264	5.1232	20.8717	9.88578	7.98997	8.13931	10.3113	14.2702	6.03844	7.31729	8.31802	9.09943	8.72	12.1316	11.1541	11.0289	11.9357	8.45724	7.89683	15.9802	3.1743	12.9892	15.3793	11.8209	4.39366	10.5722	17.445	7.81458	15.8763
ENSG00000066427	ATXN3	11.7846	8.53369	14.157	12.5111	9.38516	10.2422	9.06503	9.32716	22.1562	23.4617	20.138	13.3375	11.7437	12.9719	21.968	15.8621	18.8965	20.4758	16.3481	12.5848	6.99668	26.9014	24.919	17.5283	17.2645	19.3556	22.0479	8.27581	16.7574
ENSG00000066455	GOLGA5	32.889	13.7018	27.3473	19.8058	20.2624	16.687	13.9182	27.5304	44.4608	38.943	33.245	33.8111	23.2438	31.8214	33.5965	17.381	35.4549	30.9786	32.8768	38.3213	15.3499	46.2246	36.1707	21.0743	37.9251	40.6059	49.4923	15.7267	22.9772
ENSG00000066468	FGFR2	0.354145	0.083512	2.17511	79.671	0.414268	2.48051	0.169455	35.1734	9.43562	7.05736	6.12348	46.8367	0.034639	1.07884	11.7945	10.4726	16.53	0.148603	0.349481	3.69228	5.41247	15.42	7.12895	0	2.22706	8.35515	1589.17	19.7342	13.8127
ENSG00000066557	LRRC40	8.43662	12.1781	17.1991	22.2421	8.93079	55.3486	10.5098	9.15771	4.7539	5.16055	5.64932	19.9858	12.1318	11.4078	11.6457	16.4978	8.47734	8.7606	10.7987	7.15769	2.61648	5.13457	7.88816	13.2923	8.03229	19.4184	19.4927	10.9404	10.0895
ENSG00000066583	ISOC1	49.6232	17.6399	57.6553	27.2818	38.8582	58.5018	65.311	24.1841	24.1323	33.6303	46.4319	6.4186	8.11107	84.5764	13.2754	25.7976	28.6977	14.4202	9.82409	44.494	4.69118	42.5468	113.641	32.7969	53.4853	18.9786	51.2948	31.1577	32.0271
ENSG00000066629	EML1	4.05416	1.93927	7.10872	26.0402	0.008134	4.97278	3.00689	0.065151	4.46733	7.79683	13.0739	17.0678	5.28472	17.4312	2.10042	0.445897	1.56792	0.062696	23.4048	0.231692	0.066058	8.28984	19.9656	0.340076	0	0.531319	11.6176	0.868591	8.31161
ENSG00000066651	TRMT11	9.97929	16.6168	9.73404	22.9549	27.882	16.9256	13.888	17.0846	7.5294	10.4917	4.1701	12.7561	40.7992	17.4204	13.8304	22.1936	20.6129	44.7583	10.9922	17.5377	14.4223	14.202	12.3121	37.193	10.8956	40.3699	19.2216	12.1081	13.5143
ENSG00000066654	THUMPD1	16.1156	5.50741	36.687	18.7086	10.4284	15.8759	12.4242	17.7101	10.8169	16.8858	13.1479	9.70274	19.5028	20.9456	8.94332	17.4067	15.5531	6.32505	13.6972	26.2398	8.9454	13.0757	22.2453	12.2808	13.2667	15.9243	27.7302	15.2038	13.5012
ENSG00000066697	MSANTD3	10.557	59.2658	41.7617	28.1977	73.0246	15.3428	32.0465	11.1215	18.3849	12.1155	10.2049	67.9769	61.9302	13.0593	40.1768	32.5965	23.6687	61.8752	52.1118	11.1891	49.4684	11.5707	25.4443	123.109	3.72828	16.3259	19.4163	18.0949	7.5899
ENSG00000066735	KIF26A	4.70885	0.063859	14.4594	8.75112	0.005746	2.87787	1.59801	13.6732	1.64924	8.76352	9.12489	0	0.006159	15.636	1.3707	0.63629	2.9059	0	0.177211	4.84927	0.263306	2.91084	4.40663	0	10.0618	3.8835	5.26047	4.29832	0.106809
ENSG00000066739	ATG2B	4.98731	2.32946	4.47049	5.47346	2.35688	3.02199	2.81444	4.08153	2.99627	4.00523	4.66939	4.53524	5.86288	5.73032	2.14973	2.84377	3.37076	3.05101	5.46092	5.62815	0.932419	5.94492	4.33426	4.33432	3.39208	3.46953	5.06775	2.3717	3.45965
ENSG00000066777	ARFGEF1	27.4906	11.7419	28.3621	28.7857	23.0939	31.0825	9.17285	3.99541	5.90042	10.5888	9.14047	22.7785	13.9857	19.5331	16.5439	41.0331	22.9379	21.4518	36.0993	28.742	22.7139	12.7905	11.4339	12.0363	10.4442	15.5365	20.6832	19.6017	35.7054
ENSG00000066813	ACSM2B	0	0	0	0	0	0	0	0	0	0	0	0	0	0	0	0	0	0	0	0	0	0	0	0	0	0	0	0	0
ENSG00000066827	ZFAT	2.56136	2.26125	3.80335	3.78896	4.46497	4.13095	2.76818	3.69897	2.38158	4.00631	4.48286	3.0676	4.03955	3.58898	3.92812	3.57558	5.68139	4.85943	1.92733	4.43971	6.06846	2.33571	2.22207	3.74302	3.32755	6.19616	3.14314	2.24897	2.97918
ENSG00000066855	MTFR1	49.7365	24.6194	34.4707	24.7077	38.3628	67.8522	25.8516	7.9885	5.58743	8.72088	16.3879	43.4272	18.0663	65.9734	53.4723	156.357	34.6598	35.561	66.9619	29.171	45.2715	40.9958	29.2056	23.5012	57.8345	40.1713	26.7146	29.8401	53.9911
ENSG00000066923	STAG3	4.67	1.20968	8.48412	3.83388	4.25425	8.23754	6.89413	0.968258	1.40491	2.54279	2.05773	1.66481	3.39584	9.56946	1.09841	6.18801	2.4272	2.6015	1.94076	9.56919	0.824167	4.5308	3.53972	1.55579	2.66827	3.58726	1.92647	3.92356	4.54174
ENSG00000066926	FECH	43.3073	7.38836	57.8771	40.0763	17.9249	37.4065	14.5264	10.7749	12.6968	19.5242	33.6526	25.6361	29.549	32.6428	20.1906	17.3282	9.5668	8.74756	14.0473	22.7829	3.95373	19.1171	22.5464	17.5053	11.7486	40.2938	37.0534	23.8298	22.7168
ENSG00000066933	MYO9A	7.16646	2.47071	12.0019	11.1227	8.50098	7.4394	4.85623	5.84114	6.15827	3.84854	4.08306	7.27029	5.87734	5.89998	6.49278	8.38145	6.29937	3.32761	7.64658	23.4676	7.34156	6.82494	6.94583	7.56561	3.2609	5.82422	29.4416	4.94425	7.05784
ENSG00000067048	DDX3Y	0	0	0	0	0	0	0	0	0	0	0	0	0	0	0	0	0	0.01587	0	0.181112	0	0	0	0	0	0	0	0	0
ENSG00000067057	PFKP	94.2478	268.09	123.986	112.134	229.489	0.164997	263.076	0.097716	55.1955	66.2048	48.4731	166.526	204.944	9.2446	275.632	187.386	51.0217	201.588	104.272	0.551579	212.087	132.221	154.124	365.555	51.5338	118.95	61.2188	74.0999	83.4468
ENSG00000067064	IDI1	41.1156	95.3386	89.9862	54.563	107.259	54.2556	263.146	63.0755	68.6498	40.3226	77.4288	17.6825	21.5744	91.5727	92.1447	97.2428	55.1284	26.3944	160.711	42.5785	33.1802	78.7067	64.0479	35.5722	88.8523	78.9965	41.6856	36.778	97.7085
ENSG00000067066	SP100	11.2933	45.0156	6.19963	6.6691	34.32	0	4.0331	1.45912	8.51481	15.8908	4.62075	46.4561	69.309	1.53894	15.1963	13.1247	29.2565	47.9417	52.4959	23.4727	31.0382	8.5109	10.5602	49.1043	2.36284	17.9384	12.7807	4.8645	6.91494
ENSG00000067082	KLF6	26.2397	104.237	20.4522	19.3352	106.964	70.2602	32.2883	12.2378	16.6036	13.9685	20.9136	59.5175	17.5374	9.44581	206.917	154.081	20.8909	226.81	75.0013	29.7942	36.9228	26.1137	11.3968	66.2604	27.0468	28.1967	19.8236	29.4792	10.768
ENSG00000067113	PLPP1	7.04489	24.5052	16.6637	16.1655	12.6033	9.2096	4.60581	4.46375	3.50845	3.05478	2.97021	16.9718	50.9159	6.09696	4.6222	5.15521	9.72634	3.71726	26.4097	3.21668	12.1656	2.56003	7.75098	14.4542	1.07498	6.09235	12.2446	2.66675	10.2664
ENSG00000067141	NEO1	13.3842	0.440679	25.3591	4.12941	0.722716	18.4326	10.3418	14.1962	2.51012	5.27708	3.47927	1.38689	1.95416	6.76613	0.094422	19.8592	0.505793	0.154808	0.457539	11.8932	4.28493	20.1401	18.9842	0.273193	0.464914	0.360568	10.3982	8.23657	10.3449
ENSG00000067167	TRAM1	87.6101	50.1855	55.2149	81.8183	94.4829	80.2481	64.1756	111.084	18.3154	151.566	48.0823	154.16	187.23	128.341	107.643	147.813	156.627	107.407	461.435	86.8621	144.505	54.829	57.519	74.5987	35.8802	124.827	68.8985	181.975	82.6869
ENSG00000067177	PHKA1	10.8232	5.96179	7.51228	7.55634	27.076	10.5032	3.1709	8.75805	6.62866	10.5075	6.5513	0.389027	7.5928	10.0604	16.6294	6.67288	7.08587	7.50702	1.88197	13.8992	11.0365	10.6175	10.0585	10.588	3.83869	11.3581	13.5797	8.38954	3.79262
ENSG00000067182	TNFRSF1A	52.9962	71.0306	56.3361	88.1184	62.581	25.2848	33.4389	61.337	34.3953	32.628	30.1938	135.31	269.686	45.8369	40.6608	30.7269	106.824	57.3594	128.048	60.9152	107.437	49.2511	74.362	74.5551	51.705	41.2629	40.9255	44.8295	16.546
ENSG00000067191	CACNB1	4.8575	4.87757	1.31384	2.2422	1.1125	3.75377	10.5547	9.63076	18.1977	8.4716	6.27071	2.48484	3.07523	0.018022	5.04123	9.73639	1.779	11.9854	7.97908	0.452572	86.7169	1.07932	1.48329	5.36485	0.532583	2.98145	0.786446	7.99586	6.47665
ENSG00000067208	EVI5	1.68355	3.60031	3.14192	9.92927	2.05433	2.76174	1.26487	2.4792	2.30421	2.26127	2.6622	7.7175	8.1628	2.14018	1.63339	1.93439	4.27124	2.22377	7.94377	2.60664	2.47992	0.768801	1.22701	11.3597	0.914579	4.42463	5.48501	3.24665	1.0308
ENSG00000067221	STOML1	8.29353	7.6088	16.9579	6.71262	12.355	8.61926	3.94882	4.958	7.39537	6.99199	5.50705	19.0912	7.56923	6.22623	3.76579	13.3564	7.56522	8.12827	12.7406	16.203	7.96141	8.0911	7.3206	7.44474	3.90251	2.30953	14.6554	6.47438	9.19601
ENSG00000067225	PKM	1097.19	1352.45	614.275	1294.56	2227.84	574.083	574.267	594.147	547.633	1073.76	639.179	2796.41	2224.37	615.001	1460.62	815.583	1310.09	838.881	1065.42	431.906	1330.4	843.516	984.166	1103.03	491.999	698.332	1252.51	660.755	724.005
ENSG00000067248	DHX29	14.7021	12.7013	15.5808	18.0473	12.9997	18.546	7.18737	9.90237	14.331	19.2364	9.11441	13.3354	12.7033	17.1204	10.554	7.88656	15.4873	11.6642	14.9383	13.2517	18.6257	12.1006	19.6892	22.9327	12.9703	15.5979	22.1387	13.412	18.8653
ENSG00000067334	DNTTIP2	22.3066	67.1003	54.7081	46.4645	46.6361	90.563	25.5697	48.7906	60.9673	66.6176	38.4401	101.018	31.7841	38.2576	46.0942	45.3627	59.8834	44.5183	37.2472	42.5875	47.2043	14.5444	19.2846	91.2195	38.4078	53.2925	34.1511	43.7201	21.236
ENSG00000067365	METTL22	15.4853	13.1582	19.4077	12.9083	8.80148	12.3089	6.6841	14.344	16.8671	14.3068	11.9646	20.7159	18.0098	14.3722	11.9522	12.9755	18.8033	23.3575	14.8093	20.1603	19.2025	14.8491	20.9934	11.1874	20.5391	7.94772	23.1479	9.98963	15.8569
ENSG00000067369	TP53BP1	12.0448	12.0396	30.2249	41.377	12.4069	19.913	27.829	24.4008	20.2306	12.8746	8.76573	22.8679	31.309	11.2148	13.3556	22.1558	16.3474	22.6098	19.7864	15.5072	20.8555	17.8239	17.3965	14.2475	43.5351	23.3413	44.2897	14.7358	26.8552
ENSG00000067445	TRO	0.084018	0.08377	0.11009	0.009012	0	0.033607	0.103237	0.047313	0.889163	0.273847	0.156279	34.3533	24.3949	0.009631	0.048099	0.055227	0.045318	11.1327	0.754683	0.155047	0	0.127023	0.148685	0.015283	0.539292	0.043056	0.107541	0.180644	0
ENSG00000067533	RRP15	4.38247	20.2879	10.8083	6.52904	8.74298	6.72307	15.8886	9.82128	6.29331	6.9444	4.81237	4.8533	2.36071	5.68536	12.9506	7.64372	9.53082	4.16648	4.92171	6.30685	7.50736	7.21835	7.81194	12.5704	7.65751	5.94266	9.95149	8.49407	5.60023
ENSG00000067560	RHOA	267.541	493.953	390.9	535.772	398.764	427.451	401.059	333.929	311.051	316.047	196.594	673.565	573.306	242.175	539.73	330.608	499.227	336.287	360.189	346.653	350.095	158.388	234.331	527.492	381.332	379.409	472.376	331.402	218.474
ENSG00000067596	DHX8	16.044	22.6167	35.7981	38.4962	23.3541	24.764	20.9259	16.789	13.3997	12.7444	8.9215	11.2975	14.5995	13.7347	44.4781	40.7067	24.5907	27.3797	16.4197	34.8081	9.27825	13.608	21.0874	31.4488	10.9081	20.2802	22.264	12.0214	29.7668
ENSG00000067606	PRKCZ	20.7724	6.89504	22.5084	17.0369	19.0551	17.5882	52.78	7.10198	13.3564	18.25	12.1851	0.287476	9.05046	24.1801	15.7599	13.1852	18.1391	26.8925	3.72557	29.9118	35.4567	24.4232	24.0445	5.64225	31.3563	15.8351	19.7285	16.9679	12.6034
ENSG00000067646	ZFY	0	0	0	0	0	0	0	0	0	0	0	0	0	0	0	0	0	0	0	0.01551	0	0	0	0	0	0	0	0	0
ENSG00000067704	IARS2	57.1084	56.6149	162.466	103.028	59.4705	99.1945	133.315	81.6586	81.9085	116.063	106.116	57.9156	63.724	118.109	140.477	123.851	115.281	32.8882	51.4152	137.55	53.5384	93.411	60.6784	112.996	121.297	123.9	75.6241	123.186	164.3
ENSG00000067715	SYT1	5.05185	7.34759	0.06287	0.107526	1.16444	0.042964	47.7054	2.0352	3.41342	1.82926	2.85915	0.049794	6.50475	0.107738	0.885646	0.617404	0.082701	2.60805	10.8765	5.39941	1.58524	7.0865	25.0059	0.705039	0.091403	0.133785	0.633055	1.8406	5.67357
ENSG00000067798	NAV3	0.189631	0.494307	0.113594	0.015856	0.808537	0.15128	0.068364	0.003449	0.003446	0.022005	0	13.691	6.23817	0	0.727366	0.02005	0.971946	0.208817	5.66099	0.063792	1.33	0.141542	0.129848	38.5271	0.019109	0	70.194	0.020563	0
ENSG00000067829	IDH3G	51.206	64.7104	32.4277	55.3766	60.3778	109.319	33.5158	26.0669	73.4325	90.1141	69.4271	59.1011	77.0935	112.065	42.2597	17.2486	34.7722	44.0182	33.0243	57.6824	34.4895	71.0966	107.709	36.193	157.323	71.5076	62.9127	63.5453	36.3485
ENSG00000067836	ROGDI	31.3464	19.7886	67.5581	33.8699	19.1823	26.2978	32.9028	37.5888	60.8341	39.0343	27.7155	19.5664	83.2399	45.9799	24.7	20.1546	38.8797	18.7351	7.64651	83.9318	14.486	39.773	59.4958	4.08955	114.254	0	22.4383	38.8313	46.3456
ENSG00000067840	PDZD4	0.316024	0.497422	26.8129	2.60168	0.048961	1.28234	12.0899	0.018825	2.52226	2.65473	1.95824	0.141744	0.057732	0.390608	0.627823	3.73436	0.274234	0.083318	2.77428	0.153521	2.19143	6.40146	12.2562	0	0.145319	6.65511	12.1265	0	1.70888
ENSG00000067842	ATP2B3	0	0.004239	0.003338	0	0	0.011573	0.184082	0.017748	0.023576	0.116882	0.394802	0.005391	0.008719	0.133075	0	0.070394	0	0	0.008251	0	0	0	0.013283	0	0	0	0	0	0.007703
ENSG00000067900	ROCK1	29.9273	18.0421	28.6215	29.4747	37.37	17.8221	21.7888	18.3173	14.9958	14.111	16.4958	31.0886	20.5431	19.6517	18.1801	19.6158	33.2783	14.9134	29.4019	15.2211	24.7287	21.704	24.7821	24.1536	14.5386	24.1439	30.7981	18.5829	13.9407
ENSG00000067955	CBFB	36.8564	19.3098	50.8151	54.3008	61.0547	59.3099	80.1189	19.5746	16.1619	24.0104	20.3547	40.9832	35.6891	42.1223	30.9288	37.3853	30.5289	47.8272	19.6584	24.2535	14.1976	56.409	28.0172	40.7637	22.0396	48.236	14.0588	21.5135	25.175
ENSG00000067992	PDK3	12.0729	1.84063	7.64064	4.76812	22.6798	4.12693	3.59014	4.11074	6.87337	5.52257	8.35848	3.42438	3.65345	5.74593	9.19367	10.746	6.86191	2.33314	3.69331	5.39807	4.49191	15.1933	19.8094	0.18264	7.64304	24.1944	21.3559	4.42566	9.67124
ENSG00000068001	HYAL2	17.1033	28.7867	61.6007	61.7032	22.3905	21.3266	29.1174	28.0864	13.1773	19.2811	9.95851	34.2401	20.5932	16.9755	26.3848	24.9079	28.3613	15.9539	21.3158	11.1465	18.256	11.9866	29.6568	29.4736	14.3161	32.0926	15.0566	25.3654	32.4721
ENSG00000068024	HDAC4	2.07421	1.38619	4.48512	4.96402	1.83701	0.505508	26.8634	2.08849	0.520951	0.646883	0.744509	2.32289	2.74459	2.37675	2.43341	2.28723	1.0734	1.84696	2.24612	4.60296	1.07799	1.95075	1.77914	3.78522	2.4592	3.09391	4.28608	1.14659	0.682995
ENSG00000068028	RASSF1	11.7129	74.7658	14.385	17.8331	17.7416	38.8629	18.5337	14.7874	18.9487	25.8086	21.7248	24.3014	11.9156	12.9525	34.9759	25.8102	26.2189	35.6469	12.3324	17.625	25.4477	8.48094	11.0653	28.6475	22.1153	36.6036	15.2017	18.6445	13.6953
ENSG00000068078	FGFR3	8.85918	0.388487	4.15134	27.6332	0.429625	0.230707	10.0387	47.3286	11.7775	17.7976	12.0611	0.704962	0.447374	20.7098	1.75243	4.97972	26.9235	0.619216	1.83454	9.43266	2.82796	5.58433	11.8325	0.731217	2.30485	2.34791	0.504431	12.3217	14.3995
ENSG00000068079	IFI35	11.7453	9.86596	1.32585	1.42982	36.0921	0.06672	1.04044	3.36527	22.4135	22.2315	11.9117	7.56674	45.4094	2.10498	12.3181	11.1114	68.6038	16.2459	49.8548	27.0625	1.96007	7.62338	6.58683	9.57204	0.064663	22.8755	14.354	3.91603	24.856
ENSG00000068097	HEATR6	58.1457	8.60777	10.4992	13.2065	7.9969	9.21814	7.17519	20.803	22.8997	4.6338	5.30603	13.8122	13.4342	3.72716	5.53073	16.1485	7.75732	9.98537	11.4244	9.26274	12.8589	126.503	143.56	17.9245	13.8112	9.91819	6.85027	3.0409	14.1788
ENSG00000068120	COASY	25.5537	65.4545	62.7146	60.431	81.1188	57.4592	24.3376	52.9194	26.1837	28.2272	30.0685	32.1223	55.2009	43.3412	29.0375	54.2786	79.2838	39.6584	36.7788	125.532	43.7454	21.1848	29.6753	70.3688	58.6577	31.4587	31.6898	22.1127	138.83
ENSG00000068137	PLEKHH3	19.708	6.15014	50.539	15.7477	14.2361	41.1629	13.0394	19.0285	19.732	19.2889	19.4347	5.70539	12.4623	23.7577	7.27003	40.5746	25.0898	8.9906	10.28	53.602	7.46677	23.1513	19.8612	8.93168	42.3763	33.3414	18.5756	19.639	55.8521
ENSG00000068305	MEF2A	5.72694	7.19776	11.543	15.6449	16.3592	24.986	21.8817	7.1634	5.29785	6.72884	6.46557	11.9383	11.3804	8.38657	14.1189	20.9247	16.4036	21.1101	20.6416	13.4397	7.57471	15.3922	14.0842	12.0947	2.50124	15.6346	19.547	8.32052	9.7282
ENSG00000068308	OTUD5	41.0632	30.1044	23.7685	33.0333	48.7908	33.6465	34.3523	36.1355	32.5463	32.7889	23.9525	21.7291	73.705	18.3555	19.5632	19.5003	40.8868	29.352	15.2114	37.3655	46.5429	38.273	29.3437	42.5986	29.3824	53.5995	82.1857	22.6632	32.2018
ENSG00000068323	TFE3	15.4613	22.8534	12.9783	25.5741	29.8867	14.0717	10.6998	18.9402	26.7386	26.945	15.2174	27.4875	95.8782	8.55086	9.82028	12.3455	22.0302	15.3014	19.3521	19.6409	61.6343	17.9149	21.1877	63.3885	18.7792	34.4114	49.3406	12.936	25.8345
ENSG00000068354	TBC1D25	7.31447	8.20937	9.18035	8.168	13.101	10.2596	5.2199	8.93453	9.15206	8.92565	7.12186	7.68623	13.6785	3.71759	4.63971	6.66199	7.54729	11.3722	6.53336	13.8322	13.3364	6.50702	7.6984	12.5618	6.75975	18.7362	16.1808	9.23251	7.20413
ENSG00000068366	ACSL4	0.110315	29.5743	0.190869	9.96175	62.9675	0.44228	158.113	2.60482	2.67987	1.04186	1.12476	78.036	65.681	0.272308	7.24714	5.53872	13.1111	19.2866	52.3344	0.132673	24.9377	0.273958	0.212487	45.4697	0.157718	21.2609	5.86896	0.181902	1.3886
ENSG00000068383	INPP5A	6.09272	11.7486	9.06865	25.2238	19.1615	9.43074	6.14279	10.5667	16.4393	13.2271	17.2306	10.6792	19.103	12.5037	11.6992	11.0856	30.7987	11.7314	11.9719	6.9364	12.8007	11.4453	12.1677	16.8404	10.867	18.651	12.5958	19.5175	11.5887
ENSG00000068394	GPKOW	20.788	26.2093	24.6214	33.3453	38.6226	22.1152	18.2811	25.7872	33.9074	24.6085	17.5059	16.8085	27.6089	16.4682	20.1319	15.4524	31.6514	19.6487	7.6113	25.8398	49.9239	25.7712	27.0542	38.9342	35.8085	43.27	80.2928	18.7705	50.8919
ENSG00000068400	GRIPAP1	37.6767	29.7902	34.8447	26.9188	49.7265	22.0956	47.2717	33.3393	37.9462	29.4636	22.2481	10.7671	32.7134	19.8593	15.4397	16.0878	32.6911	26.1662	10.2606	41.4452	54.0128	49.6276	47.4496	40.1746	48.083	44.627	82.7108	19.942	35.4085
ENSG00000068438	FTSJ1	22.7689	52.1602	20.7183	29.0669	95.0876	27.7774	20.6001	32.2654	23.6441	23.4422	19.8018	30.8604	33.0339	19.8443	20.1218	15.0597	29.2182	63.6175	17.3978	28.2072	75.3674	21.0522	18.8962	42.5618	27.256	57.4275	77.0035	24.5162	26.2202
ENSG00000068489	PRR11	88.9809	47.3869	24.2871	36.1727	80.8067	40.8594	38.2767	21.4622	46.84	14.5671	16.9048	79.2482	21.2048	21.271	77.3884	60.9039	56.989	65.9086	10.564	21.8581	24.4274	109.536	102.422	121.674	8.8459	56.4967	30.7368	11.6579	48.3649
ENSG00000068615	REEP1	12.9468	0.172742	43.8324	0.028314	0.468465	11.202	15.1185	10.5592	2.75009	3.74849	4.25376	0.125497	0.055315	6.8501	0.460573	2.17842	0.290851	0.635393	2.1627	7.68999	0.534054	1.13221	1.29622	0.161214	4.96814	5.53467	7.75716	1.14533	2.28599
ENSG00000068650	ATP11A	5.11233	2.68552	30.7539	34.1685	31.0867	29.891	66.2342	0	11.4414	17.2256	1.49204	8.9933	14.3805	0.057397	20.6098	19.8683	19.3054	27.5785	0.909841	1.07647	10.0629	4.88825	7.08619	9.03819	0.523373	22.2194	2.76674	16.8303	5.15693
ENSG00000068654	POLR1A	14.1919	10.0889	17.6569	23.4052	17.3534	19.7356	7.64176	13.6915	5.7	8.22285	4.93733	10.3934	11.5879	14.3702	9.0609	12.745	15.0565	9.45191	11.1558	11.2831	11.2391	12.9503	13.0793	27.6561	5.09745	9.52419	15.1805	12.7754	9.26603
ENSG00000068697	LAPTM4A	186.683	166.26	252.693	172.828	153.522	241.762	56.0779	117.011	161.334	136.145	124.546	327.794	346.373	111.278	141.405	494.865	338.517	146.578	535.75	254.173	248.717	254.171	215.278	111.037	223.201	330.573	290.857	194.178	126.91
ENSG00000068724	TTC7A	11.5352	6.48526	12.5644	13.6283	34.2424	27.2603	6.59656	11.4785	12.4123	10.1771	7.40878	13.512	29.6865	6.13384	22.7083	12.221	32.7781	19.5182	9.70614	26.0113	27.8089	13.8613	19.1829	5.72697	3.31114	17.0998	24.7271	31.591	8.43569
ENSG00000068745	IP6K2	84.7258	77.1747	108.703	79.9808	34.435	87.1423	95.2924	122.207	48.663	80.2744	44.672	63.2547	102.998	42.5591	34.7306	100.312	104.094	56.115	36.3375	45.6578	72.5506	68.3743	66.4748	67.2828	110.764	55.698	123.026	56.8509	55.9952
ENSG00000068781	STON1-GTF2A1L	0.131247	0	0.160247	0	0	0	0	0.01939	0.106137	0.088714	0	0	0.125933	0.094996	0	0.335842	0	0.030481	0	0.037178	0	0.017181	0.00869	0.050728	0	0	0.171641	0	0
ENSG00000068784	SRBD1	4.45856	6.68037	7.28026	15.3072	7.28102	6.41031	5.36198	5.70089	6.24682	3.88721	3.55659	8.81943	4.72964	6.69455	5.70758	9.35033	4.98154	6.57559	5.38608	11.35	4.78211	10.9045	9.55105	6.1986	10.1233	8.90126	15.4245	6.15623	6.05725
ENSG00000068796	KIF2A	18.4518	23.6023	49.8069	50.9244	24.1323	30.5229	30.3747	15.5457	13.7368	23.5824	13.7819	18.5533	18.0698	15.4435	12.4937	25.0644	20.3362	28.7763	20.709	17.5605	10.4595	19.4975	27.3067	53.5151	10.8196	27.0925	28.9193	19.4444	29.0042
ENSG00000068831	RASGRP2	0.229974	0.431376	0.135692	0.49897	0.016174	1.82597	0.42202	0.988107	0.574889	2.54382	0.247345	0.052027	0.612655	0.03252	0.302748	2.53948	2.01282	0.214112	0.52145	0.620796	0.13828	0.199726	0.649338	0.281194	0.151991	1.53758	0.05121	0.324479	1.20948
ENSG00000068878	PSME4	14.473	22.7171	36.7378	25.5662	37.2058	31.1004	14.0901	15.8039	17.0314	21.0981	9.51433	16.6023	14.8805	20.9662	30.703	111.169	26.9244	22.6563	28.5734	33.9385	28.7143	16.146	18.564	19.882	16.5801	25.606	26.3066	20.2743	16.1377
ENSG00000068885	IFT80	4.67574	12.7041	14.305	16.7801	24.3673	10.6807	18.4437	10.1064	8.26907	6.99343	8.00006	19.7958	33.5941	9.45448	18.3765	19.5392	34.7307	25.9503	23.6004	16.6607	9.50256	8.79658	11.6478	14.1193	6.8419	16.9394	29.5675	12.2696	28.225
ENSG00000068903	SIRT2	28.6614	30.039	54.5135	31.6397	46.4616	33.2554	12.9365	25.1206	33.3238	21.7173	22.2024	36.2612	33.3215	37.8363	29.5639	67.6542	29.7466	25.6692	35.8576	46.6844	42.324	24.0844	25.8209	18.756	28.1572	22.0384	51.2865	32.3379	12.0826
ENSG00000068912	ERLEC1	15.2601	32.9714	33.3383	32.3243	45.9278	18.6875	30.464	17.1163	17.4075	15.9457	12.8783	46.5278	28.0198	15.9061	40.546	43.5173	36.122	42.7249	98.2247	98.2138	52.3876	39.3293	28.1532	28.9514	26.4678	28.5107	80.3446	30.6572	33.3878
ENSG00000068971	PPP2R5B	15.2312	22.3801	6.95019	4.76788	9.5488	5.39933	3.54986	4.22184	3.22953	2.52638	3.86173	22.7394	13.366	2.66702	7.6641	7.4317	9.76746	7.24363	14.2275	9.59911	29.1148	4.22241	7.56235	10.6286	8.91899	7.24316	7.09613	4.99267	6.72347
ENSG00000068976	PYGM	0.250789	0.336621	0.180066	0.117121	0.124822	0.232691	0.237313	0.315337	0.576074	0.109012	1.1573	0.038145	0.070422	0.208625	0.615203	0.430997	0.297296	0.132429	0.021563	0.839389	0.54086	0.790605	0.307197	0.044781	0.204666	0.248701	0.091523	0.153616	0.276115
ENSG00000068985	PAGE1	0	0	0	0.071344	0	0	0.233519	0.115253	0	0.160904	0	0.081327	17.5211	0	0	0	0	0.322678	13.1322	0	0.440003	0	0	0.086167	0.077627	0.113622	0.144089	0.15422	0.143664
ENSG00000069011	PITX1	33.4519	31.4716	5.28569	35.3857	39.8285	203.012	66.5137	206.505	166.435	34.4767	43.4769	24.2062	32.728	131.969	10.0773	43.287	297.266	23.0312	35.253	23.5432	18.3928	3.86125	19.5584	36.9017	33.1083	68.5052	5.56287	48.572	35.3229
ENSG00000069018	TRPC7	0.00964	0	0	0	0	0	0.023973	0	0	0	0	0.010019	0	0	0	0.131665	0	0.007229	0.014349	0	0	0.008587	0	0.015923	0	0	0	0	0
ENSG00000069020	MAST4	1.8336	3.57196	9.5211	1.63421	18.2822	0.54209	2.99172	3.12526	0.623234	1.94625	1.52314	4.46518	1.7066	0.083474	2.11961	2.21418	6.29564	5.52162	0	0.546997	0.963521	7.69703	10.5158	6.42894	29.5648	1.97025	1.34233	0.777388	3.23267
ENSG00000069122	ADGRF5	0	0	1.44193	0.064628	0.117376	0.065994	0.002938	0.036352	0.177426	0.044537	0.012043	0.006139	0.006138	0	0.293847	0.212704	0.468552	0.00609	0	0.804414	0.013286	0	0.005385	18.7658	0.02344	0.09435	0.021754	0.093135	0.005423
ENSG00000069188	SDK2	5.09115	0	0.020309	2.60945	0.002865	7.34971	2.06047	2.40964	0	0.072614	0.036153	0.006143	0.027637	0.023039	0.003944	0.670562	0.117891	0.003047	0.267547	0	0	0.09847	0.81625	0	0	0.084725	0.029025	0.007187	0.010043
ENSG00000069206	ADAM7	0	0	0	0	0	0	0	0	0	0	0	0	0	0	0	0	0	0	0	0	0	0	0	0	0	0	0	0	0
ENSG00000069248	NUP133	12.3686	14.1202	33.3326	25.3542	20.2972	23.8172	30.7352	20.9546	10.2704	19.512	15.4802	12.1364	14.5107	21.2764	17.0468	38.6969	23.5856	9.75906	8.86163	25.9413	12.0724	16.9232	12.4735	22.0922	23.2551	29.6047	32.9728	13.7303	24.8105
ENSG00000069275	NUCKS1	87.0498	75.8053	183.783	160.534	73.041	150.869	231.191	175.519	165.882	137.813	124.68	114.696	56.0074	110.005	112.636	197.883	161.98	47.7469	39.2987	105.51	56.5901	142.253	209.874	133.034	231.25	172.709	199.506	103.926	142.264
ENSG00000069329	VPS35	72.0759	52.6108	39.6337	71.5117	45.2022	49.4734	13.7889	31.9091	41.5819	70.7654	43.7342	37.2192	55.4259	55.7442	43.1815	70.4338	89.6057	52.4666	47.0823	50.0546	37.6742	26.765	29.0533	40.3735	51.6123	87.8516	65.5526	79.1368	38.3346
ENSG00000069345	DNAJA2	63.2759	50.7984	30.3568	72.8955	47.9599	57.1755	27.9194	40.5391	62.2812	90.3617	58.189	39.3394	79.7	45.3318	56.983	55.7406	125.475	78.2386	51.2752	38.3238	47.4125	35.0222	47.0222	84.2685	92.4899	103.037	73.589	66.56	37.0884
ENSG00000069399	BCL3	23.1416	6.81507	18.2103	24.53	28.725	5.43171	1.78749	27.3249	30.7448	27.1986	24.9675	28.2259	30.9257	29.5828	37.377	7.49283	21.0844	12.96	7.72892	18.3757	7.57327	17.699	22.2621	10.3711	49.1077	22.0848	12.6534	48.6436	6.31638
ENSG00000069424	KCNAB2	2.37636	11.5705	6.97101	0.959526	4.77498	14.5594	33.6845	5.53106	1.45989	3.91508	2.37626	48.0499	31.2019	0.564772	0.902209	1.06532	5.07839	5.03987	7.35921	9.35189	5.49488	5.43039	6.36541	29.1456	7.53729	2.92531	4.12372	3.46905	5.89347
ENSG00000069431	ABCC9	0.169193	0.227198	0.154262	0.079726	0.072635	0.040876	0.141823	0.20159	0.576398	0.334984	0.306175	3.30965	2.54163	0.092736	0.08634	0.084973	0.151656	0.190093	0.212089	0.216192	0.513075	0.414201	0.54419	0.167462	0.20744	0.118691	0.161018	0.217297	0.148327
ENSG00000069482	GAL	2.95046	75.7732	2.24517	11.5199	4.22738	7.94425	0	21.0658	19.4416	82.8447	10.6571	0	0	129.246	61.0012	128.176	32.23	89.5924	0.204051	3.36414	14.7503	42.7999	40.376	14.6902	0	2.46793	6.45621	5.2458	2.4728
ENSG00000069493	CLEC2D	4.79688	3.98907	2.42932	3.05607	4.34479	7.9181	3.23753	3.66216	2.98816	0.743983	1.4646	3.1277	2.75791	1.80169	4.28187	0.472085	7.4382	1.0328	2.16898	0.675377	3.24065	6.01366	5.40892	0.306631	5.68192	2.31403	4.49312	2.1197	0.610409
ENSG00000069509	FUNDC1	16.64	32.0026	36.9108	26.0222	25.967	12.3748	18.5713	19.0254	50.1107	38.6619	58.3722	8.54321	25.5398	14.1193	13.8613	10.6267	32.8889	9.45905	7.06038	23.5918	23.2785	17.6017	28.4525	17.7746	60.1031	39.0731	127.614	17.5734	45.4939
ENSG00000069535	MAOB	0.041387	0.219439	0	2.37086	1.15662	0	191.657	0.675582	0.076122	0.685518	3.11485	0	0.014333	0	0	0	0.139151	0.469309	0	0	0	1.35918	19.7582	0.053167	0	0.020031	4.13205	0	0.063317
ENSG00000069667	RORA	3.53627	0.253827	1.30958	0.056555	0.498201	2.00299	11.4197	0.75053	0.146606	0.682156	0.31635	10.9142	1.3791	0.341588	0.874722	18.1822	1.12459	0.895636	2.47458	1.65936	1.38388	0.44479	0.25672	0.009996	1.56817	0.024165	3.84648	0.254065	0.019444
ENSG00000069696	DRD4	0.139278	1.14961	0.487529	0.253958	0.094495	1.73182	0.096978	0.841024	0.860727	0.315016	0.45431	0.159221	0.101294	0.135711	0.180732	1.33155	0.268194	1.16297	0.420933	0.587137	0.360235	0.159095	0.114275	0.383402	0.303956	0.121336	1.19677	0.727378	0.370756
ENSG00000069702	TGFBR3	0.060448	14.9745	1.3321	13.7567	0.028021	7.82206	0.013071	6.89388	0.05882	0.257413	0.206285	1.01284	4.05367	0.976909	0.380831	1.48011	6.47242	0.544423	2.55988	4.86588	0.283729	0.132594	0.076672	5.0899	0.364998	1.81411	0.605972	0.183872	0.347397
ENSG00000069764	PLA2G10	0.746255	0	0.539538	0.037798	0.321466	0.161096	2.16196	7.92824	22.053	3.1847	0.422605	0	0.19735	0.250785	0.089664	0.463277	3.52663	0.786676	0.131893	0.937616	0.053401	0.933615	9.75676	0	0.094212	0.309734	0.508917	1.89064	0.875287
ENSG00000069812	HES2	1.58886	0.144488	1.45009	0.43923	10.225	0	29.8056	0.747779	0.914865	1.00283	1.00357	0	0.13909	3.36589	13.0078	4.2698	8.70242	0.720813	0.063448	0.317086	0.686482	2.68848	3.27094	1.04948	0.007914	11.9735	0.366671	5.41939	1.22437
ENSG00000069849	ATP1B3	61.9035	309.348	109.71	154.688	199.908	49.0237	90.897	95.8405	62.5694	93.617	40.0207	85.9549	48.9151	100.601	110.084	112.625	139.747	61.2133	117.015	55.3823	156.555	33.2384	54.3174	83.1766	60.9303	159.133	143.737	94.8512	88.4482
ENSG00000069869	NEDD4	6.75957	12.0104	12.2833	8.22342	11.9583	8.0629	4.26339	5.71407	3.737	8.35859	3.54586	26.3398	19.9966	6.27311	6.5751	0.944116	7.46846	5.58682	12.6959	16.8097	10.5864	11.6428	6.85365	25.3495	6.46284	12.8998	68.9338	4.57574	10.703
ENSG00000069943	PIGB	1.97136	5.05309	7.28714	8.65297	10.0442	3.67873	8.02784	4.20293	7.11513	6.17822	2.21228	10.7738	10.1368	2.25494	8.3459	11.0299	9.74601	6.25568	2.78619	4.16596	7.00032	11.1552	9.74604	8.05761	8.47023	7.45191	20.53	5.43349	11.4201
ENSG00000069956	MAPK6	14.6575	7.86249	30.0408	24.7915	16.1171	33.5925	18.8632	15.0004	10.0913	9.11899	4.85495	36.5549	21.3362	14.8621	21.842	28.0495	15.0614	15.1037	27.9828	9.97548	16.6646	58.7573	38.4363	19.5666	9.94533	24.0754	42.8013	12.0542	15.9702
ENSG00000069966	GNB5	5.8223	11.9317	26.807	21.8461	31.0113	20.6134	22.9303	11.3046	3.37703	7.51459	4.97262	38.627	32.5253	2.30588	24.1459	16.5394	13.3828	11.1341	24.6736	6.19414	9.8559	31.2909	32.4717	28.9444	8.31442	16.2073	15.3993	2.52451	8.75373
ENSG00000069974	RAB27A	0.912319	8.10424	21.8272	24.0154	22.6525	25.2363	8.21086	6.73063	7.99001	6.43587	2.33873	27.453	25.6627	4.41876	26.4651	12.2331	14.7587	6.29035	8.95358	7.96021	3.75234	9.35355	11.459	24.7254	10.5042	15.1289	22.0485	4.21614	13.2444
ENSG00000069998	HDHD5	45.5882	22.1958	33.8686	60.4544	23.6115	99.9801	28.8156	36.9347	26.3451	33.672	36.7428	63.5777	29.7755	96.2879	61.7794	52.1593	30.7318	20.0676	21.7743	20.5354	31.2046	20.8833	36.9169	26.2166	82.4037	26.635	34.4014	31.9863	38.1751
ENSG00000070010	UFD1	87.196	172.423	112.457	194.519	235.613	74.8104	91.161	112.201	86.5195	64.7555	63.5092	104.039	101.621	152.554	339.557	107.43	130.692	168.528	89.0249	58.1634	75.4237	76.6499	183.515	104.229	222.987	128.894	116.298	111.777	69.7183
ENSG00000070018	LRP6	6.37179	5.21284	11.1268	42.8407	6.6286	10.0358	8.72034	9.06299	1.16493	1.39802	2.25747	12.0611	10.1677	8.35783	3.88823	10.2877	10.9127	10.854	6.91236	4.84507	4.23319	5.22239	3.86333	12.131	3.76181	10.4005	13.2512	5.69814	3.94471
ENSG00000070019	GUCY2C	0	0.026695	0.031757	0.230494	0.047289	0.017235	0	0	0.003263	0.01216	0	0	0.018433	0.008644	0.004796	0	0.158617	0.022862	0.007055	0.02609	0.009976	0.004222	0.028305	0.02442	0	0.01932	0.027223	0	0.004071
ENSG00000070031	SCT	0.115964	0.099706	0.230637	0.052862	0.224793	0.619579	0.057675	0.128093	0	0.03974	0.236414	0.120517	0.481934	0.282486	0.125399	0.863889	0.053167	0.4184	0	0.284218	0	0	0.052859	0.319224	0.690209	0.505125	0.355873	0.514206	0.266116
ENSG00000070047	PHRF1	11.7208	14.1253	31.5981	32.6238	20.0364	20.5996	17.0574	9.18452	8.60829	11.1852	9.57755	16.1043	18.3116	12.3541	15.8407	19.9275	8.6935	18.4863	17.8377	17.6069	4.00087	12.2015	14.458	19.1078	28.8324	13.3964	14.9215	22.8374	10.0379
ENSG00000070061	ELP1	17.7256	15.527	26.2052	27.4966	34.0807	22.6667	26.0718	22.2902	20.1973	22.643	25.6852	20.368	22.6854	29.3489	27.0191	31.5396	28.5121	15.4439	23.3689	28.2745	21.2738	19.8162	37.3597	37.9158	9.16197	24.9628	30.9427	22.8964	36.953
ENSG00000070081	NUCB2	48.997	100.04	158.497	97.7534	62.9528	50.5106	147.582	61.5189	57.753	43.9642	108.799	120.884	263.099	477.707	57.4461	39.2408	37.4413	53.5335	495.612	259.715	70.919	128.534	70.2314	116.553	123.006	46.3026	143.432	99.4323	105.176
ENSG00000070087	PFN2	70.5678	117.614	26.6567	136.805	219.339	148.41	449.116	40.398	51.381	25.9056	61.5353	289.635	215.87	1.42634	115.395	137.138	24.5546	199.028	276.636	25.3129	370.081	132.917	134.913	61.1434	14.9151	259.373	258.421	8.1714	77.1959
ENSG00000070159	PTPN3	5.59882	1.55943	17.4711	14.1776	23.3405	8.84812	22.0813	13.8077	16.4229	9.43009	12.6469	2.2837	4.88997	8.38397	12.8648	11.2027	13.5962	6.61318	2.47426	8.13944	11.882	14.0152	14.7191	8.93406	2.95033	13.8567	8.97599	18.9538	11.6567
ENSG00000070182	SPTB	0.511297	0	2.44987	0.154999	0.268799	31.9668	5.30498	0.062598	0.18197	0.173483	0.169013	0.010096	0.060562	0.302919	11.4501	0.790965	0.216141	0.005384	0.227935	0.022234	0.024581	0.136404	0.097968	0.024069	0.011552	3.09752	0.370694	0.035051	0.197208
ENSG00000070190	DAPP1	0.822502	0.717436	1.30333	0.331465	19.3165	0.063689	0.106714	0.605688	4.56471	2.90445	0.449583	0	0	0.04646	10.4664	3.76668	11.1422	7.29305	0.056883	0.40902	29.7033	0.198572	0.298847	0.013126	0.035474	3.63416	5.29698	9.3087	0.114891
ENSG00000070193	FGF10	0	0	0.004343	0	0	0	0.00543	0	0	0.01245	0.069557	0	0	0.005319	0	0	0	0	0	0	0	0	0	0	0	0	0	0	0
ENSG00000070214	SLC44A1	24.53	9.45938	27.9149	12.0241	36.7493	14.9348	32.345	21.169	13.1224	11.6432	20.2632	38.4461	38.5289	24.5664	22.5648	25.6924	31.9388	22.4273	13.9556	29.1795	10.4614	18.4542	36.0053	10.5144	5.09172	24.4027	40.9544	21.1269	24.3525
ENSG00000070269	TMEM260	6.62235	3.55079	6.83328	7.75553	6.11413	6.72946	4.44222	5.93692	4.70612	4.8682	5.58211	5.92994	5.73418	7.61039	10.7459	5.58214	8.18274	6.82685	10.6009	15.4907	6.00022	6.81169	6.04484	6.37305	6.01683	18.4098	33.1198	4.53543	5.24
ENSG00000070366	SMG6	9.87869	10.038	11.0645	17.042	17.2636	8.62345	6.32688	6.51476	6.14939	8.00456	13.88	13.0322	18.7896	6.06205	10.6881	5.65697	9.20383	8.86899	13.9226	7.56301	11.8173	11.049	9.63909	15.9313	5.28316	7.7752	9.38801	5.4514	5.68827
ENSG00000070367	EXOC5	32.6712	11.3683	38.0447	40.372	31.3625	22.7184	24.5667	16.1265	9.5505	18.3012	18.6959	25.323	23.7293	29.1404	22.1282	23.8474	27.452	20.9973	29.1694	31.2926	7.39495	19.1209	27.0497	44.4465	9.37107	99.3181	85.4643	16.2084	31.4364
ENSG00000070371	CLTCL1	0.865039	5.27375	2.12981	5.42378	0.675373	2.68301	1.64002	6.52869	3.07336	2.90575	2.37416	1.44456	4.98607	1.07152	3.4863	2.34645	2.16697	2.12568	7.17407	1.10012	1.42153	0.278059	1.79026	2.33618	0.258518	2.20881	1.15972	3.24576	5.72156
ENSG00000070388	FGF22	0.277509	0.363113	0.775712	0.264641	0.265024	0.087912	10.8691	0.877458	0.147453	0.524967	0.235731	0.032045	0.156708	0.396812	0.114927	0.243452	0.262778	0.095358	0.049047	0.211603	0.173373	0.334121	0.605017	0.215905	0.20947	0.335777	0.619143	0.136725	0.46701
ENSG00000070404	FSTL3	13.2915	30.0188	18.146	16.8287	9.21552	6.36183	7.26468	14.5425	15.9538	24.6022	14.2013	132.242	29.9332	18.1335	13.5708	14.9796	17.451	29.9103	55.2232	13.9553	24.5455	31.6508	25.7743	32.998	9.91285	6.09605	7.9229	28.8894	6.84657
ENSG00000070413	DGCR2	35.7761	12.1932	24.37	66.4365	22.9879	36.4302	12.0311	28.0946	19.365	21.313	19.7095	63.4231	36.2025	51.4183	33.7039	36.2135	52.2917	11.5701	24.6379	19.4479	29.1416	16.3371	25.6662	12.9921	70.4739	20.3976	42.2898	22.822	18.4677
ENSG00000070423	RNF126	27.1348	61.7959	54.2464	57.3411	41.6264	57.5793	60.7685	42.5856	40.5704	33.2155	26.9476	52.8853	24.7898	48.7216	50.4595	32.7903	29.8892	57.3017	24.2573	21.4413	54.9238	23.1985	34.6373	87.8736	67.1129	42.7731	38.4093	42.0933	28.9663
ENSG00000070444	MNT	6.77433	5.27125	15.9676	7.00163	9.00082	12.0541	8.72099	6.26955	4.82274	4.22634	4.68615	7.25924	10.4159	5.21999	5.95329	10.1997	8.27213	8.5184	8.47242	5.13788	8.27793	13.8009	6.98687	6.03222	5.63433	6.60355	11.4559	6.31506	2.76129
ENSG00000070476	ZXDC	15.1642	7.8392	14.8182	11.9942	8.17348	11.0298	16.1543	16.4713	14.3885	12.1846	12.3799	7.67699	8.55416	17.4981	11.815	29.562	15.6575	7.81946	13.1457	8.22835	21.9848	13.5962	11.3819	9.80715	11.838	23.9431	11.7121	9.14126	12.6746
ENSG00000070495	JMJD6	20.3507	53.5078	35.5232	30.2633	47.3328	19.2264	34.6366	11.4935	13.2578	25.9273	25.8874	42.0603	34.7064	25.1394	26.6036	28.5039	19.6497	52.6838	18.5867	41.4763	86.857	13.3692	24.0275	31.3641	27.4761	25.7308	19.6592	30.4547	41.2255
ENSG00000070501	POLB	30.1385	168.379	41.7504	32.4939	29.2827	24.6523	40.0529	6.91509	17.6699	42.5045	22.7542	20.5026	24.3801	50.2616	32.0167	65.8099	53.2292	27.2722	30.2026	60.5697	61.6628	11.8419	13.68	24.9238	56.8775	27.9766	85.515	9.53564	44.861
ENSG00000070526	ST6GALNAC1	0.026594	0.106001	0.545896	4.44608	0.350042	0	0.071095	0	0.462621	0.734522	0.015753	0	0	2.135	0.17926	0.019188	0.014171	0.131884	0	0.022726	0.034758	0.014711	0.0634	0	0.107125	0	0.018971	0	0.086921
ENSG00000070540	WIPI1	11.0212	18.9697	10.2219	3.36564	8.23109	31.5654	27.2281	6.34136	8.55342	5.16866	8.83143	48.4118	21.1693	6.77327	43.7412	61.4166	14.1829	25.7556	118.649	46.2092	49.0798	31.4604	29.4051	25.8677	14.5421	27.178	18.0404	60.5822	97.6951
ENSG00000070601	FRMPD1	0.006714	0.055259	0.034719	0.009182	0	0.127656	0	0.004944	0.039517	0.170931	0.127108	0.013955	0.006976	0.131789	0.123426	0.045849	0.424675	0.096898	0.069419	0.065823	0.018876	0.022369	0.140481	0	0	0.190097	0.445054	0.787292	0.018489
ENSG00000070610	GBA2	16.0481	16.2526	51.4095	48.9988	58.6312	99.8691	59.6308	61.7852	38.9126	16.7334	22.5609	18.7475	43.187	28.5601	27.0046	44.2218	25.7871	16.2409	23.978	25.8655	31.8872	19.5372	18.7909	32.0909	72.9559	23.8579	19.902	30.4214	20.0517
ENSG00000070614	NDST1	41.4552	17.4582	56.2321	39.4754	23.6019	58.0569	3.5793	20.5043	24.5972	28.8563	31.8289	90.8891	41.7728	49.8441	17.4397	60.338	47.7679	21.7412	65.6061	47.0618	13.2788	15.7496	16.0292	34.155	34.0017	30.8209	11.6076	78.6107	41.0681
ENSG00000070669	ASNS	25.6163	49.7223	63.0781	57.0726	75.4733	200.901	162.125	26.3115	88.7023	46.4205	46.8686	97.4143	16.645	166.528	66.6289	51.284	52.9484	145.168	390.464	107.25	143.16	190.094	35.1789	46.2861	18.4643	122.196	242.01	86.2047	43.2148
ENSG00000070718	AP3M2	10.9432	55.2381	11.2738	20.2795	11.0384	14.8815	30.3517	2.08071	6.67467	33.8539	13.7902	14.0685	11.4575	17.1331	12.17	19.2899	13.0549	6.50538	18.2538	31.7228	22.8445	5.01485	6.26145	20.5891	7.60389	4.62596	20.2561	3.48215	16.0407
ENSG00000070729	CNGB1	0.071033	0.019898	0	0.053967	0.770741	0.007558	0.005888	0.021795	0.326619	1.31043	0.214202	0.004043	0.111332	0.074981	0.249638	0.156947	2.64647	0.224054	0.042371	0.007627	0.026626	0	0.063832	0.032589	0	0.484823	0.014532	0.944915	0
ENSG00000070731	ST6GALNAC2	52.0686	0.860025	45.6988	0.805105	25.9012	32.1568	24.8841	6.15793	9.69028	2.35848	14.9813	0	28.204	28.8568	5.62635	2.72701	6.52683	0.297629	0.301097	64.9594	10.392	68.8443	38.0351	1.65092	109.339	0.474579	58.0395	0.608802	34.3905
ENSG00000070748	CHAT	0	0.174515	0	0.037667	0	0	0	0.009342	0	0	0	0	0.161555	0	0	0.007875	0	0	0	0	0	0	0	0	0	0	0	0	0
ENSG00000070756	PABPC1	574.391	723.056	625.139	824.761	969.919	1026.5	582.169	716.852	214.953	729.378	1081.78	1024.52	650.952	1895.02	816.016	1494.92	1161.34	1199.59	2773.46	816.035	1251.89	1457.61	927.943	684.002	412.704	1857.52	472.672	335.973	574.172
ENSG00000070759	TESK2	6.9095	1.65473	8.24556	1.11713	2.12181	0.264516	1.57433	6.84185	0.357122	2.9879	3.15103	1.03556	1.82146	8.31392	2.03661	3.36416	4.59288	4.74242	2.56268	3.30906	6.65242	2.80834	1.86179	1.52156	7.69223	4.04203	5.59081	5.55632	6.11217
ENSG00000070761	CFAP20	23.795	36.5138	21.5108	57.3123	49.9022	48.5071	40.0503	23.5806	32.5799	40.6923	33.1631	28.02	30.9151	30.4756	42.6516	46.0794	52.7184	40.7628	14.6412	24.2865	45.4354	31.8851	24.7634	40.6773	35.0601	57.1992	36.3541	28.1272	25.9597
ENSG00000070770	CSNK2A2	24.1188	33.1177	10.1384	23.5085	37.4219	24.0209	11.7259	13.4487	14.9673	20.3667	16.3516	19.8062	34.1785	25.1548	28.5027	24.4226	33.9429	60.1258	56.3766	14.0236	63.0612	23.762	11.0755	24.4039	18.1626	65.805	21.1664	18.4527	16.9769
ENSG00000070778	PTPN21	1.35118	8.43154	2.15886	6.07281	4.43489	3.07134	2.07491	0.230081	2.26957	5.41202	1.79722	13.8402	8.86832	3.30076	4.71701	4.25529	3.02018	3.44269	9.61884	12.7529	3.35566	5.05006	1.6595	14.1941	0.777564	5.78171	14.1215	9.54345	7.24808
ENSG00000070785	EIF2B3	16.5863	41.7853	21.3556	21.8492	27.6961	22.3989	19.8297	21.9989	16.5247	21.9669	14.7247	25.5396	17.5702	22.3774	29.1091	29.0102	22.2005	17.2235	29.2786	13.3601	26.9889	17.4606	22.5527	34.7908	28.834	31.7491	18.2656	30.8048	22.9635
ENSG00000070808	CAMK2A	0	0.060033	0	0.026844	0.033815	0	0.017351	0.03083	0.051334	1.01818	0.138694	0.095092	0.064134	0	0.015091	0.017327	0.443239	0.367649	0	0	0.230628	0	0.010096	0.086695	0	0	0.089719	0.041253	0.048084
ENSG00000070814	TCOF1	30.0446	67.1949	42.8127	77.7298	59.359	105.033	30.7428	27.4008	40.5611	58.0281	15.8692	31.8828	17.0776	47.3736	41.6435	67.51	46.1238	90.5422	20.7373	17.5931	38.81	31.8331	35.1314	56.3176	32.092	32.4116	18.2063	72.4648	48.8
ENSG00000070831	CDC42	208.578	220.303	258.69	289.709	255.243	163.188	209.351	135.089	125.383	127.761	96.127	368.948	308.192	163.17	251.189	160.529	153.077	111.781	209.035	306.826	119.887	154.194	188.59	264.109	207.675	217.435	257.083	126.338	180.767
ENSG00000070882	OSBPL3	0.013539	16.6926	0.011754	6.31122	29.5945	12.9489	5.84399	0.025386	1.63743	0.538375	0.071377	17.0102	10.7648	2.45901	10.4265	12.5639	28.785	43.2355	14.5666	0.01991	14.9823	0.028013	0.47113	37.6561	2.83707	17.6538	3.92181	12.5502	8.70754
ENSG00000070886	EPHA8	0.254056	0	0.010678	0	0	0.691545	0.026703	2.92358	0.055494	1.38787	0.649061	0.021432	0.006973	0	0	0.96156	0.055661	0.010378	0	0.029608	0	0.093073	0.163315	0	0.020528	0.435642	0.086827	0.129418	0.773632
ENSG00000070915	SLC12A3	0.052562	0	0	29.8041	0.027432	0	0	0.066673	0.013354	13.4611	0.058018	0.008404	0.011591	0.701222	0	0	1.18343	0.008336	0	0.202155	0.020411	0.015395	0	0	0	0.200975	0.054595	0.2044	0.007423
ENSG00000070950	RAD18	13.6695	31.4693	23.4588	19.6774	17.1649	14.2119	6.92787	11.5066	7.84954	14.1924	8.68467	21.4432	28.5903	14.3211	30.9809	20.416	28.2155	23.8091	5.44981	19.8125	24.4031	16.4063	17.4243	30.3844	7.60501	14.205	48.4058	8.89091	17.9657
ENSG00000070961	ATP2B1	12.8364	11.9988	19.9918	35.7692	46.6323	12.6078	22.869	77.2974	19.5243	12.2841	27.3744	34.2081	63.3719	29.0859	14.9641	15.0503	22.3628	25.316	102.772	20.1623	19.1549	57.1705	47.022	83.564	6.75076	34.6889	26.114	18.1891	17.1991
ENSG00000070985	TRPM5	0.029229	0.016754	0	0	0.009443	0	3.27114	0.140122	0.02408	0.060067	0.079811	0.005063	0.010123	0.009494	0.028431	0	0.016072	0	0.007749	0	0	0	0.069736	0	0.009665	0	0.07176	0.419338	0.004435
ENSG00000071051	NCK2	33.5221	5.57776	23.5206	35.2183	35.2384	56.7977	10.6475	20.6398	15.7058	14.9018	16.4191	29.164	12.746	8.4931	41.0499	47.0698	70.4188	26.336	12.0869	28.2061	49.6728	12.912	15.0106	14.0445	9.1298	35.6583	26.248	24.0377	10.5242
ENSG00000071054	MAP4K4	30.2996	41.8723	35.5003	73.6103	89.003	55.6769	126.204	0.009359	6.09992	7.96226	9.58674	79.2806	78.1873	2.55639	70.791	39.189	82.4758	117.298	103.254	0.347265	94.4138	23.6419	35.1398	127.428	0.379201	17.4124	19.757	0.007425	15.9986
ENSG00000071073	MGAT4A	12.4469	0.04396	12.19	6.19024	19.0768	13.8932	2.38803	10.2508	9.98461	8.1728	3.43358	0	0.102155	8.09266	21.6748	9.56186	14.6612	5.9561	0.006256	13.8032	6.02132	58.1818	11.3521	0.140744	7.35212	23.4295	8.85392	15.0565	5.92483
ENSG00000071082	RPL31	1604.06	4448.73	2015.74	1701.7	1627.57	3909.05	2210.98	2500.42	2407.55	2144.65	1696.15	2720.99	2641.13	1585.24	2171.74	4622.66	2555.89	4278.52	2579.03	1414.01	3889.56	3190.7	2529.85	2955.09	2481.28	2051.46	1403.61	2944.77	1921.73
ENSG00000071127	WDR1	169.453	215.57	277.256	351.074	384.609	192.711	154.319	144.496	181.995	126.538	103.375	429.184	384.339	159.802	201.477	262.994	201.427	143.469	159.49	329.011	169.963	174.396	228.06	465.188	120.058	219.965	409.993	116.527	123.574
ENSG00000071189	SNX13	17.2188	5.15118	26.6215	19.9676	11.9502	16.655	14.1356	8.33981	3.7474	5.43459	5.02541	14.5433	15.8558	8.17774	4.45167	12.3907	12.6511	15.6151	21.1899	37.3888	7.06572	11.7708	12.8691	11.9548	8.89733	21.0085	14.9603	19.0555	22.2592
ENSG00000071203	MS4A12	0	0	0	0	0	0	0	0	0	0	0	0	0	0	0	0	0	0	0	0	0	0	0	0	0	0	0	0	0
ENSG00000071205	ARHGAP10	17.5138	17.6207	19.0396	26.913	11.1242	8.15575	0.068522	0	13.9597	13.7596	26.5188	12.1476	12.5602	23.1586	5.23164	8.48571	11.6116	10.0243	11.3057	23.3245	23.2307	7.40279	9.28831	10.7217	15.0311	7.63758	6.97289	13.8471	3.91475
ENSG00000071242	RPS6KA2	3.70907	0.413878	6.71983	0.969759	9.35726	3.10805	1.1692	0	3.50435	3.81888	2.10117	6.42671	14.1919	0.069415	12.6477	9.48314	3.38474	0.016237	46.2695	1.8975	18.4055	3.71107	3.64457	3.73131	0.062566	19.4936	4.1735	14.0027	0.06579
ENSG00000071243	ING3	7.76262	8.22291	15.3805	17.7199	18.5244	24.4289	8.47208	7.72691	6.04653	6.32959	4.83955	10.6781	8.2396	18.8947	10.778	7.91734	6.51026	17.3736	8.09828	14.699	7.28026	9.65709	9.35065	11.7839	4.777	15.3403	17.5573	22.9076	4.42916
ENSG00000071246	VASH1	4.20411	1.00983	11.4296	2.78157	0.265226	19.4802	0.829422	7.84241	3.24774	2.29556	3.01473	3.92724	10.0464	1.18356	1.04797	4.74301	2.25348	0.345959	2.86624	1.33665	1.3267	5.02998	7.11259	3.01246	3.59033	2.79624	4.09356	0.890329	3.34926
ENSG00000071282	LMCD1	49.0077	10.9475	3.52776	8.36465	19.0931	0.933697	18.1989	85.0182	41.0258	18.1352	13.4918	271.775	15.5201	4.23314	68.2308	23.3099	13.7057	0.82698	4.40293	8.25656	24.4215	42.2548	12.4139	8.73757	10.3275	4.17502	418.776	20.7039	50.1881
ENSG00000071462	BUD23	152.656	131.896	126.943	147.39	115.213	199.849	132.114	64.7884	232.882	190.515	95.2578	112.549	79.1838	282.251	97.681	85.9699	106.569	163.23	118.372	246.915	167.864	175.721	179.828	64.522	114.023	90.7298	118.465	198.956	186.663
ENSG00000071537	SEL1L	51.5979	4.86369	28.9359	20.5915	25.8041	10.3549	15.6995	16.646	7.38014	10.7903	13.5557	36.2714	30.7087	21.4651	19.2287	18.4427	20.6778	23.4509	150.492	53.3612	31.5227	43.7983	27.5777	37.0022	14.9928	18.9077	97.8996	18.9605	42.8043
ENSG00000071539	TRIP13	32.1273	95.4199	22.641	52.2787	113.014	42.1305	14.9037	37.5583	26.8076	24.3354	21.4359	29.4728	6.67051	127.094	78.2763	42.7726	61.2946	56.1637	4.80863	45.1099	16.3457	18.1389	26.9107	43.7014	22.8551	78.2469	64.4088	31.2343	74.9903
ENSG00000071553	ATP6AP1	118.203	90.4156	127.727	146.608	163.632	168.819	106.444	158.497	186.816	135.794	157.335	122.524	138.145	177.978	87.9403	55.0342	112.841	67.2125	131.631	484.037	149.724	198.027	228.194	46.1577	532.235	102.182	211.32	199.304	136.046
ENSG00000071564	TCF3	118.607	99.7123	126.409	116.618	79.8933	130.901	84.9834	173.152	67.1013	115.12	72.9145	95.3712	47.6631	144.168	74.2748	84.3934	106.252	57.4884	55.3601	162.021	54.2333	70.0225	79.2798	108.117	193.401	144.828	63.239	66.8336	59.289
ENSG00000071575	TRIB2	5.93729	3.68157	19.1678	46.4914	13.0981	18.5252	77.7212	0.39449	1.76927	0.177602	0.29765	2.39791	0.445681	3.24961	29.1119	6.15627	8.43176	4.17203	51.8685	0.102294	3.20837	0.807415	21.2381	3.90445	54.3968	34.8734	3.43379	10.3875	0.050654
ENSG00000071626	DAZAP1	89.1332	122.286	164.237	250.362	160.612	232.299	135.445	177.282	96.0275	103.77	81.704	108.989	60.1802	153.271	153.269	164.884	147.183	96.3847	54.5616	87.4534	148.571	115.181	99.5172	141.917	134.887	103.188	110.623	102.493	102.269
ENSG00000071655	MBD3	35.4776	109.242	89.0872	121.108	60.7468	84.6554	61.2899	61.9738	75.6925	59.6167	78.9739	61.1914	39.8654	97.0827	51.9032	36.0045	54.5366	22.2168	67.8371	97.0517	59.2086	26.1213	33.3515	94.1946	79.8317	45.7181	65.625	41.3968	33.163
ENSG00000071677	PRLH	0.622086	0	0	0	0	0	0	1.83241	2.28836	0	3.17059	0	0	0	0	0	0	0	0	0	2.09869	0.592166	0	0	0.617101	0	0	0	1.14206
ENSG00000071794	HLTF	26.1611	15.9546	34.1094	38.9359	28.7867	17.0987	34.1937	24.0705	12.4696	8.72	19.9176	10.1796	5.02359	25.1574	30.5737	47.9431	60.0992	30.7642	20.3604	27.8129	5.68917	33.3299	24.7474	32.4053	33.7279	72.5696	83.7413	15.5459	53.4778
ENSG00000071859	FAM50A	78.1356	224.13	110.941	68.6808	147.807	120.274	93.7591	84.6191	133.7	103.438	74.6192	114.972	138.878	96.4281	109.403	47.2916	50.0802	91.0701	108.579	109.822	188.612	82.9297	136.052	111.179	595.412	105.573	121.534	70.5608	61.3362
ENSG00000071889	FAM3A	30.2743	52.1748	40.8694	36.9759	39.9271	83.2736	24.3087	23.3441	63.9782	53.7002	44.5739	29.6546	40.9779	59.0816	32.5548	18.9713	37.6062	22.3483	30.508	80.9445	38.018	34.6936	46.5823	24.7942	192.124	57.5536	34.9864	28.3289	23.3211
ENSG00000071894	CPSF1	65.9049	37.263	38.4408	60.0751	57.699	34.2366	29.8672	95.4303	63.1377	67.6944	52.2814	34.1435	30.6766	41.4833	103.633	85.1611	113.604	157.619	31.7997	85.2021	70.495	46.0187	44.9972	56.3226	194.253	59.3363	25.3487	22.9531	41.133
ENSG00000071909	MYO3B	0.010425	0	0	0.186504	0.128635	0.033892	0.297101	0	0.723498	0.15612	0.101218	0.027891	0.01673	0	0.005637	0.081339	0.216935	0	0	5.48638	0.018108	0.015328	0.026913	0	0	0.026821	1.0267	0.021454	0.038279
ENSG00000071967	CYBRD1	0.401369	21.7446	1.34057	0.593114	1.59584	0.319888	0.609325	7.1917	0.021471	0.375206	0.221048	19.5355	80.8301	2.13288	2.11536	15.7223	20.5448	18.8598	26.5938	44.0472	8.49751	2.17556	0.058576	45.6675	9.33926	6.49979	1.5183	0.134541	15.0181
ENSG00000071991	CDH19	0	0.097896	0	0.178843	5.67535	0	0	0	0	0	0.010791	0	0.023303	0	11.6519	0	0.012553	4.35264	0	0	0	0	0	0	0	0.054708	0	0	0.576196
ENSG00000071994	PDCD2	44.6582	53.6616	57.3647	64.9884	49.4498	41.2459	48.617	47.5088	58.4838	67.0545	41.0527	50.4025	84.7352	127.621	46.0862	81.935	37.9836	83.8091	82.2073	39.3236	56.701	88.1531	79.4413	79.7412	57.9616	131.099	62.1188	75.2684	50.5104
ENSG00000072041	SLC6A15	0.012188	8.91697	0	0.040868	10.9931	7.50629	0.024851	0	0	0	0	6.38691	4.77494	0	9.27912	34.3449	0	5.81457	0.03413	0	0	0	0	0.01788	0.008251	0	0	12.1368	0
ENSG00000072042	RDH11	46.6845	63.207	72.5879	60.6874	53.468	51.8773	97.2678	56.7415	59.552	48.5082	27.4441	78.0186	72.2099	51.5971	63.0739	33.9366	68.5022	27.654	161.954	37.1243	35.2825	63.8558	68.9455	80.3131	113.305	99.6059	102.896	45.6246	69.6605
ENSG00000072062	PRKACA	43.0612	50.7583	46.7743	54.8223	63.5913	36.6265	78.1198	68.8599	26.2778	35.7873	28.7363	60.8908	46.2302	41.4094	41.6943	55.0886	88.073	49.4316	19.3336	72.1806	28.0965	50.3576	74.4592	47.6213	54.9521	100.995	51.8702	21.7322	41.404
ENSG00000072071	ADGRL1	21.1902	5.02385	46.1357	18.0512	9.84121	34.14	28.8173	42.6448	12.0595	14.0155	16.6864	12.17	6.94623	8.25393	12.4841	32.1138	58.9801	23.4548	12.7491	24.8964	19.4108	18.2679	24.3377	7.36241	37.8865	39.5949	26.5107	17.4033	21.272
ENSG00000072080	SPP2	0	0	0	0	0	0	0	0	0	0	0	0	0	0	0	0	0	0	0	0	0	0	0	0	0	0	0.032204	0	0
ENSG00000072110	ACTN1	90.8299	145.838	57.8181	147.912	321.964	134.143	164.64	78.0581	47.7754	95.8515	44.4731	451.733	389.172	49.8907	305.153	130.442	173.851	178.598	191.001	46.6725	125.485	119.932	121.525	336.351	59.8682	234.102	157.644	39.5386	80.4008
ENSG00000072121	ZFYVE26	6.14489	6.07564	7.83139	8.21454	6.80352	5.35772	2.44147	6.54893	4.24947	3.33943	3.7047	3.87366	10.2149	4.95805	5.7473	3.03615	6.45662	5.39556	6.16106	7.36268	4.6781	7.18692	5.33212	5.55165	9.45681	6.47463	11.719	3.85116	6.48605
ENSG00000072133	RPS6KA6	1.4621	0.901474	4.12374	0	1.36562	1.45912	2.94798	0.001533	1.02982	2.06724	1.76728	0.668236	3.5179	1.24328	0.820776	2.72648	0	0	0.021691	2.63931	0.01818	0.600804	1.4997	0	0.836582	0	0.007442	2.4651	0.329475
ENSG00000072134	EPN2	19.9284	7.64468	28.0368	17.0129	12.9061	22.8354	9.2274	13.3	8.99548	11.8543	23.8231	9.68177	19.7071	7.89995	15.9971	32.5054	22.4358	25.7088	23.236	12.7345	9.11303	20.5326	20.78	23.4273	18.4243	10.5646	249.926	12.8362	22.6923
ENSG00000072135	PTPN18	14.8145	17.9289	23.935	13.8699	27.8634	56.4599	17.717	19.2302	16.6819	19.7724	18.4085	15.0694	14.1815	8.71211	9.28329	24.7459	25.8647	10.1794	12.0249	54.045	15.2767	29.9893	22.3913	11.7341	14.5669	18.8056	39.0066	21.8262	9.67578
ENSG00000072163	LIMS2	0.093448	4.78351	0.281542	8.83598	6.32324	0.033414	10.0779	0.298587	1.19566	3.155	0.335601	0.403047	12.3238	0	20.7102	2.55668	0.228614	10.6839	5.05274	0	17.9944	0.053338	0	10.2184	0.027394	1.46624	0.067797	1.45649	0.054991
ENSG00000072182	ASIC4	0	0.00603	0	0.012787	0.013594	0.422366	0	0.077462	0.030956	0.182883	0.04289	0.378979	0.160293	0.013666	0	0.121898	0.062736	0.014458	0.055774	0.020625	0.392391	0.338663	0.580073	0.007722	0.069565	0.183279	0.060258	0	0.012874
ENSG00000072195	SPEG	0.854677	12.6022	13.3547	4.23399	37.0633	123.129	0.020349	16.8336	17.5944	13.0927	3.22874	149.05	218.617	0.565101	23.4092	126.275	14.9311	18.878	67.2287	1.25275	24.4751	2.18792	9.8128	15.8196	1.42107	17.0601	13.1291	1.41097	2.56939
ENSG00000072201	LNX1	7.36913	0.249708	17.8634	1.48697	2.44189	0.383707	10.7917	5.98646	7.97584	2.00119	2.81045	0.11098	0.423424	3.53726	1.10164	3.25324	4.63176	3.57551	2.29335	9.2462	0.07054	10.083	5.20962	0.594848	4.89509	3.94017	5.88587	6.36212	7.22156
ENSG00000072210	ALDH3A2	68.9944	12.6397	94.5298	53.4682	58.7102	46.2707	40.7185	64.9377	48.0856	45.8613	67.4193	38.8101	102.192	40.1756	64.9503	25.2942	158.619	32.7945	60.9592	142.298	19.6531	46.2695	52.898	82.6334	31.957	63.0215	302.79	33.0548	53.1058
ENSG00000072274	TFRC	235.34	117.984	294.016	257.659	943.664	246.19	468.676	190.643	50.8663	132.828	74.0838	177.691	68.8046	539.948	204.493	458.444	329.483	244.251	340.777	339.322	121.641	239.604	113.35	225.562	86.996	99.3793	256.373	349.744	523.33
ENSG00000072310	SREBF1	33.8983	33.499	109.554	46.1008	39.0804	72.4634	77.6427	64.0526	345.155	135.699	225.788	76.3362	108.113	154.521	24.7471	56.8567	96.945	27.179	163.12	13.3033	47.7885	144.096	94.3357	26.33	193.431	58.7493	43.1176	234.802	48.989
ENSG00000072315	TRPC5	0	0.002314	0.002141	0.002454	0	0.002614	0.005354	0	0.00594	0	0.002743	0	0.00699	0	0	0	0.002468	0	0	0.002638	0	0	0.002453	0	0	0	0	0	0
ENSG00000072364	AFF4	16.9328	14.9394	40.89	31.4092	21.2092	22.6729	24.7601	10.9409	9.83322	10.6916	14.3388	18.716	24.5378	19.7313	6.94273	17.3299	30.1466	29.3694	41.5367	28.3612	14.2094	22.2888	23.9091	38.124	7.9565	21.1124	23.9472	7.54444	19.8324
ENSG00000072401	UBE2D1	9.24857	9.45941	11.0822	15.7441	14.6052	5.90359	5.64901	14.33	5.1867	6.01473	5.61055	10.9919	14.0366	6.06727	14.3264	13.7682	5.17727	10.2291	8.24996	4.78127	9.85309	7.60291	6.05669	14.2174	2.62969	19.2053	39.6343	9.38477	8.50764
ENSG00000072415	MPP5	14.7827	9.49315	15.4707	18.7325	15.887	18.15	2.2393	16.7124	8.13185	11.3029	10.873	15.1876	36.174	13.672	21.0062	15.7637	21.1334	10.3456	9.35636	13.851	6.96014	15.2895	12.6697	30.6565	9.087	19.9987	31.7543	10.9474	11.7439
ENSG00000072422	RHOBTB1	7.53423	1.51424	7.81605	13.1235	2.50085	1.21422	0.521654	14.4389	2.22681	4.54615	1.35225	0.395699	2.3056	0.389737	0.844251	6.22681	0.021532	0.864294	1.78022	5.4219	0.035209	1.00677	2.59456	4.13743	0.298939	0.74828	4.76351	1.73744	4.64659
ENSG00000072501	SMC1A	69.8908	27.9461	144.588	120.559	126.273	63.3617	113.389	70.0554	61.8002	66.4608	83.1382	187.477	40.4307	216.714	34.9267	34.0029	68.592	48.7216	10.121	105.754	17.0226	73.2111	73.9569	130.546	23.3312	134.612	161.604	85.6093	133.7
ENSG00000072506	HSD17B10	197.072	145.25	121.75	131.423	208.911	161.032	137.555	258.936	196.229	222.661	132.882	177.784	147.461	121.974	96.6936	93.7657	136.012	88.8229	34.8909	182.072	297.09	200.406	218.083	120.677	257.649	246.715	524.863	171.116	247.991
ENSG00000072518	MARK2	86.3739	20.2628	54.7619	35.2132	55.0574	47.4597	26.6646	33.9576	35.0646	29.0118	29.4284	15.177	16.201	50.6273	20.0821	64.1865	69.8746	21.3417	10.4789	36.1317	21.6785	39.0761	40.9815	22.3652	37.4532	26.9334	25.1397	47.5101	42.2528
ENSG00000072571	HMMR	12.0342	31.7461	24.3156	39.3342	46.0887	39.9984	52.9452	5.83758	10.1387	26.243	17.7107	32.4466	14.6096	21.5996	47.8565	34.84	93.078	26.7084	9.03596	17.5357	13.1249	33.8678	30.2955	9.11596	8.67766	54.9384	11.5025	14.7751	78.042
ENSG00000072609	CHFR	30.4444	13.0835	34.0229	6.95306	29.0112	15.1999	1.0348	25.7564	20.0423	15.7443	18.753	10.5285	9.76456	24.0246	28.0448	18.7127	22.7737	18.7057	28.8828	34.865	21.1863	37.4415	35.4178	21.9143	17.2934	29.9351	17.6809	20.6095	27.4489
ENSG00000072657	TRHDE	0.142122	1.69619	0	0.047295	23.0782	0.078419	0	0	0	0	0	0.910357	2.5332	0	0.07533	0.236127	0.438935	1.13677	0	0.014531	0.488363	0	0	0.075074	0	0	0	0.00146	0
ENSG00000072682	P4HA2	18.4426	16.3792	27.6787	17.6845	94.525	21.6358	23.0051	14.5935	23.3765	16.6494	8.85345	336.554	71.2485	11.5663	32.3142	35.593	41.7679	28.3769	306.6	47.1386	27.4472	19.8381	29.9513	20.7334	14.3305	13.7973	42.7421	15.3084	19.7855
ENSG00000072694	FCGR2B	0	0	0.024839	0.024521	0	0	0	0.019806	0.055451	0.083885	0	0	0	0	0	0.052993	0.024016	0	0	0	0	0	0	0	0	0	0	0.053005	0
ENSG00000072736	NFATC3	15.0369	7.8809	10.6336	21.9664	14.708	14.2492	30.2132	10.239	12.8429	13.8611	12.7586	5.97353	7.49556	17.5567	11.9164	14.9491	16.5547	11.024	7.17032	11.7297	9.58301	18.9397	13.9656	9.83152	25.0149	13.3047	14.3966	7.66621	11.9852
ENSG00000072756	TRNT1	24.413	18.2839	17.707	30.4194	18.4325	19.0206	13.7986	11.5237	12.2681	25.0242	14.4049	18.2784	11.6054	19.7454	38.7205	36.3997	35.0754	18.104	15.7259	20.6734	18.5113	35.1186	32.1175	30.0305	7.2555	14.2872	36.5238	19.1664	19.986
ENSG00000072778	ACADVL	213.421	230.269	118.442	206.823	508.112	195.715	77.2861	155.097	220.753	213.479	227.59	324.863	351.087	112.608	280.635	113.529	301.56	423.023	131.829	194.785	193.134	207.286	208.458	264.492	152.083	254.111	143.009	333.625	177.523
ENSG00000072786	STK10	2.96972	13.0528	7.57842	5.18465	23.4046	9.94938	9.54473	4.84122	3.61636	5.85272	4.27041	17.1249	10.1051	3.34694	11.8879	25.8544	14.0961	12.7095	19.6605	1.36255	38.9185	9.33117	11.0981	37.4772	1.63475	18.8447	6.58423	12.8488	4.33764
ENSG00000072803	FBXW11	25.1335	22.3265	30.3371	36.7769	24.3142	47.3156	41.2935	14.6318	17.0525	24.2447	17.3793	26.9856	34.5281	23.7457	13.1637	37.8227	41.9842	32.9719	41.1583	32.5341	25.913	25.4517	32.093	52.0552	13.092	45.7441	28.4437	18.5532	29.2539
ENSG00000072818	ACAP1	0.049545	0.212994	0.050677	0.019359	0.068601	0.061881	0.077444	0.052121	0.072901	0.121277	0.122651	0.544325	0.470637	0.068966	0.229612	0.158182	0.071391	0.321037	0.213911	0.346945	0.135309	0.26276	0.225838	0.148077	0.06319	0.041107	0.121636	0.062769	0.584725
ENSG00000072832	CRMP1	2.08628	2.61399	1.52844	1.07008	1.95481	1.7798	30.1439	0.040303	0.284327	0.819367	0.122605	6.51869	7.56419	0.229312	0	0.574952	0.672944	0.287737	3.91804	0.819522	4.33867	0	0.010965	2.77018	0.945152	0	2.89027	0	0.314659
ENSG00000072840	EVC	3.81326	4.16139	7.63011	5.96984	4.25522	5.23687	0.041232	0.078221	0.305823	1.26834	0.293135	25.9418	46.867	1.15281	0	1.55044	2.80228	1.44485	21.1808	3.22311	7.23958	0	0	12.8608	1.30041	0	11.694	0.04701	1.14863
ENSG00000072849	DERL2	39.3742	96.2726	80.9463	74.4357	103.366	45.5193	63.9407	33.5614	48.5793	56.8966	37.2932	87.6822	64.4454	47.8555	75.4288	24.4708	78.196	144.816	216.769	59.5019	132.396	104.256	124.441	129.084	33.5111	92.5677	66.4863	54.7913	68.7843
ENSG00000072858	SIDT1	21.1448	0.006024	5.35109	0.025551	0.09847	0.003403	0.006969	2.72686	2.30161	2.34589	5.20659	0.007282	0.029119	6.50629	0.015153	0.530664	0.025699	0.144456	0.04458	6.7949	0.019698	24.0806	18.2652	0.150443	7.04774	0.691783	8.20302	2.10575	11.1872
ENSG00000072864	NDE1	12.8947	48.5114	79.6212	60.578	29.7752	34.5109	63.6327	20.7851	15.6677	20.283	11.8605	41.9309	31.3792	37.4012	25.9987	37.0701	90.489	26.9331	16.3783	84.0086	6.09374	51.4587	37.1371	42.5329	29.2367	35.2964	81.7563	32.7899	56.0612
ENSG00000072952	IRAG1	0.032681	0.004945	0.052239	0.125814	0.439346	0.027935	0.022883	0.405729	0.236838	0.674356	0.108457	0.831094	0.678394	0	0.074631	2.25316	0.064929	0.086806	0.181948	0.014147	0.097014	0	0.140751	0.087215	0	0	0.100245	0.971719	0.015838
ENSG00000072954	TMEM38A	3.13205	7.94589	4.86575	2.22475	10.7748	13.6785	9.05888	1.68281	1.39937	0.667956	0.856392	0.656592	2.36028	1.11333	7.30432	7.37698	23.5056	2.45964	3.80601	18.1993	8.7902	5.56615	4.61387	11.1603	0.986758	30.0279	17.3836	0.761627	2.184
ENSG00000072958	AP1M1	14.6848	94.9548	24.8573	68.0029	36.8762	22.0106	29.4913	26.7901	22.7061	25.3819	25.9215	84.3359	57.6543	31.8303	44.1379	24.6441	24.6316	44.6378	36.161	40.1074	21.4476	30.6079	43.0863	119.899	32.9568	36.9435	80.8473	16.0194	28.7317
ENSG00000073008	PVR	12.8314	61.7432	22.3633	46.1913	73.6197	20.7981	22.8139	23.3461	22.0874	29.1097	13.398	78.6684	43.5873	18.6764	80.2064	23.9438	42.3207	53.0288	70.2281	16.3063	94.842	15.2916	17.1215	70.7472	4.03753	34.8588	7.0213	64.5009	20.4828
ENSG00000073050	XRCC1	15.6373	39.6389	44.2542	57.6966	30.947	32.4589	8.90348	23.73	56.8935	33.3355	20.7444	25.4373	11.7159	21.0032	36.2485	17.3312	39.1596	45.2754	17.2199	43.4331	17.079	33.8054	39.5587	20.816	41.2981	25.5047	22.9609	21.2015	19.5092
ENSG00000073060	SCARB1	19.2529	38.3048	49.3571	78.0482	82.6818	91.0135	33.5008	88.9914	98.0748	73.7725	36.9212	29.6491	115.499	90.2656	39.535	116.425	40.5634	17.5222	81.3229	24.3063	87.0989	35.7373	43.2759	48.0876	7.40546	22.3638	29.3509	102.208	61.0076
ENSG00000073067	CYP2W1	0.577494	0.013036	0.127738	0.152821	0.089831	0	0.075796	0.02275	0	0.051958	0.128774	0.016053	0.159896	0.015051	0.058229	0.067127	0.628614	0.424156	0.159096	0.148639	0.111323	0.289101	0.2784	0.017009	0	0.077622	0.178485	0.02241	0.161458
ENSG00000073111	MCM2	75.2084	46.9782	105.303	122.352	66.353	81.3903	106.567	117.588	47.7411	59.0315	51.2236	33.6008	22.1531	73.3267	99.7244	65.2511	123.477	53.372	6.38933	30.6035	13.9186	65.3549	79.1096	48.0614	62.4861	66.4384	142.77	32.9862	102.509
ENSG00000073146	MOV10L1	0	0	0	0	0	0	0.021941	0	0.006703	0	0.018574	0.028381	0.129597	0	0	0.054594	0.025041	0.075341	5.9333	0	0.122646	0.482016	0.024917	0	0	0	0.961192	0	0
ENSG00000073150	PANX2	1.1686	1.32906	6.66359	3.7126	20.1613	1.26098	0.294456	0.939427	1.08976	0.923783	0.308535	1.85133	18.5159	0.342658	13.9345	4.43244	3.23574	5.33243	6.5448	0.092491	4.57404	3.29047	4.83779	3.375	0.090648	0.584816	1.2806	0.095672	1.36441
ENSG00000073169	SELENOO	14.852	17.3659	13.1695	18.4023	23.5374	17.6837	9.55955	18.6402	15.687	16.1045	24.5924	25.1601	21.0286	26.7186	26.545	19.4884	11.8374	10.7749	11.6307	13.0992	15.013	11.6076	10.9052	16.5449	51.4187	12.3436	20.048	20.5904	13.7932
ENSG00000073282	TP63	1.79113	0	0.018986	0.029447	1.60258	0.035116	0.021574	0.73025	0.382338	0.9994	0.062641	0.018666	0.088436	0.035223	0.063621	0.008976	9.97048	0.606921	0.023	0.084131	0.070616	0.50253	1.74231	0.135143	0.354271	0.909997	4.35721	0.110777	1.65911
ENSG00000073331	ALPK1	2.26049	2.62583	1.2669	2.14322	3.35045	1.17626	0.015568	0.619439	3.41394	2.14706	0.917464	3.52796	8.05955	0.947124	2.38045	7.83427	10.315	2.72563	9.42963	9.29609	3.03304	5.39494	3.32073	2.19904	4.09262	5.45574	4.88101	4.3212	2.50048
ENSG00000073350	LLGL2	126.012	7.85664	115.087	53.8336	80.6901	71.6237	60.2582	44.4528	35.4978	91.4657	76.2912	0.640039	7.28821	92.2761	59.3035	61.4965	52.8218	57.7338	0	117.167	56.5678	186.738	256.437	4.8542	156.655	70.0552	65.5993	127.585	76.0145
ENSG00000073417	PDE8A	2.34732	11.0031	12.6126	15.3612	26.0672	26.1312	12.2324	19.5259	6.14196	10.3823	4.47551	11.4807	9.3701	5.63376	9.84264	21.0224	9.64972	33.1104	14.1287	9.51014	18.2169	48.4896	30.5624	14.101	2.87012	12.8121	15.594	9.36867	6.48754
ENSG00000073464	CLCN4	0.421137	0.587665	0.064546	0.138973	4.20759	0.460952	34.754	0.161135	0.95505	0.369036	0.298232	0.015331	0	0.028748	0.87735	0.848626	2.22652	1.43912	3.53536	0.096413	1.03127	0.952063	0.239828	24.534	0.039022	1.42078	1.9266	0.385031	0.384835
ENSG00000073536	NLE1	27.0899	29.8053	16.2092	31.3329	17.7834	19.9106	11.2665	36.6945	10.5296	30.0699	14.118	9.14909	8.18426	23.6736	29.1217	31.1112	21.2703	52.5473	16.8661	10.6771	5.91844	17.2779	11.5012	40.2368	17.3443	23.7867	21.879	13.3645	31.7629
ENSG00000073578	SDHA	286.001	202.125	151.071	229.912	316.129	183.494	97.2861	168.123	179.634	195.134	250.337	163.771	161.273	335.495	162.604	194.534	331.347	157.106	74.428	289.027	65.7894	141.061	193.169	188.869	199.601	273.429	192.07	214.554	246.058
ENSG00000073584	SMARCE1	85.7159	59.3969	137.805	230.581	71.5674	100.866	85.5885	175.427	157.585	112.333	189.996	45.6167	67.922	152.457	50.5082	153.31	88.0597	102.002	51.6673	130.743	27.4528	51.6844	87.406	107.399	46.9965	90.6618	163.102	217.401	156.431
ENSG00000073598	FNDC8	0.016557	0.058083	0.360046	0.064772	0.084455	0.231007	0.077437	0.367696	0.026631	0.04653	0.169306	0.017204	0.036241	0	0.148502	0.237591	0.015334	0.04928	0.203822	0	0.115484	0.078585	0.014749	0.097914	0	0.074595	0.123166	0.034461	0.04822
ENSG00000073605	GSDMB	61.5112	3.73812	3.36162	2.78655	11.8333	2.26921	13.3645	5.6103	71.2738	20.7769	42.8114	6.40567	16.0649	9.16439	7.21611	9.61947	28.0269	7.21204	0.905654	8.15734	124.98	3.82357	2.84845	1.65309	10.2659	2.53328	9.53299	361.864	5.71412
ENSG00000073614	KDM5A	8.23758	8.97339	14.8167	16.967	11.2161	21.1041	11.2064	7.78398	3.39698	3.66065	4.3526	15.837	14.8064	10.1629	10.3369	11.1976	27.6079	13.8964	10.0373	19.9341	12.5716	9.28965	8.30144	8.47768	5.84251	10.3262	18.9599	7.65279	9.77847
ENSG00000073670	ADAM11	0.388708	0.684186	0.88669	3.81379	0.152833	3.86168	1.33074	1.14037	0.53117	0.467484	1.16681	0.050271	0.179069	0.617688	0.834941	3.75348	0.691122	0.245715	0.296437	0.399051	0.077061	1.6033	2.2937	1.37279	0.301927	0.500495	0.99703	0.406026	1.78547
ENSG00000073711	PPP2R3A	7.60202	12.8819	11.9756	5.32157	19.5294	2.13538	0.561416	1.69717	2.75258	4.92074	4.50248	24.3799	11.3333	8.62916	9.63955	11.5029	17.2903	6.23245	6.62301	4.80726	7.67405	1.96682	4.21293	7.45262	4.34005	14.3388	3.95742	2.9966	4.34778
ENSG00000073712	FERMT2	6.5658	18.1833	4.92715	100.047	9.49092	20.7247	5.49962	15.5527	7.47113	16.0739	9.41705	93.6985	54.1612	8.06911	41.3417	17.3972	33.0388	34.6558	47.7067	9.66297	11.5883	16.5984	24.3334	78.7037	2.6346	37.816	99.5347	20.1134	17.1432
ENSG00000073734	ABCB11	0.01676	0.00535	0.161901	0	0.141771	0	0	0	0	0.009869	0	0	0	0	0	0.011891	0.085621	0	0.007617	0.032861	0	0	0	0.005273	0.00475	0.427588	0.014376	0.012262	0
ENSG00000073737	DHRS9	0.0384	0.033974	4.08422	0	2.84279	0	0	0	0.172594	0.215389	0	0.219014	0.039896	0.018708	0	0	9.40515	0.02492	0.153809	0	0	0	0	0.542576	0	1.39501	0.752539	0	0
ENSG00000073754	CD5L	0	0	0	0	0	0	0	0	0	0	0	0	0	0	0	0	0	0	0	0	0	0	0	0	0	0	0	0	0
ENSG00000073756	PTGS2	0	1.89097	0.035896	0.006856	13.7463	0	0	0	0	0.010309	0	3.3434	0.092696	0	2.47795	0.19608	6.73422	78.9529	0.854488	0	0	0	0	2.65558	0	0	0.018463	0.01482	0
ENSG00000073792	IGF2BP2	0.010953	44.8447	0.433651	93.869	66.4531	15.7192	10.2985	0.007781	2.99663	4.07001	0.08151	47.9361	48.4014	0.285195	34.2298	35.0379	63.925	59.3764	50.0108	0.062242	62.4727	0.536359	0.388846	78.7178	0.015723	13.1883	0.043838	0.02346	4.2039
ENSG00000073803	MAP3K13	19.517	31.1	28.6028	0.511202	54.0831	15.2955	19.3217	18.3305	25.1649	18.353	16.6807	22.5435	19.8753	15.7321	27.9776	34.0577	118.991	16.1506	11.5221	30.1119	35.8541	10.9905	20.7431	14.5991	30.1201	23.4875	56.9867	25.4766	40.6969
ENSG00000073849	ST6GAL1	7.22387	4.20868	12.9121	0.754188	1.46348	0.210168	0.023092	6.38145	0.352822	20.1717	2.61566	0.017994	0.008995	11.7147	2.28849	7.59313	7.70128	2.1067	11.893	9.95723	0.453407	0.508205	0.292182	1.74304	0.85093	9.79417	4.5394	28.4454	15.0818
ENSG00000073861	TBX21	0	0	0	0	0	0	0	0	0	0.018805	0	0.014257	0.014254	0	0.103845	0.042583	0.081767	0	0	0	0.015427	0.013059	0	0	0	0.019919	0	0	0
ENSG00000073910	FRY	0.332445	0.246227	7.66438	0.745262	0.229913	1.14067	4.48015	0.307854	0.210968	0.13523	0.278691	1.79665	0.289306	0.058212	1.01387	1.08456	5.01199	0.096346	1.88097	5.10406	0.009659	0.88545	0.118843	0.241449	0.039508	3.4382	12.2521	1.78676	0.306343
ENSG00000073921	PICALM	48.0906	89.9639	64.1831	86.9573	135.847	60.0771	57.7593	41.2916	38.9798	75.2511	58.75	143.649	127.515	49.4364	83.2696	55.6396	92.7156	86.5416	95.4286	55.4542	95.5393	62.9001	98.6009	138.832	30.2156	106.251	75.5784	49.4246	75.8136
ENSG00000073969	NSF	32.7294	10.8508	62.5	25.9533	29.6915	16.4625	25.1316	21.2993	17.5292	20.4021	16.3105	27.6964	35.2839	37.2474	33.7127	43.1619	28.1334	10.86	17.5402	54.1931	8.34577	23.4599	33.9301	21.7716	21.6214	28.7258	21.3051	27.8175	43.325
ENSG00000074047	GLI2	0	0.019982	0	7.19109	0.031535	0.345581	0	0	0.006839	0.021883	0	0.065211	0.761876	0	0.183455	0.652315	0.967218	0.724446	1.91237	0	0.031361	0.008901	0.044492	1.19736	0	0.10636	1.58298	0	0.017763
ENSG00000074054	CLASP1	8.69385	8.85481	8.34409	15.5632	9.91499	16.9091	16.0906	4.62852	4.4229	3.81226	3.81233	10.3511	13.3052	4.65527	11.9452	14.1909	9.42535	7.642	11.7793	13.2081	7.4124	8.97671	12.2741	13.1912	4.29322	9.39198	10.3395	4.85752	4.58002
ENSG00000074071	MRPS34	131.713	137.157	245.449	196.185	137.033	213.57	102.667	210.18	205.71	189.239	144.853	131.933	122.481	270.99	76.132	112.166	125.119	98.9749	56.456	204.002	160.097	173.161	185.056	102.396	291.74	119.971	301.976	222.688	199.811
ENSG00000074181	NOTCH3	29.5434	0.168116	49.4176	21.5029	43.8049	9.33013	49.5821	30.7955	11.4281	7.25315	7.23513	0	0.007889	21.2854	163.863	118.579	46.7546	11.8392	17.4079	23.433	0.6248	37.6782	58.3621	0.610364	23.7971	193.418	12.2511	26.6312	30.9811
ENSG00000074201	CLNS1A	42.7724	148.503	105.096	138.482	123.953	129.342	108.824	78.1916	105.272	216.721	150.707	177.424	98.3867	158.896	93.0509	222.811	147.808	86.5755	69.8174	57.9431	137.379	131.171	127.095	164.651	97.7591	117.313	146.21	116.6	169.88
ENSG00000074211	PPP2R2C	29.9207	0.992642	21.7655	0.281376	5.67803	8.26581	87.9439	17.1024	7.21797	8.60168	10.4	0.034631	0.45085	22.3647	1.11521	1.51362	11.5537	2.37725	0.360605	0.08167	12.4359	11.733	16.3084	0.889448	9.55084	0.666853	15.401	0.015018	15.264
ENSG00000074219	TEAD2	21.8789	35.1476	48.2992	67.1936	22.6709	1.42415	0	14.8264	17.3365	6.94982	4.12298	6.60878	11.6516	19.1325	34.4966	25.9508	17.5619	8.2385	11.3221	2.0161	7.82137	20.5026	37.8209	17.6695	42.6076	33.3956	19.574	6.45222	20.7485
ENSG00000074266	EED	10.9904	25.3774	21.138	30.6617	35.352	19.5952	23.1195	15.0727	19.904	41.1817	27.0117	21.6803	13.3766	15.0676	17.3589	14.8902	27.1033	17.1286	5.08639	23.3165	14.1111	24.1483	33.634	42.1568	20.5249	26.0302	20.0144	17.1631	32.7131
ENSG00000074276	CDHR2	0.078469	0.035537	0.604384	0.044246	0.101973	0.291167	1.02052	0.010624	0.016104	0.028329	0.022981	0.03905	0.007808	0.26494	0.15088	0.177769	0.072354	0.085215	0.059768	0.073674	0.04648	0.085257	0.143419	0.01655	0.007455	0.543255	0.351426	0.022215	0.033643
ENSG00000074317	SNCB	0.05576	0.191179	0	0.050836	0.08214	0	0	0.246368	0.062349	0.467684	0.795735	0	0	12.606	0.144209	0.103847	0.102258	0	0	0	0	0.424623	0.329843	0	0	0.060721	0.136893	0.027372	3.57135
ENSG00000074319	TSG101	51.65	54.3629	45.7771	45.789	41.1415	39.7843	40.9233	25.2839	38.6584	32.2688	34.0102	37.8501	54.5452	70.4802	40.1274	61.8606	32.6575	46.9407	65.5623	41.9501	149.904	50.8544	62.7403	71.3182	101.608	45.1441	49.3853	43.2222	42.7036
ENSG00000074356	NCBP3	55.9454	40.0497	60.8067	93.1231	92.5147	43.2181	40.5196	30.9037	27.3659	72.4063	84.4845	59.9714	30.8477	45.5878	65.0569	28.8667	103.41	98.7785	54.3939	27.1106	41.2942	75.8105	92.4713	119.444	39.0757	78.3941	24.7519	33.4821	66.8719
ENSG00000074370	ATP2A3	138.967	0.024764	115.331	0.065646	1.01544	1.98067	1.04807	17.1798	34.1542	99.5244	146.682	0	0.007481	19.8369	4.97682	3.51018	5.74027	4.71094	1.42418	34.0559	0.170042	73.4785	102.431	0.15857	3.9357	1.75554	18.6576	181.725	10.4106
ENSG00000074410	CA12	40.1281	0.051762	7.67073	66.0228	0.088712	0	0.06903	317.175	182.524	47.1798	101.853	67.8266	15.4349	7.89198	1.00646	1.07965	3.02055	0.045135	43.6773	58.2457	0.227133	39.2452	38.736	7.61387	159.653	0	66.4588	58.3818	250.488
ENSG00000074416	MGLL	96.6491	21.8154	9.24942	13.4668	37.5579	1.97451	0.541437	16.1383	91.2834	72.8893	37.1255	2.55919	15.7992	41.7209	76.6696	1.31202	51.451	18.4312	107.119	23.8492	45.6363	17.6762	12.8265	43.4323	0.264724	20.4743	114.743	49.0275	7.95087
ENSG00000074527	NTN4	0.299078	25.5262	1.56862	109.754	82.7677	16.0063	0	10.7963	20.2505	25.696	3.69645	0.740048	44.2028	0.123832	30.7006	7.19881	97.2805	20.6047	111.026	151.473	50.7126	10.5546	13.8098	12.8974	64.688	106.596	1.22375	25.2486	1.3683
ENSG00000074582	BCS1L	30.8655	61.3066	30.4472	32.0417	37.2128	36.3906	22.203	34.4355	33.3748	39.5179	25.9814	34.5417	23.5736	96.3565	42.9859	37.1154	23.8364	38.3335	23.7229	36.6127	28.5366	33.9399	31.8944	48.0029	63.8538	34.2898	40.7631	42.6947	32.8334
ENSG00000074590	NUAK1	0.297108	2.94631	1.91638	52.8148	6.00216	1.16862	1.92676	1.76747	1.48723	0.592935	0.394898	6.79255	4.23991	0.113529	6.38152	1.1356	2.62819	10.6519	3.81784	1.46779	3.90778	8.38472	5.49682	12.0535	0.450759	1.98354	6.98667	0.838105	0.713892
ENSG00000074603	DPP8	9.02758	5.59914	14.3769	14.1488	9.91591	8.33657	7.4085	13.8672	6.90047	6.12286	5.20576	11.729	11.196	7.40393	16.9891	21.2657	10.5462	11.3871	12.823	21.0549	5.12302	11.6427	11.7757	15.5017	8.83546	12.2021	21.864	6.74588	13.1269
ENSG00000074621	SLC24A1	2.11187	3.4043	5.56487	5.08391	2.30908	2.00151	7.78965	3.66693	1.26112	4.04688	1.60179	4.74614	4.94688	1.66533	6.31176	11.1549	4.90141	3.6709	3.11799	5.3393	4.01759	8.63152	6.56644	4.18778	6.5345	4.43136	16.1881	1.10965	5.07458
ENSG00000074657	ZNF532	13.4469	6.43962	8.68804	65.445	43.6122	93.6453	28.7694	8.38034	3.8695	3.02713	2.58114	32.8294	27.7587	2.59785	42.9731	66.3452	7.69493	13.3771	33.5277	11.8848	10.1567	0.125616	1.47748	13.2832	4.96585	33.8155	18.6173	1.88091	15.8895
ENSG00000074660	SCARF1	0.155269	0.05785	0.913416	0.09238	0.376409	0.136967	0.108112	0.282037	0.019879	0.080226	0.166591	0.18288	0.303446	0.075646	0.201482	0.306357	0.378243	0.146116	0.386827	0.665521	0.215183	0.285748	0.122677	2.0123	0.195098	0.2559	0.056915	0.133972	0.237542
ENSG00000074695	LMAN1	50.6296	26.508	26.7955	56.889	48.8178	148.314	70.153	11.5063	18.2523	13.6204	17.0009	173.851	56.2779	43.5479	35.6203	52.949	28.7546	51.2905	142.531	41.8392	27.246	26.7033	20.9141	68.3387	21.643	38.4452	47.6202	44.2077	44.907
ENSG00000074696	HACD3	56.0626	44.0219	113.147	102.282	82.8786	43.8106	71.0221	100.847	47.2279	71.0109	49.2644	35.8394	30.1376	47.6967	61.4788	88.9586	35.6177	38.505	34.2982	85.6108	29.2869	55.2459	81.5347	58.1367	57.4683	37.3731	137.616	42.3645	78.6246
ENSG00000074706	IPCEF1	0.014912	0.008548	0.121284	0.074121	0.113217	0.019315	0.108775	0	0.014628	0.064569	0.030401	0	0	0.094446	0.290254	0.486036	0.009728	0.005124	0.051393	0.284376	0.267321	0.014195	0.058778	0.054733	0.009862	0.043303	0.024407	0.044082	0
ENSG00000074755	ZZEF1	10.0933	4.83817	15.5494	11.2076	16.2673	8.86016	6.06921	8.35223	5.44883	14.6161	17.3415	12.4243	10.1167	7.5692	6.50981	7.81374	10.5432	22.9874	11.284	10.8596	8.11223	14.7028	15.5886	10.0023	4.11684	11.766	11.5727	8.7956	6.4889
ENSG00000074771	NOX3	0	0	0	0	0	0	0	0	0	0.01268	0	0	0	0	0.010003	0	0.008482	0.009536	0	0	0	0	0	0	0	0	0	0	0
ENSG00000074800	ENO1	925.562	2410.96	571.696	1729.1	1677.22	2536.79	1573.02	725.757	770.781	1136.34	831.611	4203.16	2892.36	1573.74	1899.05	992.736	1002.14	1313.09	2954.94	1161.4	1053.21	1205.14	1424.72	2292.81	1044.29	1141.08	900.256	1639.39	1065.48
ENSG00000074803	SLC12A1	0.035881	0	1.64809	0.039259	0.02049	0.202165	0.060835	0	0.132269	0.024604	0.098753	0	0	0	0.00776	17.8309	0	0	0	0.026266	0.016312	0.044217	0.163628	0	0.039153	0	0	0.014148	0
ENSG00000074842	MYDGF	79.682	218.533	128.624	210.211	198.614	77.7606	183.631	147.529	108.293	106.459	85.5165	632.884	249.911	157.403	178.835	78.2249	158.284	115.038	433.478	182.483	327.58	158.098	138.862	240.33	178.853	83.3889	127.53	156.802	143.459
ENSG00000074855	ANO8	17.3707	4.12861	44.2231	8.99873	5.5557	20.6584	16.2481	8.24942	3.85846	3.01951	5.20732	11.7709	7.147	9.67061	4.31269	12.647	5.9736	9.89573	9.10101	22.015	2.54869	8.78543	7.60796	6.87477	13.4094	25.2556	28.5745	6.11841	6.01545
ENSG00000074935	TUBE1	4.8586	5.03792	6.23326	12.4582	21.4223	12.8781	3.40017	11.2907	5.46312	3.60645	3.48902	8.47704	7.89235	14.8472	9.44928	15.0907	8.49939	21.1974	19.367	11.3089	13.4288	9.32888	5.61841	18.4162	6.13265	38.7034	27.4591	7.19967	8.68312
ENSG00000074964	ARHGEF10L	8.20484	1.89211	16.6728	2.22008	6.86121	15.6125	6.66786	7.59646	5.58789	2.4375	4.44975	3.12722	11.5258	2.59321	3.9973	26.1054	7.23121	6.11725	15.273	3.2335	7.66295	5.36615	10.6921	2.35183	4.44629	7.26081	8.08286	2.55496	7.76711
ENSG00000074966	TXK	0.304299	1.8133	0.009579	2.37833	0.59618	0.011697	0.140959	0.242521	0.026076	0.072972	0.088772	0	2.10579	0.011733	0.162764	0.556625	0.187704	1.7949	0.485916	0.349831	0.27911	0.068774	0.021955	2.14145	0.053752	0.034967	0.044344	0.023731	0
ENSG00000075035	WSCD2	0.013248	0	0	3.63449	0	0.020914	0.438667	0.060972	0	0	0	0	0	0.032271	0	0.210999	0.164479	0.225462	0	0	0	0	0	0	0	0.052896	0	0	0.00608
ENSG00000075043	KCNQ2	0.066801	0.047112	0.011363	0.136792	0	0	0.014208	0	0.002627	4.75295	0.01456	0.060041	0	0.026519	0.117721	0.033792	0.782252	0.028056	0.086583	0.013341	2.48959	0.292862	3.07612	0	0.028655	0	0.823466	0.014075	0.019667
ENSG00000075073	TACR2	0.085922	0.323207	0.324687	0.048959	0.371011	0.646872	3.55756	0.112771	0.37047	0.073613	0.317493	0.16743	0.490991	0.299926	0.569092	1.05348	0.167422	0.143933	1.14464	2.27435	0.495195	0.705437	0.205619	0.036134	5.56151	0.265106	0.105472	0.713764	0.295764
ENSG00000075089	ACTR6	22.1691	11.3942	32.675	16.663	75.2913	21.1269	38.5954	24.5889	27.2886	28.0752	28.0882	14.0514	18.709	42.0926	38.5693	40.9217	26.1615	9.62175	16.1152	38.9224	21.5743	17.7528	24.7704	32.9978	17.2786	62.6694	46.0086	30.8473	30.9045
ENSG00000075131	TIPIN	13.0663	13.9005	18.1258	24.6663	17.3677	16.3003	21.0804	23.2229	18.3342	24.7813	12.726	12.1552	5.79949	16.5692	36.7229	12.6759	24.7148	12.7617	5.0429	12.2354	6.99692	22.4992	24.1885	24.8954	17.3845	15.387	37.5052	6.25315	20.4459
ENSG00000075142	SRI	81.9724	109.323	44.9684	147.92	152.75	193.549	183.286	42.7522	96.7753	105.911	40.3143	179.434	208.412	90.3121	170.495	117.879	227.133	265.381	70.94	44.2375	107.429	100.435	131.456	185.218	28.9658	298.743	118.358	115.286	53.8542
ENSG00000075151	EIF4G3	17.536	29.7975	21.3216	34.9414	20.0586	16.4298	64.1724	22.633	14.0895	13.1019	10.1299	55.5809	43.9972	16.9071	17.9079	14.8806	20.4418	19.2069	61.3401	18.4818	24.1119	26.844	29.4812	42.1534	24.7575	0.042255	19.9535	16.6439	16.1059
ENSG00000075188	NUP37	28.3925	38.8724	23.7875	65.2311	64.9162	36.3607	36.1516	41.9721	37.2336	49.4209	40.7321	42.953	39.9052	55.25	57.4237	37.4438	73.3022	24.4666	19.6639	37.7861	47.8419	55.6102	53.177	99.3552	34.9642	62.9698	69.0679	28.2451	72.5958
ENSG00000075213	SEMA3A	0	11.5212	0	5.57429	15.3706	0.229342	4.82374	0.005995	0	0	0	0.153079	16.7046	0	0.041816	0.072021	2.91724	11.3943	2.80383	0.155242	0.006866	0.168134	0.324698	8.01178	0	1.10863	0	0.004011	0.375254
ENSG00000075218	GTSE1	8.90619	22.0714	17.0447	55.0177	38.53	42.7694	18.8945	14.2165	10.003	12.0719	10.2065	38.3622	7.47685	45.7356	43.2025	28.1938	21.6057	14.3661	2.84079	17.2503	6.80863	12.6415	13.1052	33.3918	44.209	25.9649	11.9676	18.0885	22.0263
ENSG00000075223	SEMA3C	43.7099	14.1256	9.83533	89.8103	62.0694	0.370904	0.079178	4.65933	4.31385	11.2754	14.931	85.4019	129.73	93.9742	34.2554	2.21266	16.8929	23.366	55.0396	57.4374	13.2402	158.062	93.6592	46.6175	10.2411	21.8445	21.0195	31.3001	174.495
ENSG00000075234	TTC38	15.0113	9.22143	7.93956	50.8639	11.5122	5.69449	16.6118	7.99682	8.74575	9.305	10.3794	25.6206	17.9867	24.0663	18.071	14.5521	12.7985	10.8736	12.2104	11.0886	7.06311	6.12886	9.33236	32.378	44.6889	20.0015	15.8433	9.11422	20.6729
ENSG00000075239	ACAT1	61.2677	166.224	111.775	100.076	70.8341	93.4811	45.8925	30.1875	72.9734	65.9374	74.5125	32.4661	40.9772	105.803	51.3953	65.493	49.4111	39.7391	35.1039	70.529	95.3171	25.7931	20.9249	130.591	63.6784	82.7856	90.8128	100.457	102.128
ENSG00000075240	GRAMD4	65.2545	3.28751	84.2008	43.5128	37.5291	74.8435	67.519	34.8161	16.131	24.4762	14.6478	29.9725	19.1114	78.952	21.3667	35.7222	21.037	19.815	26.3003	38.0602	5.13796	43.7177	20.5633	17.076	110.633	17.3583	39.5973	16.638	23.7441
ENSG00000075275	CELSR1	21.0695	0.066546	9.03666	31.0866	17.5	4.07269	1.06811	31.5148	15.7827	19.7056	36.3114	21.5242	13.282	36.7497	42.6335	29.1919	19.9561	10.2874	9.27417	4.38211	12.291	19.4575	17.5159	6.49871	8.08091	11.2475	4.05507	12.2936	27.3268
ENSG00000075290	WNT8B	0.12674	0.029059	0.174768	0.83965	0.016379	0.541723	0.151282	0.124441	0.124324	0.254807	0.49954	0.035124	0.017557	0.189358	0.018274	0.57699	0.085224	0.04355	0	0.198803	0.038007	0.297589	0.030811	0.139555	0.10058	0.098145	0.11409	0	0.426572
ENSG00000075292	ZNF638	25.0302	46.3067	40.5371	45.9022	32.2716	44.4021	53.6948	25.7607	51.8312	37.4596	28.0087	27.1843	32.917	26.27	40.7194	48.7735	32.1059	34.6869	34.1948	41.0041	51.7964	39.4299	41.7897	17.226	79.1449	33.6899	37.3968	23.5824	18.6546
ENSG00000075303	SLC25A40	12.5817	6.4665	33.0065	17.7472	25.6171	29.2386	36.7683	5.52886	6.7849	6.93978	8.38582	14.027	8.7024	22.659	12.9122	8.59506	13.7697	15.2244	11.5529	19.0773	4.15329	21.7333	16.1471	12.5748	5.38448	15.8474	13.104	10.4677	10.3366
ENSG00000075336	TIMM21	24.5681	25.7553	23.901	33.0393	12.4303	65.3014	24.2016	16.3412	18.8731	13.6363	13.6206	21.0697	8.57931	34.8475	50.4434	15.2686	6.70434	14.4638	11.7999	32.8808	20.2155	9.83289	11.3978	13.3869	26.108	23.8044	17.5412	26.608	17.9639
ENSG00000075340	ADD2	0.083069	2.88225	0.499295	0.295889	0.676451	13.869	0	0.013369	0.006678	0.027996	0.003609	0.429337	0.081842	0	9.48278	32.4818	4.094	18.9753	2.25405	0.017355	0.264766	0.014633	0	0	0	0.326977	0.730353	0	0
ENSG00000075388	FGF4	0	0	0	0	0	0	0	0	0	0.007525	0	0	0	0	0	0	0	0	0	0	0.29016	119.782	0	0	0	0	0	0	0
ENSG00000075391	RASAL2	0.783615	9.84656	10.8846	9.17204	15.1415	9.54842	10.0529	4.90909	3.05567	2.73918	1.94496	8.51191	9.62669	0.563334	6.98012	29.8015	12.2277	36.7266	6.32864	3.94508	13.6444	2.24347	2.44823	14.4861	2.64771	10.5537	7.42323	3.30192	5.58045
ENSG00000075399	VPS9D1	16.3103	3.63785	4.29029	5.05084	6.23005	6.83821	6.50098	5.40367	15.1993	8.48261	19.9757	9.45454	24.3788	4.66029	2.18535	6.48616	10.0143	6.98491	8.3291	14.1631	14.4609	10.2074	10.7315	2.2402	11.9225	10.2823	5.88603	1.86877	8.00423
ENSG00000075407	ZNF37A	3.66226	7.2913	7.80327	6.52183	6.57401	4.36028	9.45665	4.67469	3.13845	2.93384	6.19366	4.54142	6.56494	2.3022	8.07806	10.0983	4.33678	3.30993	5.46812	7.03636	6.76689	4.20595	3.41404	5.86335	3.09991	3.38908	12.0917	3.86755	5.80877
ENSG00000075413	MARK3	41.7918	57.5376	38.0537	46.2146	30.6378	34.7077	35.0895	48.6741	49.0409	50.607	47.1419	47.9679	37.6842	45.1326	36.169	25.0776	44.0062	47.0796	51.8752	34.4705	29.6867	55.7106	56.5553	43.7988	69.8624	43.204	42.3655	23.2241	34.2507
ENSG00000075415	SLC25A3	217.818	501.358	453.206	914.853	858.392	638.028	659.155	703.026	446.522	421.424	341.417	721.384	841.946	744.998	487.22	496.012	498.74	332.082	551.441	581.291	638.065	695.79	598.37	1160.4	545.264	867.676	861.324	536.625	696.34
ENSG00000075420	FNDC3B	9.99266	7.69131	12.2584	30.0982	79.9188	6.21014	1.83753	6.57806	4.09987	4.55587	3.02569	79.7433	35.2294	10.0356	17.3835	14.7516	70.9422	90.8117	55.0821	10.3818	27.9336	10.1758	5.02324	29.139	3.30741	27.2963	14.4547	12.8211	21.3086
ENSG00000075426	FOSL2	41.7628	14.8003	17.6662	42.4651	29.9687	12.1992	1.98881	21.0152	13.4497	15.4758	15.7289	138.75	73.4849	5.47427	26.1775	32.0559	30.1193	42.4053	30.4326	27.5403	17.547	12.0079	37.5591	29.7437	6.21712	25.1663	3.77564	16.737	2.78832
ENSG00000075429	CACNG5	2.58658	0	0	0.005652	0	0.006022	0	0	0	0	0	0	0	0	0	0	0	0	0	0	0.053084	0	0	0.068191	0	0	0	0.020101	0
ENSG00000075461	CACNG4	56.546	2.20448	12.1811	0.008755	6.02187	23.2324	0	31.019	31.5797	25.0102	27.2023	0.00998	24.4188	2.45618	2.44545	28.8056	4.07246	2.39064	0.015275	121.914	1.34444	39.3791	93.5361	0.010574	8.41131	0.529828	5.05692	10.0301	25.1129
ENSG00000075539	FRYL	5.37804	9.19665	16.6052	15.3381	12.7428	3.79206	17.8795	7.55362	4.7397	3.17848	3.54062	11.8292	13.8638	7.77619	7.83336	15.6512	13.7673	7.7661	9.38203	22.7248	2.03549	8.64624	11.9537	18.351	4.93066	12.2967	9.71098	3.46542	7.6318
ENSG00000075568	TMEM131	13.9717	8.77378	18.4573	18.9364	32.4481	22.9083	13.4455	13.8872	7.63119	10.235	10.8916	19.6236	14.8695	10.0289	12.6875	15.494	11.2986	15.6578	40.8328	11.3681	23.6163	14.6491	15.0539	31.3094	10.1583	11.1513	20.5628	8.87227	7.24329
ENSG00000075618	FSCN1	7.05422	13.6216	23.7884	66.6707	35.8766	23.9997	132.381	5.9016	0.669056	2.46135	0.366936	218.32	38.4296	0.88612	121.636	153.48	45.6668	43.9936	39.1238	2.94088	8.01328	9.30835	31.5112	17.8757	0.006265	40.5755	2.13187	0.90233	2.29561
ENSG00000075624	ACTB	2247.75	2861.45	1414.67	4518.87	3456.21	2698.34	1642.35	2521.8	2280.99	1996.18	1328.04	6645.85	4953.26	1344.51	2329.61	1316.02	3609.2	2199.64	1233.89	2581.36	3100.88	2216.1	3161.21	3465.01	3224.32	3936.24	1677.95	2705.26	2660.19
ENSG00000075643	MOCOS	2.82454	3.35635	3.9984	3.89096	20.6069	6.11402	6.53957	0.401296	0.986419	0.449308	1.89195	23.0854	3.69421	1.97676	2.81514	3.12177	2.41434	3.72932	4.17533	1.63976	13.8672	3.80577	3.72359	11.3979	0.832276	7.31699	3.23209	1.15636	2.08259
ENSG00000075651	PLD1	0.91801	2.33409	4.4533	7.32187	14.0873	3.08687	1.14398	0.315908	0.564784	0.851743	0.348935	3.236	13.3855	5.79679	11.2373	7.92621	7.5844	6.53342	4.89515	3.91658	3.71738	3.45581	5.63728	5.32167	0.778115	7.01194	3.4442	3.65566	5.6999
ENSG00000075673	ATP12A	0.009192	0.076147	0.762766	0	0	0.026788	0.191509	0.006769	0.022663	0.0063	0.00937	0.009553	0	0.015008	0.016655	0.071714	0	0	0	0	0.147225	0	0.033519	0.010121	0	0	1.17695	0.083474	0
ENSG00000075702	WDR62	13.3057	26.4124	26.8701	30.6404	21.1782	41.2114	18.5954	20.0444	37.2655	12.704	15.4901	9.0554	1.01494	20.7713	43.0519	42.4376	15.8171	21.8641	1.32563	33.5032	14.5388	15.6748	17.3909	27.3518	48.4739	14.779	6.52042	14.5288	13.7004
ENSG00000075711	DLG1	32.1769	72.4655	55.9955	47.4562	67.9336	46.0008	24.6905	24.3524	13.5477	15.9253	19.1124	47.162	50.6373	30.7591	39.011	43.8815	115.163	64.0578	77.4682	42.569	30.5764	23.2409	33.6929	70.9397	24.6582	31.6069	72.5677	31.3308	107.838
ENSG00000075785	RAB7A	262.42	212.706	218.993	213.425	206.542	133.925	154.88	213.3	211.769	236.243	172.071	223.497	236.729	216.989	282.708	206.785	292.51	153.645	165.453	194.695	200.997	207.563	197.513	177.687	116.186	263.323	246.507	157.674	209.558
ENSG00000075790	BCAP29	35.2393	55.5373	58.9963	45.98	141.721	48.2117	43.076	13.4599	31.1653	55.599	29.1889	74.2038	37.5099	106.197	42.4765	30.0851	39.4695	79.0039	117.452	117.805	16.4618	81.0194	64.6856	62.6676	12.3109	129.094	127.597	37.2646	25.3477
ENSG00000075826	SEC31B	2.13926	0.692568	3.48641	3.53829	0.390914	3.46931	1.88875	0.86858	1.1981	1.40036	2.91267	5.22661	8.83138	2.71183	0.354495	2.13006	2.597	3.22949	0.940627	1.83327	0.568459	0.658445	0.415428	4.05643	1.0984	3.18245	3.51297	0.722226	2.81461
ENSG00000075856	SART3	24.9684	18.3447	41.0776	54.1161	32.8451	35.7159	27.0232	52.3437	27.8846	26.9363	27.341	18.2948	22.7489	34.928	29.4017	30.1312	24.8275	20.096	13.7495	46.1915	30.8444	27.437	36.8478	52.855	25.8871	24.5976	53.4643	16.1882	35.9196
ENSG00000075884	ARHGAP15	0	0	0	0	0	0	0	0.004336	0.953489	0.069517	0.25273	0	0.046836	0	0	0.027985	0	0.023235	0	0.088388	0	0	0	0	0.167692	0	0	0.011105	21.5999
ENSG00000075886	TUBA3D	0.415827	0.162513	0.50111	0.29869	0.048853	0.760914	1.25321	0.046396	0.095965	0.168101	0.379602	0.261911	0.273428	0.098225	0.027252	0.327407	0.150207	0.161985	0.200665	0.481783	0.239828	0.395388	0.492394	0.319123	0.128821	0.182959	0.293889	0.136582	0.177436
ENSG00000075891	PAX2	1.37798	0	3.36372	24.4509	0	0.010565	1.29721	0.032034	0.040005	0.95358	0.406451	0	0	0	0	0	0.081144	0.011211	0	0.03602	0.01223	0.010352	0.046983	0	2.75298	0.613494	1.74467	0	0.646414
ENSG00000075914	EXOSC7	35.8048	34.8849	43.8678	74.2389	41.0486	30.8953	31.2737	48.3734	46.8562	56.1156	21.2352	63.0815	48.2007	26.0675	41.8206	55.2933	70.6652	43.8251	21.5021	33.7151	81.1415	31.6784	36.4729	101.722	65.3032	41.1907	50.9211	24.7884	56.3843
ENSG00000075945	KIFAP3	29.1106	8.18526	29.5194	16.9123	10.7275	20.3236	30.0698	5.83635	12.7679	12.9698	13.9214	53.3846	13.9419	12.7131	12.6628	18.8018	17.9218	7.58868	17.9739	8.9543	18.4398	6.8939	6.29182	12.1476	7.67462	9.10249	31.1441	8.78293	11.9537
ENSG00000075975	MKRN2	19.0778	26.9127	17.606	25.4795	18.5991	23.6947	17.4521	20.548	11.8189	18.0741	11.8691	28.5974	26.1503	18.7587	26.6859	24.4952	31.7409	29.9069	27.7052	35.4855	36.4264	26.2365	26.6253	38.0202	11.7938	23.1166	50.6345	11.4636	25.5109
ENSG00000076003	MCM6	42.2392	29.9384	46.6833	78.5596	42.1885	74.0811	113.413	42.4488	36.0196	36.7374	28.1966	42.9766	14.6665	45.6758	54.9731	25.604	60.7112	26.1935	5.00678	46.6142	5.39935	48.6528	59.1229	48.4971	55.5188	44.3954	43.4101	29.6383	41.7414
ENSG00000076043	REXO2	47.6232	225.643	34.6281	68.9512	244.939	58.6602	18.2688	54.3446	32.0544	38.2482	49.7388	108.271	88.0311	175.649	116.4	87.5867	146.344	113.565	110.661	129.671	197.977	26.8199	25.833	199.464	56.1915	112.024	78.9697	58.2517	138.459
ENSG00000076053	RBM7	10.5165	20.028	12.7049	22.6966	32.9779	11.699	8.4868	6.4234	8.14125	7.53848	4.44323	16.1285	22.1725	16.7527	11.5029	19.4348	36.0661	33.7342	15.8583	14.958	16.53	6.42739	5.54282	32.1973	6.56643	42.1253	12.0221	9.72187	15.4712
ENSG00000076067	RBMS2	2.01447	12.8785	6.45964	12.5095	13.0229	0.447985	0.263178	2.8738	6.19269	5.1588	4.48987	6.70224	17.1211	0.247278	26.317	5.76637	14.2049	31.7674	7.95315	9.71318	15.3589	0.718147	2.13519	16.2921	1.84079	21.5096	9.30096	4.96526	6.40014
ENSG00000076108	BAZ2A	36.0104	10.3842	42.4716	34.1234	17.6938	12.1204	41.804	29.5796	26.4592	30.7537	35.4307	21.556	35.7977	32.6566	39.7282	38.8489	32.418	27.6899	19.4506	68.9101	11.073	32.2999	29.3428	25.4068	26.6707	18.9655	59.6083	36.9724	38.2241
ENSG00000076201	PTPN23	16.2058	28.0245	30.3947	26.5686	21.2378	18.9572	16.9598	15.4766	11.3128	14.5557	13.2662	24.596	17.8757	17.446	13.9347	15.0901	20.3285	24.3919	21.0014	17.1346	27.0383	13.6103	13.4042	31.7321	22.0471	18.3041	15.1932	23.0363	17.3746
ENSG00000076242	MLH1	15.5694	17.1298	42.2475	0.008443	31.8861	2.02093	26.9089	19.2833	18.9946	27.3638	31.6302	44.2198	21.0017	22.9579	55.1527	19.7852	27.1065	19.1459	29.3395	29.7937	27.1116	31.0787	41.9195	39.5356	40.9753	32.7803	35.8175	31.1895	71.0975
ENSG00000076248	UNG	63.7575	36.1171	75.09	75.0634	101.051	93.4617	62.192	154.046	102.378	86.189	100.808	25.5922	23.0537	102.479	99.0203	64.2289	94.2331	28.9291	16.8051	74.8346	28.6849	55.1995	76.5528	91.8297	68.6414	63.8574	72.9135	51.2431	78.1035
ENSG00000076258	FMO4	2.19038	0.475849	1.06041	0.184772	0.415534	0.015144	0.883915	0.223867	0.498927	1.3677	0.357557	1.45818	3.08562	0.189884	0.480462	1.28721	4.91756	0.329456	1.50029	3.25545	0.51718	0.742004	1.96843	0.257493	0.618599	1.94669	2.81315	0.614476	1.50974
ENSG00000076321	KLHL20	12.0731	3.63119	13.4112	5.70868	6.59354	6.51509	9.07098	5.70234	3.94807	5.60548	4.09361	9.66132	6.95758	5.06633	3.7137	8.51548	9.9203	4.96367	5.87308	7.53699	8.69091	8.37256	8.63176	10.0581	4.36507	8.25442	14.7393	5.42246	7.51658
ENSG00000076344	RGS11	6.76355	0.373216	4.62928	0.312899	0	0.209785	26.0116	9.58573	2.85919	4.69932	8.30075	0	0	0.123641	0.429281	8.58312	0.350656	0.319345	0.46488	5.02012	8.3041	0.28122	2.2587	0	0.044183	0	0	0.195498	1.18201
ENSG00000076351	SLC46A1	7.47943	3.45436	14.0325	6.11171	3.50492	7.8984	11.1787	8.63861	2.59882	5.09394	4.81903	0.036298	5.87997	2.4415	4.40723	3.5692	7.46501	4.34343	6.92363	12.8889	8.92875	7.24875	6.71886	6.3729	5.67206	5.18044	10.3192	12.7782	5.47926
ENSG00000076356	PLXNA2	3.19833	0.684425	2.00953	0.046654	0.945139	10.5429	102.412	0.752631	0.066931	2.41813	0.48106	0.121138	0.313099	0.130198	1.35114	1.76845	9.29739	0.912913	8.05627	0.027871	3.77889	0.468177	0.279913	5.08537	0.077555	7.72736	8.67743	2.71454	0.186588
ENSG00000076382	SPAG5	33.4901	48.3472	55.3259	69.2688	67.5375	61.9547	43.2533	74.2503	30.0068	21.8111	23.9427	17.7727	6.3779	38.2271	46.2232	45.7342	46.7511	30.0707	3.14813	47.1641	46.0962	21.0724	36.3464	68.6683	73.6074	54.1465	20.5979	75.263	83.6631
ENSG00000076513	ANKRD13A	21.2789	36.146	34.3052	16.634	40.9674	22.1868	9.74863	29.8533	17.8195	15.9866	16.5848	107.27	118.227	37.8506	17.0374	22.0327	53.7833	19.672	8.78406	77.4051	70.1957	8.44362	11.4317	78.2818	9.97416	29.5577	12.8897	33.4374	15.8153
ENSG00000076554	TPD52	186.542	70.1787	150.88	145.393	195.346	131.387	61.9173	76.5575	47.7668	161.873	196.34	0.176616	38.567	445.951	239.418	262.129	189.862	109.174	20.4828	105.865	35.891	164.765	164.886	65.9979	46.9919	101.143	152.689	671.283	107.155
ENSG00000076555	ACACB	0.463215	0.853343	5.66185	3.07789	0.701042	7.42519	1.17903	4.44931	0.650786	1.58809	1.68169	2.94273	2.91274	3.86447	0.07886	1.64404	2.63215	1.1902	5.86518	4.47935	0.272605	3.52345	3.62979	1.75655	1.41412	5.30639	5.17522	3.03233	2.40068
ENSG00000076604	TRAF4	65.6724	37.3137	113.629	63.5625	67.892	91.6275	95.6001	135.325	54.7293	34.2095	25.7782	17.4277	32.8948	57.6097	54.8391	77.5731	99.3978	73.3127	20.5234	71.156	131.821	63.8519	86.7328	40.2933	104.963	79.4644	62.2895	165.538	67.1536
ENSG00000076641	PAG1	0.542889	0.141606	1.97506	0.599222	0.44933	1.26215	10.1768	0.008984	0.939054	0.048079	2.79493	0.933472	0.804877	1.84551	3.4531	0.573703	0.269877	0.393008	7.28197	0.0121	0.097749	0.193066	0.297511	2.84618	0.490131	0.161636	1.64357	0.253951	0.865082
ENSG00000076650	GPATCH1	7.30135	6.82244	7.57625	7.54591	6.97154	6.3056	3.68052	7.69238	8.52059	4.49771	4.86868	4.9764	3.43924	8.5279	11.5759	36.6309	7.13836	8.7977	5.18455	12.3094	6.2943	7.89225	6.15316	8.8436	9.13657	12.2523	6.0255	4.67313	5.41285
ENSG00000076662	ICAM3	28.822	12.7428	13.1902	13.8982	6.36877	5.46108	8.50328	15.9132	8.0063	9.2774	8.82334	21.8744	3.16608	31.1353	8.71545	12.167	14.6627	19.094	4.25721	29.5413	10.4764	19.6843	14.6962	7.94852	26.503	23.8425	28.1123	11.7968	16.8885
ENSG00000076685	NT5C2	46.9755	15.2554	66.3337	81.8627	81.3294	52.6241	21.8774	37.8997	33.386	27.486	20.0936	46.9376	59.0647	28.2619	92.647	78.5057	91.4968	75.0196	84.6856	15.0898	37.9597	81.4866	94.6912	62.9836	10.2273	81.5557	24.2618	19.5875	20.4792
ENSG00000076706	MCAM	1.36783	65.0676	1.63846	2.78806	117.019	6.8155	0.512156	1.23706	1.13641	6.37708	1.95093	124.354	19.9823	1.05915	116.957	23.7051	1.22085	6.98049	1.95238	0.132567	0.602405	0.06931	0.137499	16.1436	0.051592	2.643	0.025537	1.45032	1.87618
ENSG00000076716	GPC4	1.85552	0.52887	0.770519	29.629	8.99221	9.96661	17.0946	0.890914	1.82016	0.437893	0.502298	19.0754	0	1.96695	31.7033	25.3126	0.243062	3.88163	4.20022	13.0402	1.28025	10.6656	9.07756	0	11.5968	19.3919	3.60011	0.013395	2.17115
ENSG00000076770	MBNL3	2.7642	0.643165	6.05795	0.372771	4.47056	2.73686	6.80805	3.46822	0.928423	1.17593	0.046005	0.009061	0.059125	5.64955	1.73063	2.67553	16.2949	1.63915	0.079424	11.5662	0.071899	9.52647	10.1648	3.08517	3.34389	20.0996	5.18611	2.88356	2.39829
ENSG00000076826	CAMSAP3	26.2313	1.15225	27.4816	10.7475	9.7863	16.5956	7.87938	20.784	10.8321	11.6503	15.7105	0.03423	0	33.235	7.82706	22.7705	14.9812	30.543	0	35.9818	18.0649	13.9445	13.3355	0.262934	28.2501	19.216	21.7307	18.1428	12.0851
ENSG00000076864	RAP1GAP	20.9444	2.28992	30.3505	3.92977	9.57257	6.46225	14.4633	16.9549	15.6249	1.45935	3.69873	0.189732	0.319745	9.27784	5.00685	4.67523	6.95656	11.6037	6.305	30.083	11.552	31.8085	8.69002	0.160898	20.5316	7.67069	54.844	20.4868	2.15474
ENSG00000076924	XAB2	27.4395	33.1672	35.4209	30.3484	20.1116	34.516	21.0583	44.9948	24.6325	25.4005	22.5055	27.3304	23.7366	34.3025	25.9684	45.9973	41.4388	125.072	20.2092	47.8781	26.8252	20.4065	20.6451	38.4548	55.2737	35.8472	47.2706	16.3479	33.0439
ENSG00000076928	ARHGEF1	30.4311	35.914	39.5377	18.2429	55.0263	46.2485	40.4645	44.0305	37.782	16.1146	14.0689	40.4453	23.0655	19.0709	38.9297	26.6199	23.8031	51.4481	23.6583	16.8198	52.6904	24.6399	29.046	76.8388	32.7992	23.743	45.3513	19.6301	19.0731
ENSG00000076944	STXBP2	0.175256	65.995	69.1747	35.0644	63.5321	40.3839	41.5898	73.7429	71.1162	47.2835	48.546	2.92492	7.97069	4.7706	68.4699	61.6798	94.539	256.106	2.48833	106.316	122.259	56.9539	64.5414	61.0951	145.497	93.0306	82.3283	46.8171	45.6582
ENSG00000076984	MAP2K7	13.6485	21.6318	22.6076	25.1861	17.9851	29.1287	19.2022	22.2044	11.886	12.9595	13.8037	16.8915	16.6542	23.8471	17.3082	36.5033	22.3736	69.3555	11.6454	29.9202	23.7998	11.4128	10.9201	28.5241	27.6163	16.4007	16.7201	16.5101	18.2408
ENSG00000077009	NMRK2	0.217728	0.062401	0.061702	0	0	0	0	0	0.05376	0.300501	0.055865	0	0	0	0	0	0	0	0	0.089548	0	0	0	0	0	0.052689	0	0	0
ENSG00000077044	DGKD	17.6692	6.74352	31	12.5427	6.5798	22.4096	4.9531	12.7953	4.67298	6.55828	9.1117	9.71842	13.8876	19.9755	23.4866	28.3728	3.89897	12.2866	53.2938	15.003	17.1185	12.3552	11.1134	19.5651	31.4997	10.338	10.6154	6.97876	3.27958
ENSG00000077063	CTTNBP2	3.14907	0.020639	2.63228	24.3319	0	0.10199	0.056308	1.31446	0.024988	2.87776	1.21708	2.78241	0.843792	1.9992	0	0.511956	0	0.040848	0.115406	0	0	0.075198	0.015482	0.008811	3.14843	0	33.9304	0	0
ENSG00000077080	ACTL6B	0	0	0	0	0	0	3.7609	0	0	0	0	0	0	0	0	0	0	0	0	0	0	0	0	0	0	0	0	0	0.023061
ENSG00000077092	RARB	0.852479	0.01764	5.69638	0.349307	0	0.352195	0.387752	0.12676	0.821123	0.274294	0.11851	11.5916	17.2788	0.24656	0.214464	8.03562	0.081466	0.897577	8.61935	0.060342	0.099978	0.03906	0.031173	0.097895	0.14925	0.25539	4.61931	0.1213	0.031388
ENSG00000077097	TOP2B	88.0572	21.8098	90.8196	104.832	28.452	66.1669	116.731	74.8425	35.8893	70.7867	39.756	49.7887	49.6622	58.2937	58.9866	62.2123	41.8507	19.4745	39.1092	38.2693	79.5911	69.005	84.5888	48.4002	148.519	57.5054	160.525	37.5034	39.7354
ENSG00000077147	TM9SF3	81.2645	25.7213	105.191	79.0146	107.649	64.4706	51.2918	33.5113	41.3945	37.7234	53.9199	89.1207	73.2408	85.8452	42.1932	101.808	56.7442	36.5746	77.1991	124.683	37.0685	57.3942	56.3546	108.628	37.9503	58.8898	87.0473	50.3253	116.08
ENSG00000077150	NFKB2	7.74897	15.131	14.6521	32.862	47.6633	24.4145	8.2118	8.96895	24.25	22.0095	18.9345	28.3628	47.3906	9.11482	30.9537	10.8263	16.4151	47.1535	37.5941	11.373	26.9901	19.785	12.6075	63.8673	14.7271	19.3338	34.7732	21.042	26.3948
ENSG00000077152	UBE2T	42.6988	114.224	182.419	114.059	87.5088	169.614	272.448	78.2345	110.124	95.0486	92.0347	48.3743	13.5295	87.442	283.135	111.604	86.9827	35.8396	5.03536	85.153	15.3872	80.1036	113.406	132.015	190.63	71.1105	97.3108	68.8837	163.009
ENSG00000077157	PPP1R12B	2.77038	0.848098	9.71037	4.71704	3.60812	6.62701	5.46809	3.40251	1.23312	1.90898	2.392	3.41408	5.43522	6.19944	4.38328	12.6352	10.8794	10.5426	7.08663	11.2895	1.14188	5.28116	5.65445	2.33358	3.62249	7.42391	6.55521	3.3355	5.7565
ENSG00000077232	DNAJC10	18.9576	16.3318	21.4578	39.3498	33.5268	27.7054	63.4225	10.704	12.6337	9.60442	11.9517	30.143	26.0562	30.6049	61.269	16.0427	18.7495	46.6535	90.2076	58.7683	36.3623	33.2084	18.5977	50.5381	15.2221	18.273	61.2535	23.7013	14.4794
ENSG00000077235	GTF3C1	25.8537	16.7707	97.0731	39.4091	19.5543	26.2748	26.6393	34.2289	31.7036	37.9244	24.2693	19.1819	31.1128	89.2168	22.7502	22.0098	22.9895	10.9945	18.1713	58.9816	27.2451	24.3202	47.6045	36.105	56.1413	21.5814	55.3266	20.7866	31.7921
ENSG00000077238	IL4R	8.31814	4.15501	38.0121	9.79425	39.5852	0	19.7366	7.69443	14.1316	12.3654	8.90978	14.4725	20.9663	5.17002	23.4793	14.6762	60.6601	19.7243	40.3701	25.549	32.1916	12.6109	16.8406	34.4087	2.99197	22.7512	9.69844	20.4623	5.71256
ENSG00000077254	USP33	15.857	18.5411	26.4878	30.4697	18.6418	74.9716	28.149	9.86984	8.14707	6.4128	9.33117	37.9589	52.3941	18.2557	15.1545	25.0783	27.4068	14.3515	33.7822	17.013	13.2289	17.0205	17.6122	20.5884	10.1539	35.6418	21.8985	13.2646	12.6356
ENSG00000077264	PAK3	0.117192	0	0.01004	0.063625	0.186985	0.089324	0	0	0.002653	0.141213	0.05881	0.033727	1.73914	0	0.037043	1.37162	0	0.060494	0	0.00849	0.002028	0.006865	0.023684	0	0.007154	0	0.240044	0.047968	0
ENSG00000077274	CAPN6	0.336444	0	0	0	0.018904	0	0	0	0.121968	0.494609	0	0	0	0.437105	0.010545	17.0483	0	0.010053	0	0	0	0	0.017781	0	0	0	0.395038	0.019219	0.05371
ENSG00000077279	DCX	0.224368	0	0.01175	0	0.003579	0.017935	0	0	0	0	0	0	0	0	0	0.161945	0	0.038365	0	0	0	0.00703	0.006732	0	0	0	0	0	0.014508
ENSG00000077312	SNRPA	76.0334	132.827	82.9401	138.187	87.7615	114.794	79.5537	89.2764	95.8728	120.304	81.0413	94.8821	47.8642	102.763	112.024	84.4639	101.85	77.8467	31.9451	67.216	123.112	105.931	100.093	95.1014	116.999	112.523	90.306	84.5904	108.196
ENSG00000077327	SPAG6	0	0.033738	3.55505	0	0.337372	0	0.095032	0.055121	0.004672	0.028508	0	0.015646	0.015641	0.259612	0	0	0.013804	0	0.095787	0.044277	0.046774	0.028661	0.062114	0	0.014934	0.021859	0.787418	0	0
ENSG00000077348	EXOSC5	39.1641	81.8374	40.6952	48.4673	71.5086	56.4367	33.1792	67.778	154.377	99.7207	75.6118	41.7721	14.193	100.558	83.7245	68.459	71.5965	60.3461	58.2119	36.1482	91.0714	86.2986	77.1913	121.319	56.9013	59.6954	100.813	87.5547	46.1305
ENSG00000077380	DYNC1I2	61.4775	65.8718	60.5302	41.1165	49.4619	75.9983	70.3408	34.36	54.7038	39.1005	26.5771	90.9612	83.7612	32.0159	79.3967	55.3702	56.4145	66.7077	44.1447	91.9526	44.2935	38.5799	57.0999	78.441	46.6631	62.2373	73.9374	36.8234	40.6655
ENSG00000077420	APBB1IP	0	7.23422	0	0.018367	0.247339	0.919831	0	0.009891	0	0.036822	0	0	0.061215	0	0	0.04169	0	0	0.128185	0.039502	0.090622	0	0.0551	31.8311	0	0	0	0.013235	0.012329
ENSG00000077454	LRCH4	19.4393	10.1783	24.2236	16.6977	17.6555	37.117	25.1627	15.221	26.7843	18.3708	11.9971	11.9664	14.2263	39.773	8.79177	21.0241	16.9202	20.9348	7.82928	44.2332	16.4141	33.9096	31.6407	22.3422	17.4332	31.4057	12.9606	27.7181	24.307
ENSG00000077458	FAM76B	8.20117	8.58873	20.2339	18.0402	22.2494	9.06285	19.7159	6.86885	3.73043	3.58123	6.31276	9.84987	8.35865	10.449	11.1564	12.7493	14.6557	15.0947	9.13498	12.4593	5.73924	7.31115	8.307	13.3616	9.54518	17.0175	12.034	7.26375	13.2663
ENSG00000077463	SIRT6	14.9609	24.3353	17.9685	18.8626	12.24	17.2714	19.1045	11.9886	12.2535	13.2786	12.7364	25.0307	19.1974	19.5174	17.098	11.742	14.8049	12.5754	18.7827	23.8925	32.444	21.713	20.4775	26.9954	27.033	14.3381	20.0812	10.812	12.125
ENSG00000077498	TYR	0	0	0	0	0	0	0	0	0.012995	0	0	0	0	0	0	0	0	0	0	0	0	0	0	0	0	0	0	0	0
ENSG00000077514	POLD3	22.2013	17.0034	24.8411	38.4252	21.2768	34.1171	20.3231	9.90035	16.2983	15.4712	16.3334	27.3863	9.83332	20.4716	16.7828	23.684	24.3249	12.4159	4.34273	9.46281	6.83557	11.3403	18.5595	25.7856	21.7068	20.0766	19.6624	13.6702	22.7032
ENSG00000077522	ACTN2	0	0.052342	0	0	0	0	0.058548	0.024464	0.013966	0	0	0	0.015812	0	0	1.44607	0.127047	0.195719	0	0	0	0	0	0.0305	10.2407	0	0	0.006823	0.930291
ENSG00000077549	CAPZB	149.454	224.208	142.501	252.741	248.342	142.52	132.989	153.829	169.539	131.535	151.403	455.758	306.695	393.146	123.897	139.287	166.754	164.765	215.766	135.351	136.228	157.309	187.392	130.229	289.831	149.715	138.352	118.369	151.425
ENSG00000077585	GPR137B	14.1299	9.27036	26.4994	0.859191	3.38612	4.30227	28.0017	8.28999	8.24466	6.41101	14.5862	3.05402	9.93829	10.4315	2.38414	18.8662	9.98207	2.76343	4.60891	17.5493	15.868	25.9829	10.4433	5.93717	7.58387	9.47751	4.1577	10.717	25.3238
ENSG00000077616	NAALAD2	0.184114	0.260984	0.205852	0.254053	0.303849	0.352874	1.09883	0.11726	0.065897	0.06139	0.055795	0.124114	0.32571	0.208492	0.069952	0.222419	0.255518	0.353945	0.229542	0.195135	0.318961	0.066314	0.140629	0.219168	0.069107	0.036125	0.482553	0.225552	0.36998
ENSG00000077684	JADE1	5.7224	10.3642	10.584	32.1498	8.49575	15.8838	9.8238	5.27804	5.66837	5.329	10.7768	11.0439	17.263	8.71508	6.82114	8.04542	9.01051	15.8218	14.7668	17.8821	3.25409	6.36321	5.5286	17.5544	16.8972	13.5276	12.1947	6.30662	11.4762
ENSG00000077713	SLC25A43	0.418334	9.74192	3.85262	4.00785	22.9466	12.3567	8.72435	7.39343	10.5477	15.2108	13.1686	15.3418	25.6583	14.7642	22.2198	9.92152	14.1604	10.401	14.7183	16.523	13.4433	20.1064	25.9722	12.4449	2.79937	20.5179	20.384	23.8736	5.85111
ENSG00000077721	UBE2A	52.7094	94.2968	72.5845	59.0674	124.657	46.2237	65.079	56.5405	66.6608	50.8728	45.613	62.448	97.1587	82.838	118.788	43.4971	75.0916	49.1043	46.8517	99.5617	89.3417	71.6492	92.6218	61.2386	58.1854	135.961	62.2891	50.4533	46.6844
ENSG00000077782	FGFR1	18.9923	227.206	30.1702	38.7423	1.29913	30.3063	8.4838	0.717354	1.96834	16.7821	9.14083	123.597	48.997	23.518	2.91202	14.7522	6.08046	6.76455	60.1722	47.5815	49.7761	9.71303	3.2717	59.2777	6.08238	19.6802	44.9572	4.14305	5.04327
ENSG00000077800	FKBP6	0.022088	0.05352	0.054642	0.034821	0.021409	0	0.054928	0.008133	0.008125	0.030278	0.067547	0.011478	0.103272	0.053807	0	0.068563	0.010127	0.063481	0.017568	0.120755	0.099357	0.047105	0	0.036483	0.032867	0.016036	0.015628	0.02637	0
ENSG00000077935	SMC1B	1.16215	1.23532	0.698453	0.068077	3.57024	0.73138	12.4809	0.337135	0.032527	0.109379	0.253253	0.041756	0.012523	0.050894	4.24224	5.9109	1.98278	1.95318	0.082696	3.92696	0.018073	1.25408	0.620448	0.010408	21.6096	0	2.71333	0.027714	0.069413
ENSG00000077942	FBLN1	15.1313	2.45623	45.178	143.828	63.8494	24.928	0.023865	36.0639	43.0054	69.5752	14.9182	0.033246	0.066605	7.63138	204.544	25.5726	92.0297	30.1749	53.502	313.81	34.3157	0.015226	5.95282	1.26602	47.5666	149.665	12.2197	187.384	0.797992
ENSG00000077943	ITGA8	0	0	0	0	0	0	0	0	0	0	0	0	0	0	0	0	0	0	4.38607	0	0	0.004838	0.027802	0	0	0	0	0	0
ENSG00000077984	CST7	0.099863	0	0	0	2.46817	0.072757	0.248334	0.110308	0	0	0	0.207567	0	0	0.431952	0	0	1.46696	4.01091	1.83567	0.28075	0.023765	0	0.05498	0	0	0	0.049201	0.045833
ENSG00000078018	MAP2	1.00261	1.05525	4.6549	5.54946	2.3665	3.043	50.6504	0.086402	0.25993	0.35589	0.219608	1.47904	43.0431	0.163221	9.68373	32.7754	0.456507	0.854226	24.9754	14.0138	0.758752	2.73173	7.01677	0.275215	0.327449	3.06956	7.44728	0.561253	2.9537
ENSG00000078043	PIAS2	12.4449	7.2759	23.6927	17.3906	9.00956	16.7946	19.0034	9.9893	4.43853	4.16378	7.82428	17.2669	12.2486	11.4622	12.5954	8.37039	2.95193	5.60816	8.51155	11.9648	2.70416	5.1081	7.90089	10.0412	7.30344	15.5605	14.76	3.4771	11.9266
ENSG00000078053	AMPH	0.293991	0	1.60006	0.163985	0	0	0	0	0	0.339039	0.033808	42.4511	6.2568	0	0	0.274535	0	0.022794	2.14406	0	0.012433	3.63098	0.921038	0	0	0	0.054284	0	0.040593
ENSG00000078061	ARAF	33.2117	36.6359	29.7541	31.0291	51.5243	23.6167	13.845	46.0024	45.0121	33.7135	32.4921	15.904	49.1198	19.8456	27.2029	13.1744	28.7777	32.7028	10.4363	35.4897	33.3011	37.5333	37.3366	28.914	39.1549	62.8864	63.7301	24.6673	50.0054
ENSG00000078070	MCCC1	48.2857	22.0562	33.6965	20.131	46.9676	27.2345	9.75309	36.1887	24.3822	37.3674	57.0401	14.5392	19.0535	70.7534	11.3512	52.156	66.4948	19.9667	21.1678	26.493	52.5359	25.8927	34.0846	29.064	36.7081	29.5872	47.9026	53.6752	95.1513
ENSG00000078081	LAMP3	0.07605	0.71667	0.095073	0.049524	6.61379	1.0981	0.24127	0	1.33881	1.60504	0.116486	0	0	0.481565	9.24231	1.62515	12.3351	2.32063	0.359036	0.053255	3.68839	1.29232	0.378181	0.548566	0	3.73854	0.769659	0.089451	1.36007
ENSG00000078098	FAP	0.019628	0.047467	0.005422	0	1.29996	0.053629	0	0	0.324509	0.061487	0.100987	22.6737	32.8088	0	0.538932	0	0.486135	0.025636	7.67996	0	0.348535	0	0.017627	0.015197	0.049339	3.01754	0	0.067159	0
ENSG00000078114	NEBL	30.7075	0.033308	2.01139	0.16696	5.93528	4.24765	36.4525	30.5849	21.4562	11.7586	32.8247	0.113586	0.044282	19.0287	7.54827	29.5126	4.06243	0.840557	4.59721	24.5131	2.4139	40.3365	23.2369	0.131095	12.6314	12.6597	46.2811	21.4452	16.958
ENSG00000078124	ACER3	7.10751	6.32046	14.9478	8.74106	12.2825	2.1986	1.79212	3.8076	10.0546	8.50623	11.1511	9.18177	5.13355	9.49729	5.96031	1.82015	5.77961	4.41486	12.1227	13.7592	7.86259	7.63743	12.3759	10.9855	12.4202	27.2276	9.12654	10.8729	17.0537
ENSG00000078140	UBE2K	87.6137	86.318	154.202	141.796	132.801	80.1419	88.1474	66.8751	130.789	87.4319	73.3911	74.9178	72.2767	102.462	112.227	154.33	105.558	80.9163	83.9292	177.691	43.29	89.1288	103.706	136.847	55.5453	101.045	99.4633	42.21	88.9794
ENSG00000078142	PIK3C3	15.521	15.9809	15.8163	12.6974	9.53818	6.88133	8.19745	5.30734	6.49533	4.66439	6.84102	17.9962	20.8694	11.7453	7.28993	12.0304	3.49589	15.3385	16.7423	5.25889	7.5885	4.24978	4.33621	26.1039	8.13176	11.555	15.5515	4.15142	7.52195
ENSG00000078177	N4BP2	1.71618	0.456225	3.59295	14.9194	1.62624	4.47673	6.91534	1.84752	2.39915	1.96847	2.33011	1.22805	1.45242	3.39748	2.31416	3.50286	3.84368	4.59614	2.8993	4.57676	0.692391	3.18643	3.00101	1.93902	1.10471	5.04117	3.94533	1.1938	1.94564
ENSG00000078237	TIGAR	3.80643	7.48363	10.4568	8.03818	7.29183	4.40889	2.84063	2.95586	1.27438	2.96647	1.00326	1.86989	1.80395	4.90003	5.9222	1.54784	10.0707	0.784855	4.26095	4.02327	6.8696	6.90471	7.98727	3.09399	2.8545	5.04051	3.42738	3.75579	1.28227
ENSG00000078246	TULP3	9.11133	20.3131	29.6633	23.477	20.5954	34.8318	14.8663	14.4206	5.43618	7.81171	8.61763	23.1233	25.0272	13.5772	14.1896	15.7424	18.1611	25.5984	45.8868	16.6604	60.9653	14.4564	13.0553	21.031	17.5697	12.7292	16.6726	12.0461	15.8393
ENSG00000078269	SYNJ2	10.8773	11.0163	15.8702	7.46327	23.1947	5.00908	1.10885	17.017	11.9061	8.31694	7.84619	25.2446	19.9364	10.3116	45.0463	7.60281	8.34478	21.7916	29.5563	12.5789	4.25863	4.59603	9.78306	35.0175	5.13361	12.8614	5.49415	7.39461	7.19794
ENSG00000078295	ADCY2	0.17517	0	1.58152	0	0	4.48347	0.009957	0.228651	0	0.08173	0.015305	0	0	2.15373	1.21501	0.390135	0	0.005159	0	0	0	0	0	0	60.7892	0	73.3716	0	0
ENSG00000078304	PPP2R5C	82.3489	45.8943	90.316	91.2141	74.3114	75.5853	88.3132	56.2465	89.864	85.4688	61.8787	95.8887	79.5558	107.008	100.751	57.0753	119.102	50.4079	60.3024	86.9831	20.4809	84.845	116.551	82.6423	95.3374	115.647	87.3309	52.3342	93.4892
ENSG00000078328	RBFOX1	0	0.012137	0	0.00429	0	0	0.036398	0	0.090006	0.048375	0.004796	0	0.011018	0	0.01319	0.015144	0	0	0.0311	0.010397	0	0	0.02224	0	0.008856	0.015398	0	0	0
ENSG00000078369	GNB1	241.757	148.823	249.145	268.661	293.47	176.94	297.693	59.416	71.9508	107.459	101.303	300.017	267.939	401.995	188.346	157.713	141.838	181.931	228.46	301.017	123.764	188.601	241.187	273.026	141.688	156.351	242.789	150.56	131.529
ENSG00000078399	HOXA9	0	3.67069	0	177.138	4.57122	0	48.3887	0	0.090865	0.078604	0	0	0	0.177507	7.40799	0.747049	2.0755	12.8281	8.66643	0.38681	0.634315	0.050386	0.072383	0	0.017503	0.666075	0	0	0
ENSG00000078401	EDN1	1.03101	15.6479	2.56049	35.2773	5.13549	1.86375	0.276451	6.17948	5.92304	25.2486	4.18552	10.0068	3.92149	5.32005	33.0493	48.9	14.7727	12.5413	0.59895	19.2133	3.22619	23.4943	14.0497	6.07115	12.5842	30.187	2.17902	20.8133	61.8197
ENSG00000078403	MLLT10	15.8754	15.1589	26.4695	22.5813	25.9754	29.7572	26.395	23.0395	7.24334	9.84056	15.2817	9.88785	17.5494	14.7489	23.8319	35.944	29.8495	39.7629	11.05	26.3994	18.868	26.4998	19.7404	23.8309	9.77864	24.0725	21.8167	11.9343	10.9909
ENSG00000078487	ZCWPW1	6.09424	1.48716	4.50906	1.68493	2.22717	3.85555	9.07435	1.63413	4.63373	5.08228	2.58257	2.47847	2.907	9.94526	2.57419	6.12171	5.12333	7.65339	2.95174	26.4276	8.75026	8.23727	3.57799	2.88049	7.22241	5.87627	3.24896	2.35314	2.27724
ENSG00000078549	ADCYAP1R1	0	0.004351	0	0.032294	0	0.043798	0	0	0	0	0	0	0	0	0	0.01555	0	0	0	0	0	0	0.017803	0	0	0.007347	0	0	0
ENSG00000078579	FGF20	0	0.034615	0	0	0	0.019554	0.850975	0	0	0	0	0	0	0	0.091002	0	0	0	0	0	0	0	0	0.166237	0	0	0	0	0
ENSG00000078589	P2RY10	0.530057	0	0.081835	0	0.093376	0	0	0.014429	0.043245	0.164508	0.01211	0	0.010179	0	0.021188	0	0	0	0.062333	0.019209	0	0.151739	0.035725	0	0.009718	0	0	0.019307	0.206832
ENSG00000078596	ITM2A	0.386603	0	0.08388	3.91926	0.02271	0	0	0	0.103428	0.064236	0.589854	0	0.121718	0.022831	0	0	0	0.024154	0.03727	0	0	0.278795	0	0	0	0	0.201331	0	3.69986
ENSG00000078618	NRDC	59.7085	121.277	86.4133	104.8	80.0945	84.8056	70.2482	66.9091	57.4525	50.3533	51.2079	103.036	82.4735	101.4	68.0253	63.4844	88.4025	66.1424	126.59	121.725	70.7124	58.0653	65.1812	98.2426	79.3369	119.852	87.5078	74.0256	61.4698
ENSG00000078668	VDAC3	93.007	667.074	180.157	260.902	138.612	150.016	724.597	34.2725	86.7749	395.557	151.255	114.411	124.969	237.232	157.43	267.96	183.04	68.0276	78.4437	253.087	179.716	63.8326	85.0382	127.198	179.632	126.608	272.112	63.9405	201.343
ENSG00000078674	PCM1	28.4882	31.4071	24.9223	51.4346	29.9037	47.9743	66.1174	12.1286	24.8688	16.5942	25.6195	25.0025	30.8328	29.153	21.6965	13.2114	20.7058	27.0396	52.9599	36.3372	39.4132	21.6323	28.2384	28.6556	20.5995	44.5685	59.581	11.489	26.9361
ENSG00000078687	TNRC6C	2.47594	1.84214	7.21773	3.31707	0.067462	5.13699	9.88611	6.59035	2.81421	2.70203	2.89497	2.08207	3.06709	5.06499	1.64083	2.22365	2.6333	0.562956	1.45414	6.14554	2.16445	5.93706	3.10034	2.90291	3.43151	2.94406	4.52339	5.60003	3.77162
ENSG00000078699	CBFA2T2	5.13893	3.57348	28.4435	7.80931	8.13436	9.95546	13.7473	7.87142	3.45971	4.01465	4.00251	4.42934	5.46643	5.05195	9.57498	18.9906	9.72285	8.23775	5.9685	29.2527	11.8349	4.48517	5.36213	6.56362	6.82327	5.09394	15.0996	4.89337	6.23742
ENSG00000078725	BRINP1	1.55593	0	0.475075	0	0	1.21876	0.087193	1.01264	0	0.047311	0.011169	0.022775	0.535061	0.010677	0	0.108836	0	0.011295	0	0	0	0	0.009989	0	0	0	0	0	0.055319
ENSG00000078747	ITCH	120.758	15.9028	29.8649	42.4007	33.3743	19.9068	17.2704	18.6785	5.28295	7.21756	5.99471	33.7734	28.0526	13.3364	49.4073	32.5325	39.8404	70.6421	34.1694	50.5498	76.3174	21.9435	18.6317	37.8799	8.72494	38.21	38.5028	15.526	25.9224
ENSG00000078795	PKD2L2	0.023534	0.406857	0.042841	0.30564	0.120101	0.12446	0.027445	0.011548	0.180735	0.364224	0.537281	0.019835	0	0.009298	0.020638	0.114621	0.600327	0.26876	0	0.725051	0.18999	0	0	0	0.007778	0.152411	0.250725	0.108752	0.025327
ENSG00000078804	TP53INP2	32.2569	7.28488	36.6129	6.63058	1.74206	8.04988	12.3666	7.14481	13.0679	6.7861	4.32709	9.46766	21.9106	16.5624	6.62704	11.011	6.05845	0.709262	23.1552	42.847	5.758	2.77743	4.33752	7.12797	32.6487	26.441	22.9895	109.688	11.4204
ENSG00000078808	SDF4	99.2687	112.914	136.409	253.332	207.928	111.967	92.9509	45.2983	95.2353	89.3308	80.0484	256.412	210.834	314.788	131.251	146.321	86.1877	96.7694	242.736	214.2	134.452	143.78	138.436	103.647	158.934	208.683	105.175	136.813	113.553
ENSG00000078814	MYH7B	1.89438	0.19269	0.49463	0.549396	0.288023	0.10142	39.2701	0.273896	0.128137	0.04242	0.185416	0.652414	0.265529	0.119305	0.069837	0.455785	0.319587	0.52194	0.463154	0.768972	0.098303	0.396773	0.072333	0.267425	0.248252	0.183636	0.754387	0.368039	0.678573
ENSG00000078898	BPIFB2	5.5251	0	0.049666	0	0	0	0.0414	10.6582	0.03062	0	0.201521	0	0	0.111525	0	0	0	0	0	0.081606	0	0.138665	0	0	2.21917	0.015108	198.626	0.164047	0.019102
ENSG00000078900	TP73	0.213593	2.91864	16.384	6.01744	1.72459	8.91816	14.8189	3.47147	2.45247	1.70497	1.85509	0.040155	0.091235	0.738328	3.60063	0.993436	2.86805	2.37936	0.072634	6.11147	0.7337	2.24821	3.3059	1.76988	6.49112	5.14932	5.04134	0.017306	4.61913
ENSG00000078902	TOLLIP	20.8686	28.5172	31.2395	35.0427	20.6765	19.189	18.0633	11.3892	15.6097	15.9508	31.0345	22.4964	33.9614	19.2118	16.7436	18.8878	21.1062	26.6458	45.0554	18.7788	18.6117	20.3393	20.743	33.6424	30.5054	20.504	21.3336	21.4365	23.3094
ENSG00000078967	UBE2D4	25.1025	10.6059	13.6658	14.7709	20.1876	14.9864	7.98925	10.1593	6.48209	9.45578	16.6464	15.4849	13.1891	15.8626	18.8791	8.76865	9.98231	15.4577	11.5548	16.5684	9.36549	5.44749	8.40775	12.0064	5.95728	16.1904	11.601	14.5245	6.00093
ENSG00000079101	CLUL1	0.679269	0.357359	1.94017	0.085722	0.063666	2.90527	0.360885	0.474204	0.346754	0.204325	0.347331	0.0256	0.196424	1.21704	0.481491	3.42276	0.544595	0.404175	0.068245	10.6625	0.042419	0.076201	0.062006	0.912608	0.106025	0.49101	1.7617	0.063414	1.08645
ENSG00000079102	RUNX1T1	0.0091	0	0.01585	0.004148	0	0.00442	0	0	0.021759	0	0.430567	1.72066	0	0	0	0	0	0	2.86636	0	0	0.586042	1.43964	0.027557	0	0	0	0.004908	0.149151
ENSG00000079112	CDH17	0	0	0.00536	38.519	0.013062	0	0	0	0	0	0	0.004863	0.077786	0	0.008856	0.034859	0.006179	0.038589	0.010718	0	0	0	0	0	0	0.073764	0	0	0
ENSG00000079134	THOC1	29.2909	47.0792	44.1337	38.4576	34.4868	55.5727	17.2792	11.3245	19.3749	22.2922	23.0036	14.9008	11.8758	31.5712	24.0105	45.0201	25.4689	31.4183	21.0523	136.321	28.3641	14.932	14.8389	27.448	18.7338	76.0585	28.4252	12.8161	12.792
ENSG00000079150	FKBP7	1.38497	6.03546	1.43593	12.8439	1.07035	5.01802	4.88146	1.20283	0.799571	0.508007	0.58467	45.7349	29.1164	0.851926	5.73884	2.59956	2.66398	4.66418	12.654	1.90924	0.978995	2.01943	1.94153	11.1298	0.006045	1.32148	8.04241	0.03603	0.879783
ENSG00000079156	OSBPL6	0.992157	4.45163	4.29948	0.423456	6.49479	12.7571	6.47516	3.25024	1.17911	1.80716	1.4882	11.0913	3.84925	4.41752	16.3135	2.63382	0.440199	2.59474	5.92451	2.00242	6.60663	5.48559	1.09884	9.69311	11.2659	0.905399	1.28238	1.26095	3.01793
ENSG00000079215	SLC1A3	0.181532	0.26213	0.011312	2.64776	11.9651	0.892163	0	0.125715	0.921889	3.16219	0.084618	11.4496	0.095914	0.379285	22.1806	10.9048	42.2891	9.51252	0.300491	0.329571	7.15306	0.19713	0.081732	1.87705	0.545169	92.5027	5.26851	8.53105	0.523479
ENSG00000079246	XRCC5	120.272	226.865	190.869	306.798	140.73	114.401	170.304	172.849	100.894	149.12	99.3291	133.463	120.227	259.186	124.839	154.951	81.2515	49.0514	100.519	167.193	77.094	150.756	210.051	166.962	154.899	171.546	144.893	89.7994	151.259
ENSG00000079257	LXN	18.6226	10.2735	0.031014	4.3317	42.3323	0	0	2.44017	132.636	25.995	9.44165	10.1895	374.368	0.037986	16.8964	8.61574	221.62	126.525	0.031005	7.2998	33.3724	164.721	229.297	20.9411	0.077344	151.38	3.03875	17.2864	0.017892
ENSG00000079263	SP140	0.045429	0.227664	0.008891	0	0.853935	0	0.051381	0.004455	0.027966	0.027613	0.023635	0.559057	0.547842	0.069015	0.013976	0	0	0.148574	0.19354	0.236781	0.691408	0.096305	0.095945	0.544811	0.089734	0.009247	0.187202	0.006141	0.078136
ENSG00000079277	MKNK1	26.3331	21.3444	23.4231	19.7297	30.0173	8.74985	11.1999	11.4482	20.9414	9.91149	6.57621	20.5447	30.689	16.1428	21.8554	8.78757	20.6753	14.0022	12.6848	11.3145	21.2533	15.8708	20.2812	18.3965	14.5993	25.7429	11.9964	18.5558	15.1398
ENSG00000079308	TNS1	6.54135	0.041336	4.30889	0.286977	0.039176	37.6718	0	5.3675	2.63224	7.56928	4.66721	0.338371	0.350857	2.45638	0.033218	2.742	2.52771	0.075276	11.0567	13.8566	0.047272	0.431406	0.663386	0.115718	0.551669	10.7656	3.69471	8.5219	0.333393
ENSG00000079313	REXO1	12.2119	19.3981	20.6844	20.7136	15.213	28.7342	20.8288	22.5966	11.1047	11.439	9.42374	13.4792	8.36802	18.2008	17.7977	15.8214	11.5424	22.3568	10.5429	23.8748	18.8873	8.6719	6.56396	26.6809	21.5942	14.4225	13.3357	14.0085	10.6801
ENSG00000079332	SAR1A	60.116	67.8902	55.6729	68.8762	61.2817	52.7591	59.3793	96.6066	45.6263	29.0699	51.9739	92.13	100.376	32.9702	57.1523	58.7132	58.3785	72.8934	37.0045	53.0745	45.3862	58.0177	53.6259	83.4682	38.6553	114.084	56.2564	71.6565	44.8129
ENSG00000079335	CDC14A	1.39238	1.48558	0.661114	4.75451	1.65186	4.17746	2.67872	0.7181	1.42888	0.613877	0.835911	0.744906	1.68528	1.78096	1.13023	2.83025	3.90359	1.91908	1.70264	1.59608	2.16809	2.6666	1.95977	5.20172	0.496719	3.82963	1.66471	1.80645	1.85016
ENSG00000079337	RAPGEF3	0.189207	0.843224	0.546123	9.75388	1.41258	0.480368	1.46498	4.35245	4.3896	0.306321	0.177163	1.26358	0.463042	0.418156	0.613442	0.0577	5.91364	4.10289	3.22688	4.88762	1.23352	1.90661	1.08841	7.16927	40.3108	1.86541	6.16898	2.8217	11.5928
ENSG00000079385	CEACAM1	2.4688	0.009424	7.61583	0.053344	10.435	0.019573	1.34576	0.293038	2.21369	0.193867	0.082153	0.218366	0.068035	0.368112	50.1207	1.04443	13.0618	3.84663	0	25.0015	1.52808	0.851973	0.165375	0.044372	0	4.81504	3.39415	0.527352	0.208217
ENSG00000079387	SENP1	7.80608	3.95387	18.0657	14.9108	7.9907	6.09217	11.4065	7.73661	6.69465	9.33306	6.60865	7.79828	7.35967	9.36493	7.4102	8.57947	11.1867	10.7706	6.45995	16.263	3.03883	6.788	8.94646	13.8802	5.00518	10.3984	22.9351	5.21348	17.9314
ENSG00000079393	DUSP13	0.12055	0.051922	0.237276	0.104361	0	0	0.590459	4.22243	7.22467	1.37329	3.39205	0	0.062624	0.053219	0	0	0.258425	0.08581	0	0.166019	0	0.166918	0.196323	0.218941	0.07224	0.475949	38.5421	0.724815	1.52056
ENSG00000079432	CIC	13.296	23.6726	42.3833	32.834	22.8573	35.7891	20.8525	19.9445	25.8902	15.0537	18.9744	27.5722	17.9232	14.0793	22.5014	12.6949	20.66	10.8815	28.1806	20.2108	26.4107	17.3186	19.0616	21.5553	39.9803	16.3048	22.8848	14.0363	11.0858
ENSG00000079435	LIPE	0.086429	4.95255	4.93681	7.73983	5.34304	3.07661	4.8988	3.36533	4.30169	4.68017	10.3242	0.10851	0.668954	0.079784	5.19274	1.21331	6.89155	4.72337	1.26255	15.5339	32.0923	0.070283	1.24232	10.95	9.64144	0.039629	0.105267	2.19626	0.218175
ENSG00000079459	FDFT1	137.357	135.119	161.986	165.535	174.339	196.279	511.411	53.8402	119.149	126.615	170.361	169.511	123.173	223.154	99.192	161.925	142.978	100.199	704.868	1.19673	193.618	106.796	106.328	107.842	109.541	247.943	230.806	65.5417	313.001
ENSG00000079462	PAFAH1B3	76.1111	125.84	169.903	109.396	140.306	145.107	106.346	108.947	137.333	84.5589	113.63	67.963	39.7161	88.5349	90.0573	71.0959	73.8563	47.8738	28.4703	127.153	59.6121	104.213	113.802	77.3478	307.015	70.7947	226.561	81.8137	95.2717
ENSG00000079482	OPHN1	3.33223	4.70898	4.7935	4.21259	6.5133	2.99675	0.519806	6.06344	5.77898	7.01696	3.20006	3.23125	6.41447	11.2625	5.61966	3.66926	7.66015	2.50584	3.05218	4.52815	7.34807	4.45566	5.18527	11.8664	2.68338	8.83354	18.2291	4.66482	2.62849
ENSG00000079557	AFM	0	0	0	0	0	0	0	0	0	0.012557	0	0	0	0	0	0	0	0	0	0	0	0	0	0.020173	0	0	0	0	0
ENSG00000079616	KIF22	52.7279	119.48	141.881	140.097	62.9299	111.164	74.5239	137.063	86.8463	99.6484	69.7465	41.5942	33.9668	89.316	131.642	101.875	126.438	71.1207	5.95965	125.971	31.8164	109.472	160.81	113.835	306.272	77.5216	125.496	70.4526	93.3092
ENSG00000079689	SCGN	4.97274	0.023888	3.02077	0	0	0	0.182968	0.020459	0.231991	0	0.361608	0	0	10.31	0	0.172478	0	0.01432	0	0.013619	0	0	0	0	0	0	42.9273	0	0
ENSG00000079691	CARMIL1	6.56152	3.61566	14.8673	26.5832	22.2927	25.4998	13.7154	13.6243	8.4929	6.65208	3.62596	5.00877	9.17882	14.5985	9.65781	19.2666	33.4759	9.59519	4.56852	17.8791	4.62459	9.72161	13.1302	0.95399	7.91289	38.5874	12.9486	13.5395	5.82127
ENSG00000079739	PGM1	14.2502	64.8083	39.4747	76.1702	62.4399	122.544	14.484	26.8199	0.767225	21.4257	6.84127	82.0921	64.8436	20.5906	53.871	41.7451	97.5947	66.0955	66.3863	17.8529	50.5568	7.3717	5.06102	77.6196	24.5384	91.3276	27.0993	43.8426	22.7984
ENSG00000079785	DDX1	79.6917	89.1494	70.5989	119.278	80.7432	105.576	86.7249	82.6484	85.4428	82.2591	58.6655	93.1346	63.1516	72.9354	130.228	49.3876	77.9232	73.9848	64.6064	75.0391	154.389	76.3941	79.2075	71.2352	99.6748	139.869	216.686	73.293	51.1427
ENSG00000079805	DNM2	124.017	66.7647	67.6767	134.406	72.1968	67.0925	63.3065	56.6823	30.4862	33.7007	37.141	68.2218	52.1416	80.197	55.9972	98.5107	108.725	200.546	52.4796	112.102	51.6825	78.7738	101.091	99.9251	61.4678	151.165	66.0526	49.4814	46.9217
ENSG00000079819	EPB41L2	3.07257	21.4589	0.810376	72.9369	52.8938	34.8295	35.7424	7.4971	0.570508	0.054883	0.21798	47.3357	191.15	5.44234	96.301	45.2323	3.51489	40.8955	18.4667	1.52215	52.8902	16.9146	18.5712	55.7829	2.36449	43.3546	150.07	0.055443	14.3219
ENSG00000079841	RIMS1	0.085391	0.008088	2.8657	1.00938	0.175697	0.073677	0	0.08704	0.283511	0	0.194023	0.068543	0	0.484095	0.034015	0.083842	0.260556	0.122163	0.05237	0.088076	0	0.092515	0.036034	0.342577	0	0	0.68345	0	9.46547
ENSG00000079931	MOXD1	0.051545	14.5937	0	84.5935	18.1689	1.58571	0	0	2.00591	1.30897	0	36.2422	221.272	0	3.17165	1.06638	0	2.019	4.67089	0	1.38476	0	0	4.79848	0	0	0.03586	0.195745	0
ENSG00000079950	STX7	27.8518	9.02701	10.3331	39.2973	35.644	12.6014	21.4678	8.8352	7.38286	11.0965	6.72489	20.9918	75.2042	22.6132	21.1728	35.3185	23.1015	46.1275	17.903	17.2625	10.8382	13.3239	14.0542	32.0181	6.75474	21.5863	25.8642	16.3741	11.8015
ENSG00000079974	RABL2B	7.17981	13.5389	12.6978	22.855	15.534	10.6285	11.7803	11.9974	10.0815	16.3376	13.8348	25.8565	22.4771	24.7846	13.8579	15.6047	11.6698	9.68062	22.0665	15.5528	20.4674	14.8383	12.0263	9.82295	23.1672	11.0929	13.8703	9.8839	10.0905
ENSG00000079999	KEAP1	54.1303	68.9221	57.3319	60.8113	51.0612	53.5982	35.4853	47.2154	30.2273	24.7736	21.0471	33.6751	46.0213	46.8975	58.3844	48.0265	64.016	146.384	45.7868	73.6075	45.9425	38.7408	50.4803	70.4834	76.3313	83.6664	32.9711	27.2747	31.2313
ENSG00000080007	DDX43	0	0	0	0	0.02846	1.50888	0	0	0	0	0	0	0	0	0.007938	11.2279	0.053813	6.33647	0.011677	0	0	4.96274	4.40072	0.056582	0	0	0	0	0
ENSG00000080031	PTPRH	0.069711	1.29989	0.308487	2.357	4.57372	0	1.34742	0.089836	2.0675	1.21538	0.031644	0.27168	2.38917	0.030249	3.74087	0	4.8301	1.68877	20.1402	0.128142	1.30464	0.178338	0.131076	0.633267	0.02053	0.569349	0.044458	2.94515	0.311949
ENSG00000080166	DCT	0	0	0.097648	0	0	0.117179	0.007421	0	0.009762	0.013642	0	0	0.065487	0	0.026664	0.032951	0.033461	0.032259	0.031661	0.156108	0.018653	0	0.006049	0.034036	0	0.009633	0	0.024297	0
ENSG00000080189	SLC35C2	37.7918	32.3912	41.2252	26.4271	23.1397	41.1053	35.6529	30.7411	20.0084	14.8517	17.5246	38.5894	30.8574	27.0354	17.9011	25.7725	46.7221	27.1325	52.3749	41.6257	78.7992	22.1334	30.176	35.3424	50.1212	35.142	50.4859	58.2438	41.0681
ENSG00000080200	CRYBG3	1.35539	1.09554	4.03732	2.05553	5.69013	1.66807	0.089869	0.127957	0.637928	0.55894	0.776115	8.89372	6.04381	1.52749	3.38723	3.92821	1.05008	2.47549	4.41862	0.399575	1.54951	0.101345	0.384166	5.85405	0.347932	3.98785	0.776439	2.43916	2.33668
ENSG00000080224	EPHA6	0.69558	1.22391	1.34724	0.446324	0.034316	0.197762	0	0.03259	0.084734	0.30786	0.141825	0	0	0	0.137199	0.47413	0.016232	0.156247	0	0.036401	0.493997	0.748635	7.01886	0.633503	0.115035	0.945085	0.53719	0	0.761796
ENSG00000080293	SCTR	0.009977	0	0.182554	0.191015	0	0	0.079393	0	0	0	0	0	0	0.029164	0	0	0.027445	0	0.03174	0.009781	0	0	0	0	0	0	0	0.019662	0.009158
ENSG00000080298	RFX3	0.109845	0.565261	2.98455	5.27304	1.58903	8.55957	6.8515	1.05602	0.741932	0.466792	0.350288	1.5167	2.20886	0.960503	0.525063	6.76677	1.03189	2.30061	2.69895	1.25305	0.460758	1.73994	1.96684	1.20276	0.003527	0.862535	0.271597	0.314912	0.924417
ENSG00000080345	RIF1	8.61923	7.17437	11.1855	18.5451	11.1387	19.9217	15.3676	6.42104	6.78033	8.27647	5.13766	9.12105	6.59739	8.53165	11.8337	12.4081	14.7563	15.686	11.5504	19.1663	4.47299	10.5545	12.3465	17.6186	5.62486	11.5536	11.9187	8.94729	8.40407
ENSG00000080371	RAB21	6.42041	4.54991	6.18926	6.17887	9.6319	4.27235	4.37887	7.76584	2.62189	2.9298	2.84308	5.02265	4.53901	5.56072	14.3466	4.38457	4.88592	3.9906	3.63672	3.95808	3.00484	7.49726	8.30861	8.08767	3.75196	3.8873	7.53019	6.40525	6.84676
ENSG00000080493	SLC4A4	0	0.041207	0.484062	3.20356	0.355255	0.534777	0.268644	0	0.030452	0.005972	0	3.86382	6.97496	0	0	1.07685	0.019976	1.82413	0.605455	0	0.187218	0	0	1.98223	0	0.653128	0.002674	0	0
ENSG00000080503	SMARCA2	9.06601	15.7826	55.681	26.4929	55.9844	216.159	181.058	8.0038	17.8538	17.0991	40.687	51.0339	63.7547	39.5292	12.493	62.0757	58.4906	10.0635	15.4898	51.934	16.4787	44.0075	29.3232	26.375	44.5545	42.9266	28.2258	11.5851	23.3727
ENSG00000080511	RDH8	0	0	0	0.023704	0	0	0	0	0	0	0	0	0.027013	0	0	0	0	0	0	0	0	0	0	0	0	0	0	0	0
ENSG00000080546	SESN1	9.96231	1.27374	12.621	8.24424	2.63102	2.82605	1.2093	5.61085	1.79646	4.495	3.6575	2.30259	1.84703	5.10317	1.43818	3.03458	7.19639	1.40439	3.0384	16.2885	2.60338	8.20738	12.8919	2.00597	6.03057	5.0297	8.92633	2.17111	3.77125
ENSG00000080561	MID2	6.0173	0.946067	10.8643	1.19629	4.51921	1.85934	0.539905	5.19195	4.50189	5.72346	5.76386	2.13018	4.25162	9.47361	0.503295	5.63084	3.34345	0.610449	0	4.74235	7.83855	14.0649	16.3681	0.803281	3.58201	12.6482	3.02623	0.047525	2.73344
ENSG00000080572	DNAAF6	0	0	0	0	0	0	0.042849	0	0	0	0	0	0.044756	0	0	0	0.041133	0	0	0.151736	0.048442	0	0	0	0	0	0	0	0
ENSG00000080573	COL5A3	0	0	0	2.56186	0	0.010439	0	0	0.001976	0.007365	0.005477	10.1709	0.027911	0	0.04067	0.086722	0.182286	0.030463	17.2338	0	0	0.143204	0.061227	0	0	0.222333	0.145097	0.005294	0.004932
ENSG00000080603	SRCAP	20.8894	12.4126	63.1469	42.6585	13.2074	27.0496	20.1881	23.2294	6.72282	11.716	16.6514	18.2526	23.3679	34.6846	11.5621	29.4508	39.2851	10.9038	15.8472	42.6061	4.36822	21.8421	24.7902	35.8163	15.4987	26.5893	36.0224	22.1392	23.4455
ENSG00000080608	PUM3	5.28753	32.0314	36.5634	52.4769	88.7083	133.501	21.2353	24.8225	16.5449	16.8728	10.5269	36.1991	16.9701	25.8141	27.6774	59.6186	25.583	27.7986	21.1055	12.8297	32.8984	22.791	20.931	88.5696	14.121	28.8618	16.7741	22.6644	17.2529
ENSG00000080618	CPB2	0.090853	0.015474	0.004773	0	0.063137	0.005828	0.041349	0.030938	0	0.049593	0	0.022566	0.013485	0.031737	0.014035	0.014897	0.023802	0	0.020645	0.056777	0	0	0.005469	0	0.02575	0	0.068038	0.025578	0.11273
ENSG00000080644	CHRNA3	0.069453	0.054739	2.32435	0.671839	0.387067	0.202405	9.48647	0.370799	0.102193	0.071403	0.023599	0.078194	0.024053	0.186104	0.150207	0.596471	0.222897	0.366354	0.110475	0.16326	0.097628	0.461226	0.770724	0.057356	0	0.521019	0.267399	0.114061	0.54926
ENSG00000080709	KCNN2	0.180582	0.20831	0	0.075565	0	0.920966	0.224411	0.117376	0.087789	0.263506	0.051868	0	0.004972	0.165446	0.074914	0.847024	0.023329	0.027335	0.135042	0.103986	0	0.145657	0.130884	0.106699	0.241947	0	1.41581	0.065323	0.3528
ENSG00000080802	CNOT4	11.144	6.02934	13.7617	10.8823	11.4789	14.0227	10.1658	10.5123	7.94763	6.72809	6.0167	7.33612	9.2973	14.2878	8.05536	9.09626	8.68052	13.5763	9.94581	22.7984	9.86087	9.53158	11.0582	7.84681	4.75692	8.60822	12.5037	10.5557	6.17722
ENSG00000080815	PSEN1	51.4286	18.7651	45.3493	32.3084	38.1257	21.518	16.6489	23.7009	24.607	28.2233	27.7842	21.9049	46.3544	26.2656	24.2034	33.7118	41.331	29.9425	49.379	53.8306	22.1332	56.5932	56.4759	33.6928	30.7543	49.8521	35.0279	30.8397	37.2798
ENSG00000080819	CPOX	16.4575	9.70264	19.4285	27.4749	22.1378	17.335	15.1572	17.1859	2.92955	11.6995	15.8697	36.0703	25.4867	20.1507	20.5638	14.4945	12.4691	46.6086	19.4365	11.3649	10.6772	7.66731	7.42905	60.995	5.85541	34.8262	38.8989	7.49892	15.498
ENSG00000080822	CLDND1	24.2723	22.4313	39.2203	43.7241	64.7328	33.1999	70.0651	23.5911	20.7569	20.0264	19.2128	84.734	50.2317	19.0494	90.3278	41.9998	23.6374	120.908	78.2055	33.2802	45.0424	16.6447	25.4411	177.074	8.24266	41.6775	95.8026	18.7746	29.2927
ENSG00000080823	MOK	3.40909	596.614	16.4032	7.46377	17.4093	26.1316	1.98755	17.4723	13.9673	10.5367	21.0636	523.946	340.228	13.5534	39.6068	14.4625	35.8271	49.9834	87.4945	12.7185	41.5772	9.2733	9.52712	60.2543	14.8815	12.2327	8.16115	2.07952	11.7302
ENSG00000080824	HSP90AA1	1086.1	979.855	533.205	967.198	1256.38	751.887	864.334	798.762	1081.14	1581.95	1445.16	559.146	598.633	1424.41	1060.63	551.543	958.318	692.875	400.503	1006.1	244.583	695.356	1343.63	2226.56	1036.7	940.281	449.456	753.622	1207.44
ENSG00000080839	RBL1	0.98259	7.14277	16.8883	17.1504	7.62445	11.9369	8.43378	8.38708	2.25977	2.81296	3.05399	10.6657	5.50086	19.2128	17.5856	8.41818	11.2453	13.786	2.41499	10.4202	1.90025	6.31638	5.41835	23.0077	3.80552	9.38459	20.9739	9.87487	11.0316
ENSG00000080845	DLGAP4	32.2027	56.7191	86.0131	27.6967	21.8793	42.7877	38.1761	25.7589	29.9946	23.5545	18.4302	46.7172	50.3955	13.2598	43.1784	61.607	30.7092	25.7797	56.1113	65.4127	139.325	19.2281	19.6463	61.7112	22.2876	30.7829	61.8507	54.5627	26.1796
ENSG00000080854	IGSF9B	4.39892	0	5.50051	0	0	0.107567	29.2985	1.11861	0.011141	0.03892	0	1.16822	3.23271	0.642764	0.374573	0.126155	0.034713	0.035123	0.791858	0.003711	1.7509	1.20751	0.546155	0.207381	1.81289	0	1.67082	0.007461	1.3714
ENSG00000080910	CFHR2	0	0	0	0	0	0	0.02551	0	0	0	0	0	0	0	0	0	0	0	0	0	0	0	0	0	0	0	0.056287	0	0
ENSG00000080986	NDC80	21.626	105.305	17.8765	55.5011	56.3163	53.6775	24.8104	9.21218	22.0455	20.7878	26.0694	37.5454	9.47347	39.5822	94.4679	59.0795	68.1845	46.8178	3.12086	73.852	18.6695	16.7769	20.2571	52.5768	10.8109	114.973	11.9346	9.44883	29.1609
ENSG00000081014	AP4E1	2.51557	2.99004	7.39419	5.16086	5.80075	6.06223	3.53657	4.38384	3.144	3.82133	2.62999	6.35449	5.41296	4.05998	3.76591	6.206	7.00686	3.55798	8.19914	4.23653	5.15243	10.1756	10.7442	5.09149	4.15281	6.58625	7.92564	3.66721	5.22639
ENSG00000081019	RSBN1	4.48304	2.6305	8.41356	7.39613	3.98189	12.2353	5.73097	3.09552	2.76677	4.86902	4.82573	6.49805	5.19254	6.59425	1.90548	13.5091	5.03109	3.93736	5.47648	8.33259	1.26822	18.6174	15.1	7.31076	2.36963	7.68179	5.48127	4.68073	3.64627
ENSG00000081026	MAGI3	7.36079	2.50837	12.1053	5.07219	3.13946	8.07108	0.776437	6.56968	3.63165	7.25837	4.66134	8.33528	7.59002	19.0181	2.72437	5.36373	9.44972	2.04649	1.73445	19.5587	0.254756	9.68776	4.13051	5.46665	1.95505	11.3349	13.378	8.14297	6.01356
ENSG00000081041	CXCL2	0	6.14003	0.117745	3.76132	17.1425	0.17972	0.294441	0	0.13611	0.329683	0	35.3584	13.6858	0	3.04089	0.436439	5.75087	10.6229	66.7431	0	15.3747	0	0	23.1825	0	0	0	0.492212	0
ENSG00000081051	AFP	0.019234	0.03794	0.035104	0.194668	0.277996	0	0	0	0.007075	0	0	0.535016	0.695327	0	0.041599	0	0	0	0.526421	0	0.281189	0	0	0.063538	0.415838	0	0.30694	0	0
ENSG00000081052	COL4A4	0.277966	0.193655	5.13333	1.87744	0.173139	3.71956	0.026165	0.004843	0.064105	0.224234	0.046923	0.010251	0.218638	0.046456	0.708794	0.912435	0.10854	1.79985	1.00637	0.006447	0.360514	0.043819	0.115406	0.390772	0.039141	0.288807	0.026235	0.02268	0.060364
ENSG00000081059	TCF7	0.205349	1.96931	10.3595	4.92512	16.6028	3.17244	988.422	7.62529	0.469551	0.808788	0.89422	9.21016	1.51146	0.247683	6.07727	10.5853	2.66844	6.8863	39.8071	0.201404	3.42068	0.205886	0.479799	1.52152	0.052946	6.65641	0.685849	0.476366	0.619325
ENSG00000081087	OSTM1	5.25094	10.3236	10.5656	19.346	19.5823	3.11211	4.28785	6.50791	6.98434	5.84404	4.90034	18.5817	17.8596	9.65666	9.05226	5.02295	8.24612	7.64853	53.2545	28.17	8.98313	8.01907	9.76067	12.8341	3.964	15.0116	7.7255	5.13867	8.36969
ENSG00000081138	CDH7	0.90346	0	0	0.095286	0	0	0	0	0	0.004426	0	0	0	0	0.131794	0	0	0.013315	0.0257	0	0	0.138523	0.011775	0	0.582326	0	0.026443	0	1.32188
ENSG00000081148	IMPG2	0.169867	0.101896	0.047141	0.167472	0.040203	0.115126	0.353651	0.005818	0.107534	0.018953	0.122817	0.055424	0.020522	0.007698	0.136698	0.083382	0.054335	0.004072	0.267058	0.067775	0.039981	0.063927	0.041416	0.043498	0.015675	0.022943	0.201243	0.011678	0.003626
ENSG00000081154	PCNP	75.7855	55.1933	115.586	143.672	104.211	109.768	105.962	76.7811	76.3399	80.1058	71.6389	133.29	116.861	106.801	109.046	101.801	102.417	86.38	117.31	103.533	39.6919	85.3791	97.1754	174.616	45.9464	155.908	111.264	65.3079	94.9274
ENSG00000081177	EXD2	28.16	6.46506	18.9536	10.573	12.1618	11.4296	16.7292	10.0161	10.3495	14.3797	13.9592	5.23409	19.6013	24.3434	13.6569	18.4561	16.3178	12.5752	24.0014	23.0649	6.46597	14.3485	17.1321	6.76921	9.91132	19.9334	23.6867	14.8755	16.2863
ENSG00000081181	ARG2	7.79426	13.9136	8.01269	2.80368	2.82071	8.94243	40.1021	7.47697	1.90612	2.1325	0.899452	5.02715	4.97656	5.14306	1.35394	5.61089	7.71207	15.7223	4.11024	2.74066	2.33058	4.5903	2.81398	9.21925	9.93271	28.0635	20.9578	1.83907	11.5786
ENSG00000081189	MEF2C	0.057902	0.116933	0.825544	21.7148	1.33826	56.2174	0.028771	0.003873	0.019345	0.014418	0.016082	38.5204	0.162815	0.040994	2.8549	0.7542	0.143441	0.200462	3.42203	0.525231	0.032527	0.550441	0.300539	1.50861	0.268394	0.183315	0.478942	0.067367	0.025846
ENSG00000081237	PTPRC	0	0.018334	0	1.59746	0.024112	0	0.01414	0	0.047063	0	0	0.044321	0.073847	0	0.165782	0.0706	0.081468	0.036635	0.022612	0.098522	0	0.027063	0	0.023479	0	0.022769	0.113424	0.007004	0
ENSG00000081248	CACNA1S	0	0	0	0	0	0	151.322	0.004102	0.004118	0	0.013803	0	0	0	0	0	0.002566	0	0	0	0	0	0	0	0	0	0	0	0
ENSG00000081277	PKP1	14.9559	0.750858	8.6168	0	31.6209	0.036751	2.43254	25.0575	3.62999	5.36656	11.8338	8.19472	0.163778	1.59742	29.2868	43.1143	20.2833	1.68525	0	0.037089	0.014181	2.12355	17.1948	0	0.1939	0.082396	104.239	5.71523	0.063666
ENSG00000081307	UBA5	34.9042	17.2016	15.9816	46.923	23.5026	26.4958	28.7061	46.602	1.95752	40.966	39.3939	46.0235	28.8455	47.2582	44.4014	42.5382	41.5004	20.4132	34.8	24.6507	38.0022	37.5541	40.4029	25.7947	31.9666	59.5261	76.2851	30.0351	35.8952
ENSG00000081320	STK17B	2.85537	3.6767	4.76484	7.2144	6.20102	5.71651	6.61653	2.46307	3.49694	2.17096	2.14614	13.465	7.90241	6.41754	8.2289	13.7381	16.5428	11.4335	17.282	8.38314	7.49196	6.47374	4.53463	18.4058	2.11116	11.4964	6.4992	2.87831	3.64848
ENSG00000081377	CDC14B	1.5493	7.41747	13.1926	13.9688	9.83452	5.39052	3.56182	0	2.25217	1.0694	0.63813	6.61323	20.7103	2.26381	6.83044	1.46839	19.4902	10.1379	7.91454	7.69951	12.9533	2.00312	3.6503	16.0035	0.03794	4.84634	10.1012	1.22742	2.59846
ENSG00000081386	ZNF510	3.56244	3.23297	5.11637	5.20714	2.7133	3.6526	5.29085	2.40235	3.63658	2.48473	4.07895	2.39717	4.90599	3.2067	2.19685	1.58186	4.19972	2.0102	3.23436	4.56093	4.94508	3.87957	4.62827	5.10588	2.11586	3.21508	6.0677	2.48697	1.95059
ENSG00000081479	LRP2	3.72142	0	0.909266	0	0	68.3455	0.009299	0.508638	0.066338	1.20215	1.70737	0	0	0.501996	0	1.5992	0.001905	0.026633	0.009913	0.01222	0.004672	0.053391	0.080367	0.154946	0.036063	0.019616	0.116027	0.006141	0.00782
ENSG00000081665	ZNF506	6.69427	6.67667	5.95859	0.328092	4.80809	4.76164	0.632108	4.12002	2.18259	2.68685	2.6269	0.430122	0.531626	7.12838	0.203731	14.7454	10.9308	6.81607	3.04279	9.1987	9.73836	4.53417	4.32159	5.90505	5.84234	5.72654	19.6888	2.65997	5.79673
ENSG00000081692	JMJD4	21.6089	20.5315	32.956	14.6502	25.6389	32.3986	8.07485	16.8302	28.078	35.964	30.0794	8.91554	11.1848	28.6414	16.9716	43.9667	19.7168	11.5508	5.23958	20.3008	11.4253	13.9384	8.75818	13.4806	39.5606	19.4889	9.80397	28.6462	22.7437
ENSG00000081721	DUSP12	46.4175	28.2846	61.7095	42.6027	28.3192	76.6801	56.9767	29.7673	28.0822	28.5137	24.4503	28.1236	12.6368	18.2125	42.7916	57.3701	44.179	50.8168	14.676	29.0894	76.5471	25.3702	22.0781	49.7652	32.6747	57.6202	50.1717	27.5252	26.0689
ENSG00000081760	AACS	14.6803	17.6967	21.5447	11.4837	30.8248	6.45414	20.2257	34.4866	21.3094	19.4897	25.6782	13.4809	14.8457	5.58098	25.8903	36.2948	28.8166	10.9683	20.9034	30.2265	29.2453	35.7761	27.7896	12.162	22.212	25.2253	20.9395	27.2768	13.5845
ENSG00000081791	DELE1	18.2985	24.2957	25.2671	22.3199	12.5614	49.365	43.675	8.8923	11.2999	19.1031	13.3302	24.6125	23.9538	32.3599	10.3642	20.2528	26.5182	35.3504	55.2416	23.667	18.4231	23.5732	22.6021	25.7175	19.7767	44.2697	19.2456	30.1972	29.5822
ENSG00000081800	SLC13A1	0.008115	0	0	0	0	0.008763	0	0	0	0	0	0	0	0.011944	0	0	0	0.00465	0	0	0	0	0	0	0	0	0	0	0
ENSG00000081803	CADPS2	9.99936	0.504417	21.0593	0.597894	15.2855	3.03998	0.378316	3.7823	1.62126	0.287765	1.64644	3.24452	4.26319	19.2208	0.638702	3.30837	0.10125	2.09588	1.39602	37.9751	0.24924	30.2912	7.0425	3.86356	7.36459	29.3878	24.3	16.7076	4.64244
ENSG00000081818	PCDHB4	3.73956	0.071531	1.64894	0.083002	0.100409	2.23393	0	0.214709	0.084384	0.241236	0.009175	0.06246	0.056482	1.33605	0.077863	0.552467	0.25518	0.30545	0.164644	1.6893	0.070851	0.361438	1.23739	0.005012	0.253894	0.124929	0	0.114481	0.376261
ENSG00000081842	PCDHA6	0.121999	0	0.03772	0.016557	0.010282	0.037564	0	0.108047	0.259409	0.23444	0.009185	0	0	0.690026	0	0.41091	0.04348	0	0.02336	0.043445	0.01193	3.68581	4.83936	0	1.23085	0.028132	0.019833	0.610982	0.304483
ENSG00000081853	PCDHGA2	0.023179	0.268282	0.011862	0.054376	0.079487	0.095067	0.029664	0	1.61889	0.246931	2.33649	0.87015	0.796037	0.113156	0	0.286553	0.297515	0.33037	5.32972	0.014618	0.180254	2.36301	4.02706	0.208444	0	0.129899	0	1.61253	0.349019
ENSG00000081870	HSPB11	38.7479	99.7683	106.099	77.9366	66.8592	115.135	83.0378	79.4172	96.9959	56.1824	39.4427	87.6198	53.0196	60.4999	51.2049	34.9479	65.2646	45.456	56.8658	37.6762	75.3159	33.829	28.2911	69.284	91.3138	89.7707	64.624	39.4787	100.528
ENSG00000081913	PHLPP1	6.26918	1.26016	10.366	9.09787	4.70015	12.1767	4.94731	1.40659	2.11958	1.92748	2.53763	4.97648	10.9852	3.50584	15.5322	21.6674	3.83044	3.03266	2.36921	4.55181	2.20154	2.44364	2.45786	6.14532	1.19409	4.51732	2.56229	5.68688	2.79027
ENSG00000081923	ATP8B1	61.5777	32.2351	34.0544	31.7555	14.6337	13.7085	0.137342	6.71951	6.80085	9.1451	6.32855	9.18174	25.3004	20.817	8.65248	9.19708	10.9096	4.81584	20.4812	29.4512	5.70735	15.8843	12.476	21.1172	13.9484	12.8323	33.8897	23.1213	11.4319
ENSG00000081985	IL12RB2	0.123266	4.22079	1.28865	0.471861	0.113501	57.5235	0.514095	0.090773	0.074817	0.060149	0.087955	0.070458	0.032018	0.114104	2.30356	5.11906	0.155416	3.58285	0.15686	0.066465	0.083171	0.049868	0.036522	0.285796	0.106994	0.017898	0.060525	0.11539	0.070718
ENSG00000082014	SMARCD3	3.31734	1.62952	15.0002	13.6752	0.448198	28.775	9.44793	2.5316	3.29491	9.57947	9.05009	14.9971	54.0163	0.593087	3.28006	14.9473	3.32025	5.2543	22.9989	1.23807	13.259	4.37968	9.94099	9.96456	39.0356	22.5962	6.94436	2.31682	2.79769
ENSG00000082068	WDR70	29.1681	34.7984	16.0125	18.4175	35.9229	7.69884	10.8964	12.7432	11.4789	17.7163	11.9201	20.3372	21.4667	33.297	20.0365	20.1098	37.0246	31.5335	19.1886	25.5004	16.3928	13.2913	14.2116	14.8317	14.2767	22.7507	56.427	12.9063	18.3755
ENSG00000082074	FYB1	0	0.112161	0	0.012534	96.7735	0	0	0.010124	0.798328	0.081442	0.014693	2.54425	5.73577	0	0.014867	0	3.71359	11.1104	0.126102	0.034722	9.50882	0.013721	0.052562	0.007936	0	0.108342	0.416875	0.027094	0
ENSG00000082126	MPP4	0.056011	3.63523	0.030061	0.049101	0.093132	0.088841	0.155801	0.043687	0.023547	0.026366	0.05461	10.0451	1.82833	0.02339	0.358348	0.028658	0.040761	0.06345	1.25392	0.037714	0.125973	0.029295	0.007964	5.81517	0.039687	0	0.174007	0.008761	0.070623
ENSG00000082146	STRADB	9.43468	15.5019	26.0254	55.3811	14.8304	14.3142	6.74419	5.75744	4.7265	9.17083	5.10633	17.7245	26.5125	36.4089	6.49953	7.93721	12.448	2.88985	21.3625	13.4881	7.43446	5.73617	9.39835	23.1917	1.92583	10.7772	17.9082	4.12377	5.73889
ENSG00000082153	BZW1	169.554	246.301	169.394	203.392	216.652	181.078	179.004	209.401	61.74	76.4073	50.4444	162.656	170.518	309.818	170.646	117.918	214.005	211.116	142.815	199.45	297.064	224.632	202.079	334.919	96.7959	163.376	107.938	69.7879	70.166
ENSG00000082175	PGR	46.4161	0.001076	0.005974	0.017405	0.01879	0.014701	0	3.6503	0.118776	1.26889	10.1308	0	0	3.29659	0.002707	0.026416	0	0	0.003981	0	0.002815	0.081009	2.66006	0.013781	0.007449	0	0.018435	0.002466	80.214
ENSG00000082196	C1QTNF3	2.58456	0.810695	0.336286	1.11998	0.950657	2.45228	5.4616	2.20684	2.74153	1.20808	1.99087	0.971092	0.655959	0.443572	1.41432	0.750236	1.40638	0.784307	0.486234	2.62733	0.285783	1.0264	0.962245	0.502404	2.74307	2.04487	2.57879	1.58374	0.457117
ENSG00000082212	ME2	23.0644	28.7986	31.8794	48.8266	35.5634	102.891	14.7982	3.77203	7.73599	8.06219	3.09905	25.0266	23.7849	17.2599	15.8808	37.6427	9.44523	17.3677	48.7301	10.3857	9.84638	5.04172	6.72465	40.4746	5.68008	42.7605	23.7712	10.6683	13.8907
ENSG00000082213	C5orf22	23.784	15.24	27.7936	12.8187	32.0273	20.0393	10.5194	12.6354	12.2637	13.2448	7.08911	12.6118	13.4888	26.6146	23.8319	16.5752	28.6887	42.2416	14.0696	35.0083	11.0523	14.2427	14.0319	25.3824	10.55	28.3981	34.5516	17.0976	21.9954
ENSG00000082258	CCNT2	13.4254	6.29448	9.54305	20.6231	8.45238	23.0505	18.5713	7.98525	6.93779	7.95513	5.80324	9.53783	12.0683	9.19657	8.96991	9.91868	15.9096	17.6106	8.10257	20.7423	7.17089	15.5593	14.0829	11.3886	6.70967	13.8589	13.2857	9.13336	8.31691
ENSG00000082269	FAM135A	1.88854	1.30739	7.90052	9.42658	8.63654	6.76972	0	0	1.50293	2.27244	0.635915	1.6998	2.83155	1.76861	3.47964	9.54908	8.10928	3.53613	4.93832	0	2.46175	0.178494	0.029635	6.30532	0	10.8126	0	1.606	2.39629
ENSG00000082293	COL19A1	0	0	0	0.003437	0.003654	0	0	0	0.002774	0.032355	0	0	0	0	0.23848	0	0	0	0.026984	0	0.006359	0	0	0.008302	0	0	0.078771	0	0.00173
ENSG00000082397	EPB41L3	0	0	0.093253	0	0	0.13009	0	0.240808	8.11429	0.312411	2.21276	0.160528	0.324361	19.4985	0.070633	1.50555	0.292506	0.008865	0	0.227551	0	0	0	0.109836	0	0	0	7.20807	8.46968
ENSG00000082438	COBLL1	5.23335	1.22868	12.437	93.9119	5.22173	21.0744	1.02871	7.88669	7.1946	5.47573	6.30942	2.62754	1.71906	10.0143	6.41132	4.86098	22.2644	3.13037	6.15109	15.6312	3.60783	13.9047	11.2492	2.73123	3.80547	6.60144	11.4264	8.36098	7.57881
ENSG00000082458	DLG3	22.2227	5.69188	32.6303	14.2448	25.8558	21.6942	10.2025	24.495	27.1552	24.3352	19.3312	0.10555	1.67273	46.9186	26.5817	20.4224	15.4792	4.11755	5.02244	24.5806	14.395	20.9695	21.7426	3.30213	37.9698	18.0049	22.7697	28.4503	14.6044
ENSG00000082482	KCNK2	0.453058	0.037957	11.7871	0	0.094134	1.46778	0.048345	0.436125	0.170898	0.295387	0.018537	15.5083	2.93537	0	0.078659	2.78407	0	0.065344	3.5271	0	0.009929	26.0132	14.834	0.170135	6.75944	10.6797	2.00541	0.052201	105.996
ENSG00000082497	SERTAD4	5.85147	3.28764	16.4901	0.014672	9.09681	30.1911	1.51114	3.8563	6.42429	4.8797	14.7804	0.451575	1.03666	12.7111	16.2331	18.0911	6.59034	3.73934	4.54121	7.6898	1.50571	4.34144	2.15082	3.48737	28.643	9.77192	2.89606	9.49565	17.4875
ENSG00000082512	TRAF5	14.9899	1.52513	7.37354	14.3766	2.18965	2.70362	48.1435	10.1407	10.2442	9.82049	12.2322	2.9424	1.73139	2.21778	6.8923	14.3084	4.82846	3.86522	4.33137	7.21316	3.07663	3.52416	5.73644	14.7615	9.90151	10.1005	2.21959	0.101681	3.63514
ENSG00000082515	MRPL22	60.6588	106.003	64.7936	80.5814	65.6028	76.7894	57.5314	38.4067	68.5483	90.9852	66.7125	50.0349	51.4164	67.1063	88.0981	64.0205	155.509	87.1442	45.8335	47.7761	70.5251	62.036	103.352	92.3802	76.7196	131.073	90.7187	62.4275	135.453
ENSG00000082516	GEMIN5	7.23459	13.0199	14.7246	20.1835	7.92691	17.8291	6.65267	8.51948	7.24366	12.5005	7.63721	6.20529	4.56154	14.6251	8.04816	14.4684	12.0433	13.4978	10.6978	7.73788	6.50849	13.2294	16.814	22.5034	6.96101	20.0394	12.8217	13.5294	14.2963
ENSG00000082556	OPRK1	0.047628	0.00585	0.135323	9.96552	0	1.161	0.057302	0.01316	0.100293	0.08136	0.013871	0	0	0.015336	1.31042	8.59389	0.087828	0	0	0	0	0	0	0	0	0.306268	0.016704	0	0.061233
ENSG00000082641	NFE2L1	66.3345	40.2879	94.3036	145.886	188.729	63.3903	48.4596	35.5961	36.8325	32.7175	27.8621	152.776	220.894	88.0583	267.268	106.175	148.241	70.0147	452.559	101.46	134.724	173.714	145.091	147.131	45.6138	49.0149	84.1176	50.5505	135.948
ENSG00000082684	SEMA5B	0	0	0.148566	0.079207	0.386202	3.94573	2.54995	0	0.00665	0.181599	0	0.115255	0	0	0.054709	9.13946	0.114771	0.009318	0	0	0.058619	0.258279	0.235548	0	0	0.694516	0	0.189819	0.008297
ENSG00000082701	GSK3B	30.4662	32.6837	51.4755	42.2133	26.3256	13.7828	29.9627	26.3818	22.4004	40.9436	26.0286	27.9282	23.088	31.2627	40.626	20.731	36.9538	37.8886	39.6211	87.2119	57.0841	26.535	28.841	16.3498	32.5664	95.5123	27.3793	15.3582	32.9311
ENSG00000082781	ITGB5	65.0364	57.4994	82.4837	34.7726	132.605	20.4844	1.97764	62.7809	35.3686	34.5022	27.0118	314.542	50.3362	39.1347	111.451	20.8436	60.1458	48.4979	241.058	73.3593	93.0711	139.302	55.7132	61.9941	47.4348	168.858	63.4306	121.259	72.3588
ENSG00000082805	ERC1	9.88399	8.78384	12.5241	13.3386	8.87438	19.0765	15.0197	8.22646	2.69786	2.75495	3.48703	21.1165	23.516	7.79202	9.23171	18.2943	26.5111	14.3571	17.5817	13.3319	12.0737	7.57614	5.60881	13.4318	2.52849	8.55651	14.12	6.43283	7.94813
ENSG00000082898	XPO1	70.5602	85.7034	100.895	149.537	118.806	125.961	84.2373	84.3199	65.4563	82.9543	61.2166	81.3873	81.452	81.9802	82.8647	155.761	92.3168	95.6307	82.1626	96.4891	47.169	90.3128	106.604	84.4021	58.9778	110.162	125.92	81.4662	77.4642
ENSG00000082996	RNF13	24.258	22.9273	28.964	21.5613	38.2542	18.1686	13.3399	29.8305	21.1307	27.5336	19.1887	16.5014	17.4235	34.5751	41.943	57.4679	61.841	46.6936	48.8111	30.5219	53.393	30.6647	20.5863	15.6161	16.279	64.8578	67.3379	15.0046	45.3311
ENSG00000083067	TRPM3	0	0.006818	0.006309	0.028891	0	0.015535	0	0	0.012902	0.005435	0	0.034315	0.022039	0	0.004323	0.148576	0.006594	0.004087	0.109824	0	0.004459	0	0.003645	0.115929	0	0.011514	0	0	0.00734
ENSG00000083093	PALB2	6.88659	8.67863	24.0599	10.8302	7.92417	9.39368	9.45076	9.74026	6.39429	7.74602	5.0372	6.79958	6.07842	8.33984	5.04852	11.4775	13.0017	8.66323	6.40567	15.5215	9.3155	7.63052	11.4267	7.93314	16.1042	9.20078	11.9873	6.97394	9.18483
ENSG00000083097	DOP1A	10.6017	0.753188	9.71306	11.5371	5.57432	4.53547	4.87261	6.75156	2.8042	3.05664	3.83599	3.77618	6.32199	10.8198	2.63777	8.33006	3.92335	4.88129	3.06982	4.85219	1.79635	4.26728	6.17785	2.35784	2.58024	9.93167	8.39328	3.09979	3.95181
ENSG00000083099	LYRM2	25.8041	24.8894	35.98	34.1397	41.5348	24.2608	14.9762	22.9037	19.2531	20.0031	15.4972	18.1984	22.5954	44.9684	21.4331	21.5146	29.7743	23.4006	27.3295	42.6	16.2966	32.6669	42.5369	24.7774	15.2993	68.157	18.2694	13.1743	30.2934
ENSG00000083123	BCKDHB	17.3405	8.11813	21.4363	21.04	20.0203	26.0897	6.02989	13.576	3.39528	6.10485	7.15573	19.6972	26.0377	20.3825	10.518	14.9462	24.0818	27.0363	9.01886	37.2598	9.21123	10.8803	11.6063	10.5614	6.83167	57.5942	25.3398	7.77831	13.6304
ENSG00000083168	KAT6A	12.2271	18.6038	25.3468	21.2478	9.28187	12.9935	16.7183	3.51886	5.24239	14.5569	11.062	9.97112	8.55865	22.0407	10.4172	36.528	15.6806	10.0674	9.72474	38.8704	12.6466	7.22813	7.30614	13.5141	6.28539	7.80496	37.4256	5.83923	21.1289
ENSG00000083223	TUT7	4.85662	7.1403	12.6295	4.43155	10.785	12.0971	7.71029	8.69289	6.60445	2.88323	6.21913	8.61427	17.994	15.0636	6.53096	32.7233	30.8649	22.9235	12.2141	16.6418	16.0377	7.98574	15.4562	11.5628	4.59023	8.24074	17.5752	9.14275	5.6134
ENSG00000083290	ULK2	5.14858	3.8564	31.4858	12.5519	9.08262	10.9179	15.897	5.93655	5.27038	6.07726	18.2889	1.57049	4.17989	6.13849	8.66827	6.77358	5.166	6.05158	11.1719	8.95107	1.9917	5.08672	5.44276	2.91015	3.75182	14.8601	81.3612	0.381923	9.92787
ENSG00000083307	GRHL2	49.6731	0.367322	41.7292	0.023428	47.2329	20.5383	2.89274	31.0104	21.3142	35.0135	43.2384	0	0	91.447	38.8423	50.3191	53.647	29.7307	0.026937	59.7737	35.7439	37.5453	56.9002	0	29.0931	29.2762	21.3072	9.66137	74.857
ENSG00000083312	TNPO1	35.3319	61.2147	62.0991	72.8494	73.5691	49.7814	38.2677	39.5584	23.3176	35.2831	30.1098	47.0617	69.219	38.1913	28.1568	34.2013	37.3073	41.0999	108.989	28.3671	47.795	32.6856	36.0346	74.0696	19.6199	57.8289	45.7627	33.5696	44.8363
ENSG00000083444	PLOD1	32.7831	19.0121	32.5327	141.554	226.044	52.7926	19.6692	19.9713	21.2488	25.1965	23.0243	367.26	246.669	71.9576	69.0035	77.6091	53.1915	69.8536	213.739	97.1687	52.086	23.4951	40.7278	83.432	40.7538	29.1981	48.4802	43.6993	34.2533
ENSG00000083454	P2RX5	0.184998	17.2102	1.19244	2.16378	2.93335	2.80781	0.229015	0.699728	0.877616	7.61703	4.6331	0.745015	0.105256	0.155673	4.71261	0.903387	7.69442	21.0612	0.969467	0.573874	25.631	1.02907	1.9476	28.8481	0.127795	8.69137	0.130743	1.82332	1.50616
ENSG00000083457	ITGAE	2.48175	4.11272	3.28222	3.91336	6.65308	2.50711	2.64781	2.42126	2.64763	4.53179	4.69681	3.75879	2.62059	2.95802	5.62548	1.85105	2.87038	3.25016	1.54753	2.49485	3.99126	2.4953	3.08372	6.55151	4.14184	4.80018	3.48874	2.09928	2.34008
ENSG00000083520	DIS3	14.7675	11.408	27.2255	29.5434	27.6262	28.5981	18.2637	19.3782	12.2123	20.6163	16.2421	25.9435	20.3496	27.8559	20.4846	23.8826	49.9234	56.5959	14.4899	19.5157	12.8729	10.8043	13.4923	25.5002	5.66198	10.7088	23.3823	15.6719	12.7296
ENSG00000083535	PIBF1	4.39705	3.62046	5.24965	8.43994	5.62125	5.83909	8.43041	3.87362	4.76012	5.70531	4.9545	8.50949	8.29857	8.63589	3.12469	6.76804	16.478	15.3141	5.47718	5.76192	5.67646	2.47297	2.40402	10.3423	3.1167	2.98506	10.8007	2.99541	5.76108
ENSG00000083544	TDRD3	6.14714	3.78702	12.3292	12.2848	8.02262	14.2666	8.14307	8.26807	13.5478	12.4664	9.7767	5.90526	5.6033	8.55495	6.79153	8.58357	11.2229	5.36602	8.25701	4.85252	7.64338	4.17353	5.47667	8.4718	4.08935	6.31917	13.9108	7.7195	4.1685
ENSG00000083635	NUFIP1	4.41446	4.53251	3.64592	9.53085	3.71201	3.03697	1.72981	9.85454	4.80053	8.3196	4.06046	5.17477	2.54806	7.09662	4.88078	6.29302	6.63286	12.8962	3.27846	3.69149	5.40998	5.84338	5.31172	7.53399	8.08484	6.17942	5.83852	5.63388	4.73887
ENSG00000083642	PDS5B	17.5634	12.204	32.6293	3.61032	15.0327	23.7645	28.9613	29.0355	24.1224	23.4293	18.7168	13.0035	7.23736	15.896	13.5841	14.911	19.0977	20.021	7.14257	24.2045	6.30374	14.3569	18.8021	14.126	20.2673	23.3528	27.5392	24.8642	12.6717
ENSG00000083720	OXCT1	61.9038	66.7814	68.7695	8.73218	63.4241	35.7395	34.3259	41.8449	7.70462	31.6138	57.0359	49.9255	21.3393	67.4533	29.7343	39.6246	72.9288	71.0013	57.8817	7.14988	6.32151	22.7934	19.7458	12.3001	17.5166	54.8767	0	0	0.936196
ENSG00000083750	RRAGB	16.5366	13.4744	8.08024	11.4165	12.0466	5.28844	12.2661	9.65666	6.48044	6.88514	10.6722	13.8429	11.3636	2.15605	7.19392	6.58906	15.4033	7.36404	5.2979	15.6093	10.2865	8.73161	7.89925	16.9297	10.2495	34.7714	45.0842	3.37369	10.1786
ENSG00000083782	EPYC	0	0	0	0	0	0	0	0	0	0	0	0.061598	0	0	0	0	0	0	0	0	0	0.024729	0	0	0	0.03772	0	0	0
ENSG00000083799	CYLD	5.91903	17.6744	6.86052	7.07185	8.48679	8.14451	4.06303	4.31536	6.45094	6.58382	6.60914	20.8085	46.4237	6.45675	3.67411	5.86675	31.091	13.8819	25.507	14.1529	15.8514	2.17177	2.68923	14.6017	4.70241	20.5463	11.5355	7.19756	7.51369
ENSG00000083807	SLC27A5	1.08234	90.924	15.512	6.79643	13.4156	21.4549	93.4965	8.10028	56.4349	28.4365	19.9841	9.70709	8.07025	56.3245	34.9924	6.30649	35.026	11.9045	17.525	37.6711	18.5679	15.9624	15.6135	16.8111	31.9573	31.2996	45.229	25.8927	21.7229
ENSG00000083812	ZNF324	11.6217	12.0167	14.579	10.383	6.62486	13.0067	10.421	7.29554	10.5576	9.24868	9.37608	6.05443	5.793	10.0397	6.21962	3.50027	17.7816	8.96327	4.13612	18.159	7.94762	6.28749	7.30306	6.64223	7.09113	10.5311	19.9431	7.73734	5.05254
ENSG00000083814	ZNF671	0.142494	2.4795	0.456978	3.87881	0.153754	0.481326	0.018928	0.195464	2.24725	1.17924	0.925344	3.6565	2.60507	0.035266	0.449827	0.275724	5.96544	1.00506	0.134329	0.592317	3.71513	0.082101	0.167156	1.87694	0.234525	0.393208	1.01132	0.095101	1.68244
ENSG00000083817	ZNF416	3.65385	7.67409	2.55732	4.17035	3.47387	3.72557	2.08775	2.25422	6.01758	2.79584	2.51619	2.27549	1.77497	1.72579	3.1971	2.40684	6.50902	1.77548	2.31816	4.82628	6.51624	2.09085	1.91979	2.3802	2.9882	4.93064	8.54244	2.2056	1.805
ENSG00000083828	ZNF586	6.96103	7.74086	7.58669	9.03641	1.73849	7.60023	0.24901	4.64728	11.3401	8.36692	7.50983	4.8671	6.01061	8.75812	5.32719	4.3581	18.0677	4.44565	3.92139	12.9923	5.99048	8.91791	7.26812	6.69138	4.22931	8.86652	13.5496	4.7291	6.40252
ENSG00000083838	ZNF446	5.75061	6.17355	9.89403	6.9821	3.03611	5.61156	4.11362	4.99919	10.7047	6.42553	7.49651	3.4542	5.50526	4.67178	3.22662	1.23326	8.45174	3.44448	9.67597	11.7448	10.7444	8.86605	8.83391	5.30895	8.92388	5.75337	19.6437	4.22004	4.00473
ENSG00000083844	ZNF264	5.72856	12.9697	4.96394	8.66343	3.6704	0	0.001336	3.45646	2.96927	8.98542	2.16955	7.67043	4.94764	5.25179	3.15255	4.07008	28.3657	7.29954	3.78202	12.9316	16.7012	0.848533	0.600874	6.89462	4.83173	8.3461	23.3827	1.58373	6.90403
ENSG00000083845	RPS5	968.877	2936.53	644.747	1036.39	1160.53	1016.81	863.212	1075.92	2069.59	1573.29	1371.25	1478.74	719.736	1180.4	1677.52	490.914	2111.29	1550.02	2025.67	815.298	1687.02	1616.09	1384.58	1198.36	971.278	1016.68	2209.48	926.096	868.107
ENSG00000083857	FAT1	17.3382	28.0502	2.11076	196.72	12.7165	90.4678	172.434	0	8.38551	0.760053	0.040639	28.6641	38.6253	28.7153	46.566	0	42.7822	6.31705	119.423	44.0885	7.67208	16.9883	0.696297	50.1674	16.6529	32.7874	1.38928	37.9681	0.086969
ENSG00000083896	YTHDC1	39.9963	41.03	53.6834	66.9361	40.258	44.3539	52.0978	100.653	49.2625	41.983	35.2603	26.6811	33.1424	41.8894	33.6182	65.1201	39.5087	44.4058	33.9124	54.3818	47.8879	54.1442	49.0938	60.3395	49.8774	48.5069	33.923	42.9389	35.9943
ENSG00000083937	CHMP2B	38.8296	24.0534	60.5986	19.5014	148.924	24.7006	34.9015	35.4812	14.8097	23.3246	25.0749	42.6174	48.3966	74.4951	65.9797	32.0794	43.9181	69.6259	34.42	23.8074	48.0913	40.6699	53.3204	26.9747	27.9293	50.1125	30.981	27.916	32.2118
ENSG00000084070	SMAP2	20.4335	14.7627	20.132	11.5626	12.3133	9.24673	19.692	23.9113	8.3882	7.16287	11.9588	49.7083	16.4998	21.6851	8.29074	11.2347	9.95605	4.4116	22.9112	16.1546	9.8722	13.8664	20.424	12.5939	26.8466	20.9014	23.9206	20.6062	10.5462
ENSG00000084072	PPIE	52.4803	60.8999	44.7238	58.2786	36.0796	51.3123	40.0027	38.3788	36.5351	37.8399	29.8275	60.1097	58.3427	41.8419	76.7777	63.982	70.2892	62.1448	52.8279	28.6239	64.8536	49.6687	66.1594	80.3404	85.8681	178.47	55.92	35.9033	62.7079
ENSG00000084073	ZMPSTE24	39.7574	46.0179	53.038	22.8156	57.8728	28.0197	25.5611	42.9343	29.6651	28.1419	19.9522	32.6231	27.8231	50.0639	43.071	41.5921	36.3935	20.2211	91.153	55.1704	23.9968	28.9335	36.4197	39.8887	36.6965	88.2688	61.6204	64.036	34.8597
ENSG00000084090	STARD7	68	65.5335	113.506	104.551	128.437	142.344	74.8184	104.952	63.5554	70.4215	67.6897	86.2925	50.2795	182.059	61.7828	54.783	98.1474	44.4522	24.6983	137.71	77.7615	79.379	85.567	89.4458	61.8258	83.3935	74.107	93.2228	45.1483
ENSG00000084092	NOA1	19.3207	14.4166	27.9399	25.3247	18.3087	24.6537	17.4227	27.0902	18.9704	16.3075	18.1444	11.4509	23.2842	24.5942	34.8212	43.4644	20.326	25.1896	24.2266	11.3122	14.1006	35.0723	22.8326	28.0524	10.2767	34.9599	13.5852	34.6549	19.4667
ENSG00000084093	REST	9.04415	6.01257	12.9763	14.8862	6.47172	7.06649	4.59462	13.0414	5.90324	4.23993	4.36146	7.04745	10.9849	6.65437	5.54443	11.6016	8.48819	6.62644	8.04071	8.7486	5.07864	11.6232	10.973	7.94335	5.38905	9.45445	8.67657	6.45127	8.97062
ENSG00000084110	HAL	0.181636	0.03061	0.303301	0.069579	0.123507	2.16817	0.211772	0.546584	0.019644	0.038087	0.012774	0.016459	0.064713	0.081018	0.185527	0.110509	1.58214	0.027645	0.102884	0.901937	0.245219	0.06561	0.021656	0.084034	0.163493	0.137876	0.514428	0.222342	0
ENSG00000084112	SSH1	4.90498	4.73318	17.2581	26.8491	15.8022	10.3147	6.92201	6.33356	2.80046	3.70006	4.93238	23.8518	31.8393	8.16581	11.5647	6.57847	9.12269	10.0283	16.9993	11.7856	8.33063	5.85862	10.0805	45.7746	2.02575	10.1885	14.4755	2.99416	5.32334
ENSG00000084207	GSTP1	0.072412	556.594	283.877	3649.33	1191.16	618.148	846.302	0.146519	0	0.759515	0.53157	1250.21	767.456	2.60417	1305.6	0	0	1178.67	379.439	1.54488	505.777	0	0	373.346	0.064663	0	0.836783	0	0.299177
ENSG00000084234	APLP2	305.097	184.023	253.646	599.319	312.799	245.637	324.429	168.761	103.07	93.442	138.117	100.017	108.064	509.545	304.141	162.599	617.092	231.891	83.3928	95.916	243.537	156.734	149.25	529.621	97.5232	310.116	127.88	190.796	471.171
ENSG00000084444	FAM234B	6.4084	3.38048	6.84071	5.20088	7.32645	7.87247	1.62715	4.34344	3.91181	3.22453	8.73516	4.30429	3.81945	10.5985	2.97463	2.36851	4.59882	2.18199	3.1638	3.35372	2.46252	10.5687	6.3106	4.48614	4.95709	3.16649	4.58849	3.14154	3.66278
ENSG00000084453	SLCO1A2	0	1.40664	0.16322	0.046762	0.035292	0	0.15306	0.157428	0.339621	0.105464	0.00439	0	0.160459	0.054174	0	0.093572	0.141097	1.70261	0.028959	0	0	0.246853	0.280561	0.189481	0	0	1.77407	0.353792	0.950917
ENSG00000084463	WBP11	34.0593	44.394	41.4095	72.4902	51.5583	61.4584	32.7834	35.7802	15.9083	17.8005	18.0126	37.8667	26.8661	52.5738	32.0598	18.0264	61.3602	54.6918	12.6601	17.0521	18.5805	29.7168	38.3254	51.8419	27.8077	36.5572	46.2494	28.8143	28.1062
ENSG00000084623	EIF3I	169.931	586.179	219.139	301.775	339.78	218.362	164.368	184.179	185.667	201.44	131.949	416.719	264.142	270.873	310.138	147.561	183.501	269.635	359.586	107.563	277.472	242.028	225.865	331.494	306.999	406.301	234.817	216.267	219.509
ENSG00000084628	NKAIN1	1.13195	0.139036	3.74501	2.95211	0	0.199305	0.190637	9.68301	0.079313	0.188825	0.384615	0	0.012445	0.490207	0.174864	1.32364	0.181229	0.33957	0.076214	0.22312	0.020205	1.50465	1.27764	0.092326	0.51094	0.139136	0.43376	0.212457	4.74606
ENSG00000084636	COL16A1	2.88522	1.4401	2.80995	0.445561	60.9138	7.82425	24.9916	2.84469	0.072901	2.10516	2.4943	158.071	3.45249	0.917696	10.8524	2.96645	5.25714	9.08351	24.7808	2.2201	0.858953	0.766383	0.347226	1.35846	7.70181	5.92593	4.47557	4.59285	0.593953
ENSG00000084652	TXLNA	30.5173	40.7911	38.7318	41.4484	40.721	28.5015	37.9472	20.472	14.152	15.4559	16.6508	25.4794	38.3581	33.126	29.3289	26.9091	32.8694	19.4856	44.711	26.9323	26.2336	25.0275	23.7228	37.436	26.956	43.5152	30.6096	21.3031	24.6849
ENSG00000084674	APOB	0.002307	0	0	0.017525	0	0	0	0	0	0	0	0	0	0	0	0	0	0	0	0	0	0	0	0	0	0	0	0	0
ENSG00000084676	NCOA1	5.33016	1.74378	6.90679	6.79257	7.70215	8.4957	9.23312	4.87776	4.11644	3.55288	5.26461	2.49791	6.37809	5.32906	2.5617	5.07598	8.81626	3.66048	11.6267	18.1878	7.00769	7.1212	10.8186	3.00801	4.07513	13.1051	4.38291	5.2326	6.18389
ENSG00000084693	AGBL5	7.92814	23.1773	19.9059	45.9817	18.1856	45.9885	23.1869	6.98491	9.56903	6.61022	6.37317	17.1473	40.9089	20.6236	22.1823	13.6302	35.8192	30.0923	34.3814	45.8912	11.8136	23.0793	19.9347	14.3875	15.7584	40.6468	36.5274	8.52339	24.7098
ENSG00000084710	EFR3B	2.84484	0.003803	3.37006	13.9336	0.098603	10.7296	3.57918	2.66082	2.26586	10.2899	1.19108	0.045968	0.273903	0.298339	0.11001	0.049426	0.176429	0.050156	0.052768	1.01687	0.160603	2.63462	5.81174	0.226474	2.88187	0.213501	1.04463	12.3688	0.631352
ENSG00000084731	KIF3C	3.82576	7.20481	11.5516	5.20682	45.8535	4.24808	17.9721	6.89155	0.628736	1.09192	0.369926	15.9801	14.2929	0.296632	21.5768	6.13494	1.9007	10.666	20.8161	0.706811	20.1497	3.2732	5.57901	7.77003	0.377229	6.339	6.12391	0.916289	0.491404
ENSG00000084733	RAB10	101.456	51.2019	84.4039	70.8255	101.103	86.0911	63.947	41.4045	50.0846	42.7469	40.4784	72.2316	86.1717	60.6775	59.2794	63.0649	101.69	54.1942	91.6655	148.193	75.2619	90.4753	80.6391	58.558	44.7429	90.7675	95.0764	86.7366	42.232
ENSG00000084734	GCKR	0.016506	0.063865	0	0.09176	0.895362	0	0.114933	0	0.03036	0.020972	0	2.69028	0.085749	0	0.026774	0	0.028057	3.38186	1.42688	0.008091	2.53153	0	0	3.71018	0	0	0	0	0
ENSG00000084754	HADHA	104.127	132.557	101.109	112.83	139.391	285.42	67.8772	80.1156	71.7577	78.6682	84.9222	92.4762	133.472	75.364	64.9139	99.7075	125.087	89.0035	127.746	130.279	95.1231	117.204	119.498	82.5471	88.5144	131.509	112.046	123.533	78.9645
ENSG00000084764	MAPRE3	4.89307	6.73669	10.5152	1.58989	18.297	7.19183	21.8738	2.6919	5.63825	4.75536	4.7926	15.411	22.2469	1.81227	3.68881	4.16151	8.0881	11.6588	27.8499	9.75709	24.6671	6.99979	15.5736	2.19444	7.04233	7.38005	15.2702	3.20002	6.81228
ENSG00000084774	CAD	22.9794	46.1614	24.8505	53.3761	27.8095	32.5852	30.9005	22.0903	13.0949	20.0524	11.0367	26.2114	8.17493	17.3668	18.3589	28.8653	20.3255	28.28	19.1555	29.3562	33.0371	36.956	21.1888	45.0997	35.2212	39.8748	23.6526	14.7395	14.344
ENSG00000085063	CD59	82.9009	709.46	240.393	153.356	667.766	113.929	183.168	45.303	142.594	182.233	105.42	474.828	613.115	253.529	693.186	248.316	215.77	333.558	434.458	102.308	380.988	114.134	156.495	569.9	84.4092	720.259	103.306	214.511	160.427
ENSG00000085117	CD82	120.579	0.685064	97.1647	17.6648	90.0564	83.2218	1.81939	26.2686	44.1896	50.3453	61.4705	63.5332	38.8209	263.633	26.7614	227.043	305.8	43.1555	13.9616	163.485	37.2568	5.33771	1.85014	98.1036	109.152	246.393	18.4549	235.048	162.048
ENSG00000085185	BCORL1	2.07829	4.2548	3.78699	12.7082	2.89065	5.26502	16.8272	2.12838	1.61915	3.00788	1.49047	2.82693	5.34227	3.14336	6.43276	7.96425	1.63058	3.87246	2.37033	4.77456	1.35737	1.82825	5.23452	4.61206	2.35298	4.13033	1.33752	0.704904	6.19374
ENSG00000085224	ATRX	16.715	14.8329	32.3652	47.7369	23.7019	14.034	20.6309	21.4573	15.426	17.5644	12.5284	20.3588	28.9161	17.3969	30.117	12.8607	21.7764	21.9033	19.8093	24.3567	16.2013	21.1787	20.633	17.6247	15.5738	34.0706	21.785	15.4143	9.23148
ENSG00000085231	AK6	78.4088	88.51	68.4481	97.0877	87.0322	86.0122	109.185	47.2054	100.102	122.338	75.7435	59.0551	51.9396	77.5976	51.2136	59.086	56.7315	66.2359	50.6622	71.5194	91.2083	48.9883	57.3256	82.1655	97.4557	89.1335	96.6727	42.1502	86.8924
ENSG00000085265	FCN1	0	0	0.006182	0	0	0	0	0.003212	0	0	0	0	0	0	0	0	0	0	0	0	0	0	0	0	0	0	0	0	0
ENSG00000085274	MYNN	16.0496	12.5421	10.7039	13.9048	13.2543	9.93151	9.82737	13.1827	9.48583	8.39345	10.3774	16.1591	8.44343	8.31806	12.9247	11.0003	20.6724	25.8397	13.4732	22.8393	14.9759	10.7602	12.3319	14.1138	12.1631	17.6705	25.7463	18.5145	24.773
ENSG00000085276	MECOM	0.274771	15.5102	0.011723	73.2993	10.787	0.461235	0.126757	0.044843	4.16208	1.93576	5.28095	9.18886	4.79892	12.4694	0.667943	0.339421	1.2486	15.2423	2.37577	8.09098	3.2866	2.00412	2.9567	21.2321	0.067008	0	0.893189	3.83949	2.8628
ENSG00000085365	SCAMP1	27.8893	19.9609	49.7258	30.1166	38.1272	28.8973	23.3041	23.3364	16.0404	22.1028	26.5478	39.7486	35.702	29.5219	12.955	37.1488	28.9781	38.5822	53.14	68.8966	5.91359	39.6945	37.008	38.2163	13.6587	33.9435	71.3961	25.7785	45.9115
ENSG00000085377	PREP	19.1101	17.7619	15.7568	23.0088	31.2695	20.906	14.0094	46.8978	23.8862	19.8136	13.4375	22.6545	16.9278	27.755	33.178	26.2876	25.5814	20.8679	12.315	111.908	16.989	16.3087	21.1697	21.1457	16.6623	48.9047	25.6998	20.8375	11.4122
ENSG00000085382	HACE1	5.34753	3.45876	11.4151	12.2195	9.67628	8.49192	6.54309	6.85665	3.55249	3.40552	2.92171	5.17735	5.84833	6.61651	5.69692	7.5476	6.18346	10.6652	6.13239	15.3818	2.39339	3.13132	4.69496	10.3271	3.1865	18.0329	8.19503	4.02415	3.49217
ENSG00000085415	SEH1L	32.4673	83.4405	38.7064	32.8008	88.2881	60.8049	24.6898	8.77311	11.1364	18.2613	18.3121	25.2454	21.3054	46.7937	47.8127	47.2115	41.1865	102.446	28.8738	26.8724	38.1166	25.1224	22.7754	50.7206	23.7094	64.0263	23.5558	23.2567	15.9779
ENSG00000085433	WDR47	2.98056	8.82567	4.98812	20.9705	8.6924	10.0894	15.2125	5.28565	2.83715	4.27863	4.74192	9.24975	9.26282	4.43468	7.28111	7.99767	6.83392	7.37167	8.07076	5.60286	1.84068	13.9124	9.84918	10.7531	1.70732	4.62281	7.47344	4.21434	2.95188
ENSG00000085449	WDFY1	17.5951	21.7367	19.5504	23.3187	17.9556	8.54065	12.2434	14.3727	5.67515	10.8489	5.61741	25.0574	28.2588	12.7254	11.1061	20.186	10.9563	18.6246	12.4796	19.5622	10.5078	11.9974	15.2809	27.8104	7.53908	16.9927	21.1159	10.0536	9.17249
ENSG00000085465	OVGP1	1.42267	0.996955	1.6421	0.269905	0.605764	2.25278	1.61146	1.48973	6.03801	3.91161	5.23075	1.33324	1.25598	0.833349	0.54245	1.60303	2.06613	0.635801	0.889499	2.15258	1.24845	1.6752	0.487305	0.941726	1.74574	5.28954	18.1098	4.10837	0.535951
ENSG00000085491	SLC25A24	35.1364	29.8424	64.0557	55.3431	79.2692	64.1314	24.95	46.9008	16.2938	17.8818	18.0629	39.6779	39.475	12.5048	27.4046	48.1191	48.7054	38.3902	27.8603	35.8001	11.5891	140.935	90.9635	87.9837	5.65189	43.6848	22.8508	17.9064	21.6989
ENSG00000085511	MAP3K4	6.25096	4.72646	11.5987	17.9582	13.3044	9.41098	7.05601	11.4335	8.59957	9.61831	4.21186	10.3833	12.8571	13.4802	10.6862	11.9851	3.9217	9.32916	7.11277	4.04824	4.29196	6.0288	4.93339	11.5826	9.93883	14.2711	7.00081	17.3146	7.32527
ENSG00000085514	PILRA	1.34469	8.55921	0.757557	0.396184	0.530778	2.60433	2.30553	0.455443	22.8357	10.2508	12.8376	0.405969	2.01503	1.98969	0.083599	2.4835	3.23753	11.1802	4.16656	47.7562	22.0269	0.892277	0.359485	0.155546	0.348385	4.10381	0.806645	27.5571	0.177411
ENSG00000085552	IGSF9	12.1633	0.058769	61.8054	1.10428	5.31994	101.183	9.37035	14.6672	6.08831	9.23421	6.07343	0.026639	0	9.50596	3.12002	33.6255	8.9636	2.64308	0	12.1707	8.12404	6.62686	9.05691	0	18.1712	12.7756	51.6736	7.27897	10.6491
ENSG00000085563	ABCB1	0.014981	0.027778	0	8.37851	0.007258	0	215.532	0	0.005509	0.025663	0.022901	0.007783	0.00778	0	0	0.013947	0	0.135805	0.190588	254.659	0.025264	0.007128	0.023894	0.007112	0	0.078439	0	0.007379	0
ENSG00000085644	ZNF213	7.97059	3.56796	22.3555	7.20532	6.02112	7.95264	10.2904	12.7569	6.4998	7.92929	12.01	7.40131	9.99398	9.36711	6.02536	13.8147	10.9579	6.24091	7.19796	17.9204	17.0893	14.7928	12.1107	1.53538	11.9116	7.10805	23.0367	5.27304	9.8904
ENSG00000085662	AKR1B1	0.455949	196.86	0.872434	123.81	1498.41	184.65	0	0.197489	0.13832	0.477594	0.044048	490.316	2942.78	0.294742	0.295946	37.497	294.819	386.454	334.207	0.134736	20.4576	0	0.118184	120.033	0.028578	94.9926	0.049049	0.194615	0
ENSG00000085719	CPNE3	85.2519	28.3554	49.0544	45.2807	51.5025	45.2078	21.2106	31.0685	50.6955	108.367	104.295	36.7816	52.6729	90.9705	53.5744	133.357	46.1332	26.8742	69.1775	59.3088	37.4815	64.3143	88.3156	66.1777	32.9474	28.9751	42.8331	123.613	61.7423
[truncated: 18,642 more rows]
